# Supplementary material for: Global miRNA expression profiling of domestic cat livers following acute Toxoplasma gondii infection
Source: Oncotarget. 2017 Mar 10;8(15):25599–611. doi: 10.18632/oncotarget.16108 (PMC5421954; doi:10.18632/oncotarget.16108)
Supplement: Supplementary file 2 [file oncotarget-08-25599-s002.xls]

## Sheet: mmu_mature.miranda_targets.pair
geneID	miRNA	GeneName
ENSFCAG00000031547	novel_174,novel_90,mmu-miR-3065-3p,novel_70,mmu-miR-302c-3p,novel_106,novel_161,novel_25,novel_39,novel_65,mmu-miR-27a-3p,novel_211,mmu-miR-107-5p,novel_173,novel_7,mmu-miR-29b-3p,mmu-miR-450b-5p,mmu-miR-129b-3p,mmu-miR-143-5p,novel_182,mmu-miR-381-3p,novel_199,novel_163,mmu-miR-135a-2-3p,novel_190,mmu-miR-320-3p,mmu-miR-15b-3p,mmu-miR-450b-3p,novel_212,novel_103,mmu-miR-384-3p,mmu-miR-196b-3p,mm…	CCDC115
ENSFCAG00000031008	mmu-miR-24-3p,mmu-miR-29a-5p,mmu-miR-23a-3p,mmu-miR-10a-5p,novel_21,mmu-miR-103-3p,mmu-miR-490-5p,mmu-miR-210-5p,mmu-miR-194-2-3p,novel_69,novel_152,novel_77,novel_103,mmu-miR-99b-5p,mmu-miR-22-5p,mmu-miR-16-5p,novel_79,mmu-miR-320-3p,novel_190,mmu-miR-204-5p,novel_222,mmu-miR-433-3p,mmu-miR-15b-5p,novel_89,mmu-miR-150-5p,mmu-miR-543-3p,mmu-miR-23b-3p,novel_201,mmu-miR-448-5p,novel_66,novel_180,m…	IMP4
ENSFCAG00000006891	novel_154,mmu-miR-320-5p,mmu-miR-484,novel_93,novel_204,mmu-miR-1251-3p,mmu-miR-193a-3p,mmu-miR-377-5p,mmu-miR-6516-5p,mmu-miR-1843b-5p,novel_148,mmu-miR-193b-3p,mmu-miR-330-5p,mmu-miR-185-3p,mmu-miR-370-5p,mmu-miR-326-3p,novel_184,mmu-miR-204-3p,mmu-miR-410-5p,mmu-miR-3085-3p,mmu-miR-490-5p,novel_210,mmu-miR-3064-5p,mmu-miR-505-3p,novel_211,novel_6,novel_169,mmu-miR-28c,mmu-miR-139-3p,mmu-miR-13…	ATP12A
ENSFCAG00000004914	mmu-miR-384-3p,mmu-miR-370-5p,mmu-miR-146a-5p,mmu-miR-204-5p,mmu-miR-218-1-3p,mmu-miR-490-5p,mmu-miR-335-3p,mmu-miR-29b-2-5p,mmu-miR-3065-5p,novel_46,mmu-miR-18a-5p,mmu-miR-324-3p,mmu-miR-193b-3p,mmu-miR-122-3p,novel_65,mmu-miR-6957-3p,mmu-miR-448-3p,mmu-miR-495-5p,mmu-miR-190b-5p,mmu-miR-497a-3p,mmu-miR-302c-3p,mmu-miR-136-5p,novel_70,mmu-miR-190a-5p,mmu-miR-151-3p,mmu-miR-3064-3p,mmu-let-7c-1-3…	RNF17
ENSFCAG00000027841	mmu-let-7b-3p,novel_60,novel_203,mmu-miR-27a-3p,mmu-miR-181b-5p,mmu-miR-181d-5p,novel_174,mmu-miR-21a-3p,novel_70,mmu-miR-98-3p,mmu-miR-181a-5p,mmu-miR-331-3p,novel_182,mmu-let-7a-1-3p,novel_216,novel_72,mmu-let-7f-1-3p,novel_170,mmu-miR-382-3p,mmu-miR-758-5p,mmu-miR-29a-5p,mmu-miR-181c-5p,mmu-miR-380-5p,novel_29,mmu-miR-34a-3p,novel_127,mmu-miR-448-5p,novel_180,mmu-miR-543-3p,mmu-miR-499-3p,mmu-…	PSPC1
ENSFCAG00000027258	mmu-miR-543-3p,mmu-miR-196b-3p,mmu-miR-26a-1-3p,mmu-miR-140-3p,mmu-miR-181a-5p,mmu-miR-3065-5p,mmu-miR-497b,mmu-miR-181d-5p,mmu-miR-181b-5p,mmu-miR-125a-3p,novel_168,mmu-miR-497a-3p,mmu-miR-134-5p,mmu-miR-181c-5p,mmu-miR-139-5p,mmu-miR-7a-5p,novel_158,novel_170,novel_1,mmu-miR-425-5p,novel_63	ZMYM5
ENSFCAG00000030408	mmu-miR-429-3p,mmu-miR-409-3p,novel_136,novel_29,novel_93,mmu-miR-101c,mmu-miR-214-3p,mmu-miR-320-5p,mmu-miR-29b-2-5p,mmu-miR-15b-5p,mmu-miR-378d,mmu-miR-200c-3p,mmu-miR-30c-2-3p,novel_191,mmu-miR-322-5p,mmu-miR-16-5p,novel_162,mmu-miR-215-3p,novel_101,mmu-miR-320-3p,mmu-miR-29b-1-5p,mmu-miR-378a-5p,mmu-miR-141-3p,mmu-miR-497a-5p,mmu-miR-200a-3p,mmu-miR-490-5p,mmu-miR-125a-3p,mmu-miR-376a-5p,mmu-…	ZMYM2
ENSFCAG00000007299	mmu-miR-138-5p,novel_202,novel_207,novel_70,novel_197,novel_188,novel_111,novel_117,mmu-miR-199a-5p,novel_136,novel_61,novel_184,mmu-miR-204-3p	CRYL1
ENSFCAG00000000852	novel_174,mmu-miR-33-3p,novel_130,mmu-miR-34b-5p,mmu-miR-1a-1-5p,novel_218,mmu-miR-1b-5p,mmu-miR-1a-2-5p,mmu-miR-6516-3p,mmu-miR-19a-5p,mmu-miR-27a-3p,mmu-miR-449a-5p,mmu-miR-128-3p,mmu-miR-27b-3p,novel_12,mmu-miR-217-5p,mmu-miR-101c,mmu-miR-34c-5p,mmu-miR-34a-5p,novel_32	IFT88
ENSFCAG00000005990	mmu-miR-196a-5p,mmu-miR-29a-3p,mmu-miR-532-5p,mmu-miR-423-5p,mmu-miR-599,novel_110,mmu-miR-135a-2-3p,mmu-miR-196b-5p,novel_187,mmu-miR-3074-5p,mmu-miR-30f,mmu-miR-543-3p,mmu-miR-9-3p,mmu-miR-185-3p,mmu-miR-16-2-3p,mmu-miR-190b-5p,mmu-miR-29c-3p,mmu-miR-130b-5p,novel_4,novel_25,mmu-miR-491-5p,mmu-miR-3065-3p,novel_141,novel_172,mmu-miR-190a-5p,mmu-miR-1264-5p,novel_41,mmu-miR-195a-3p,novel_112,nov…	MICU2
ENSFCAG00000030874	mmu-miR-330-5p,mmu-miR-9-3p,mmu-miR-200a-5p,mmu-miR-15b-5p,mmu-miR-142b,mmu-miR-493-5p,novel_47,mmu-miR-409-3p,mmu-miR-130a-5p,mmu-miR-1a-1-5p,mmu-miR-137-3p,novel_178,mmu-miR-1b-5p,mmu-miR-1a-2-5p,novel_2,novel_212,mmu-miR-450b-3p,novel_205,mmu-miR-16-5p,novel_57,mmu-miR-195a-5p,mmu-miR-423-3p,mmu-miR-15a-5p,novel_72,novel_145,novel_7,mmu-miR-331-3p,mmu-miR-19b-1-5p,mmu-miR-338-3p,mmu-miR-490-3p…	FGF9
ENSFCAG00000029063	novel_54,novel_177,novel_47,novel_182,mmu-miR-376a-5p,novel_136,novel_57,mmu-miR-383-3p,novel_170,novel_1,novel_14,mmu-miR-340-3p,mmu-miR-210-3p,novel_205,mmu-miR-187-3p,mmu-miR-328-5p,novel_133,novel_186,novel_175,mmu-miR-491-5p,mmu-miR-495-3p,mmu-miR-137-3p	SGCG
ENSFCAG00000009835	mmu-miR-200c-3p,mmu-miR-18a-5p,mmu-miR-200b-3p,mmu-miR-6985-3p,mmu-miR-3084-3p,mmu-miR-1a-1-5p,mmu-miR-365-3p,mmu-miR-376a-5p,mmu-miR-429-3p	MIPEP
ENSFCAG00000029234	mmu-miR-141-3p,mmu-miR-208b-5p,novel_63,novel_130,mmu-miR-6395,mmu-miR-450a-1-3p,mmu-miR-200a-3p,mmu-miR-361-5p,mmu-miR-101c,novel_94,mmu-miR-30f,novel_20,novel_52,mmu-miR-182-5p,mmu-miR-499-3p,novel_191,mmu-miR-140-3p,mmu-miR-486a-5p,mmu-miR-382-5p,novel_58,novel_18,novel_203,novel_1,mmu-miR-433-5p,novel_11,mmu-miR-181b-5p,mmu-miR-188-3p,mmu-miR-181d-5p,mmu-miR-7a-1-3p,mmu-miR-328-5p,mmu-miR-140…	MTMR6
ENSFCAG00000001581	novel_173,mmu-miR-135b-3p,mmu-miR-148a-3p,mmu-miR-148b-3p,mmu-miR-452-5p,mmu-miR-3154,mmu-let-7c-1-3p,mmu-miR-491-5p,mmu-miR-486b-3p,novel_183,mmu-miR-136-5p,mmu-miR-466f-3p,mmu-miR-30c-1-3p,mmu-miR-370-3p,mmu-miR-124-5p,mmu-miR-127-3p,mmu-miR-6516-5p,mmu-miR-30c-2-3p,mmu-miR-669f-3p,mmu-miR-330-5p,novel_148,mmu-miR-18a-5p,novel_219,mmu-miR-758-3p,mmu-miR-8094,mmu-miR-3074-5p,mmu-miR-361-3p,novel…	ATP8A2
ENSFCAG00000027073	novel_179,mmu-miR-466i-5p,novel_176,mmu-miR-33-5p,mmu-miR-26a-5p,mmu-miR-216a-5p,mmu-miR-141-3p,mmu-miR-26b-5p,mmu-miR-101a-3p,mmu-miR-181b-2-3p,mmu-miR-671-5p,novel_126,mmu-miR-200a-3p,mmu-miR-138-1-3p,novel_175,mmu-miR-599,mmu-miR-181b-1-3p,mmu-miR-34a-3p,mmu-miR-23a-5p,novel_114,mmu-miR-335-3p,mmu-miR-30a-3p,mmu-miR-592-5p,mmu-miR-320-5p,novel_20,mmu-miR-6985-3p,novel_214,novel_160,mmu-miR-543…	CDK8
ENSFCAG00000009474	novel_108,novel_62,mmu-miR-21a-3p,mmu-miR-7a-5p,novel_55,novel_70,mmu-miR-144-3p,novel_215,mmu-miR-125a-5p,novel_80,mmu-miR-495-5p,mmu-miR-125b-5p,mmu-miR-30c-1-3p,mmu-miR-20b-5p,mmu-miR-423-3p,novel_105,novel_216,mmu-miR-6985-3p,novel_7,mmu-miR-17-5p,mmu-miR-129b-3p,mmu-miR-450a-5p,novel_117,mmu-miR-670-5p,novel_61,mmu-miR-19a-3p,mmu-miR-208a-3p,mmu-miR-599,mmu-miR-22-3p,mmu-miR-23a-3p,novel_187…	WASF3
ENSFCAG00000026620	mmu-miR-211-5p,novel_34,mmu-miR-421-3p,novel_220,mmu-miR-147-5p,mmu-miR-30d-3p,mmu-miR-23b-5p,mmu-miR-103-1-5p,mmu-miR-30a-3p,mmu-miR-496a-3p,mmu-miR-708-5p,mmu-miR-19b-3p,mmu-miR-218-5p,novel_181,novel_75,mmu-let-7c-5p,mmu-let-7b-5p,mmu-miR-3074-2-3p,mmu-miR-466i-5p,mmu-miR-542-3p,mmu-miR-130b-5p,novel_60,mmu-miR-30e-5p,mmu-let-7i-5p,mmu-miR-217-3p,mmu-miR-3074-1-3p,mmu-miR-223-5p,mmu-miR-669f-3…	USP12
ENSFCAG00000006749	mmu-miR-744-3p,mmu-miR-574-3p,mmu-miR-181b-2-3p,mmu-miR-505-5p,mmu-miR-495-3p,mmu-miR-147-3p	RASL11A
ENSFCAG00000006982	novel_22,mmu-miR-21a-3p,mmu-miR-3064-5p,mmu-miR-194-5p,novel_62,mmu-miR-3085-3p,mmu-miR-147-5p,mmu-miR-218-2-3p,novel_204,mmu-miR-1187,mmu-miR-22-5p,mmu-miR-320-5p,novel_16,mmu-miR-320-3p	GTF3A
ENSFCAG00000011821	novel_18,mmu-miR-342-5p,mmu-miR-96-5p,novel_181,mmu-miR-302b-3p,mmu-miR-466f-3p,novel_75,novel_172,mmu-miR-486b-3p,mmu-miR-494-3p,mmu-miR-187-3p,mmu-miR-345-3p,mmu-miR-196a-2-3p,mmu-miR-181d-5p,mmu-miR-181b-5p,mmu-miR-103-1-5p,mmu-miR-744-3p,novel_138,mmu-miR-181a-5p,mmu-miR-106b-5p,mmu-miR-346-3p,mmu-miR-302a-3p,mmu-miR-132-5p,novel_202,mmu-miR-421-3p,mmu-miR-23b-5p,novel_119,mmu-miR-20a-5p,mmu-…	LNX2
ENSFCAG00000018643	novel_200,mmu-miR-8094,mmu-miR-182-5p,mmu-miR-130b-3p,novel_97,mmu-miR-543-3p,mmu-miR-9-3p,novel_118,mmu-miR-669f-3p,novel_219,novel_207,mmu-miR-708-3p,novel_115,novel_222,mmu-miR-199a-5p,mmu-miR-320-3p,mmu-miR-204-3p,novel_103,mmu-miR-202-5p,mmu-miR-130a-3p,mmu-miR-181c-5p,mmu-miR-134-5p,novel_21,novel_187,mmu-miR-181a-5p,novel_138,mmu-miR-124-3p,mmu-miR-381-3p,mmu-miR-301a-3p,mmu-miR-147-5p,nov…	PAN3
ENSFCAG00000013299	mmu-miR-145a-5p,novel_97,novel_136,mmu-miR-214-3p,mmu-miR-182-3p,mmu-miR-299a-3p,mmu-miR-142a-5p,mmu-miR-378d,mmu-miR-669f-3p,mmu-miR-3071-3p,mmu-miR-378c,mmu-miR-409-5p,mmu-miR-93-5p,novel_176,mmu-miR-423-5p,novel_179,mmu-miR-10b-5p,mmu-miR-200b-5p,mmu-miR-671-3p,novel_188,novel_76,novel_218,mmu-miR-181c-5p,mmu-miR-107-3p,novel_107,mmu-miR-328-3p,mmu-miR-874-5p,mmu-miR-106b-5p,mmu-miR-302a-3p,mm…	FLT1
ENSFCAG00000014322	mmu-miR-210-5p,novel_107,mmu-miR-466i-3p,mmu-miR-22-3p,novel_123,mmu-miR-758-5p,mmu-miR-505-5p,mmu-miR-487b-3p,mmu-miR-29b-1-5p,mmu-miR-423-5p,mmu-miR-204-3p,mmu-miR-93-3p,mmu-miR-127-3p,mmu-miR-669f-3p,mmu-miR-877-5p,mmu-miR-18a-5p,mmu-miR-1197-5p,mmu-miR-335-5p,mmu-miR-484,mmu-miR-103-2-5p,mmu-miR-361-3p,novel_180,novel_47,novel_159,mmu-miR-138-5p,mmu-miR-149-5p,mmu-miR-466f-3p,novel_26,novel_2…	MTUS2
ENSFCAG00000027217	novel_212,mmu-miR-152-3p,novel_208,mmu-miR-320-3p,novel_178,novel_171,novel_162,novel_101,novel_103,mmu-miR-490-5p,mmu-miR-33-3p,novel_199,mmu-miR-194-2-3p,novel_110,mmu-miR-574-5p,mmu-miR-23a-3p,mmu-miR-134-5p,mmu-miR-29b-2-5p,novel_29,novel_127,mmu-miR-130b-3p,novel_66,mmu-miR-448-5p,mmu-miR-335-3p,mmu-miR-93-3p,mmu-miR-23b-3p,mmu-miR-433-3p,novel_28,novel_89,mmu-miR-199a-3p,mmu-miR-448-3p,mmu-…	UBL3
ENSFCAG00000032001	mmu-miR-216a-3p,mmu-miR-148b-3p,mmu-miR-505-3p,mmu-miR-532-3p,mmu-miR-193b-5p,mmu-miR-19b-3p,mmu-miR-196a-2-3p,mmu-miR-494-3p,mmu-miR-148b-5p,mmu-miR-466f-3p,mmu-miR-146b-3p,mmu-miR-200b-3p,mmu-miR-1264-5p,mmu-miR-30e-5p,mmu-miR-124-5p,mmu-miR-499-3p,novel_50,mmu-miR-378d,mmu-miR-200c-3p,mmu-miR-875-5p,mmu-miR-30c-5p,novel_94,mmu-miR-8094,mmu-miR-216b-5p,mmu-miR-101c,mmu-miR-30b-5p,mmu-miR-30f,mm…	KATNAL1
ENSFCAG00000022053	novel_123,mmu-miR-181c-5p,novel_139,mmu-miR-486a-3p,mmu-miR-377-3p,mmu-miR-199a-5p,mmu-miR-1187,mmu-miR-148a-5p,novel_122,novel_189,mmu-miR-708-3p,mmu-miR-410-3p,mmu-miR-335-5p,mmu-miR-100-3p,mmu-miR-484,mmu-miR-409-3p,novel_136,novel_175,mmu-miR-181d-5p,mmu-miR-181b-5p,mmu-miR-486b-3p,mmu-miR-345-3p,mmu-miR-328-5p,mmu-miR-148b-5p,novel_26,novel_215,mmu-miR-3084-3p,mmu-miR-7689-3p,mmu-miR-448-3p,…	USPL1
ENSFCAG00000007544	novel_138,mmu-miR-145a-3p,mmu-miR-218-5p,mmu-miR-3059-5p,mmu-miR-363-3p,mmu-miR-147-5p,mmu-miR-452-5p,novel_214,novel_60,mmu-miR-130b-5p,mmu-miR-382-5p,mmu-miR-124-5p,mmu-miR-542-3p,mmu-miR-25-3p,novel_67,mmu-miR-328-5p,mmu-miR-494-3p,mmu-miR-3074-2-3p,mmu-miR-3084-3p,mmu-miR-491-3p,novel_94,novel_92,novel_99,mmu-miR-32-5p,mmu-miR-361-3p,mmu-miR-378c,mmu-miR-409-5p,mmu-miR-324-5p,novel_17,mmu-miR…	MEDAG
ENSFCAG00000024146	mmu-miR-26b-5p,mmu-miR-9-5p,mmu-miR-335-3p,mmu-miR-26a-5p,mmu-miR-134-3p,novel_59,mmu-miR-497a-3p,mmu-miR-144-5p	TEX26
ENSFCAG00000010970	novel_97,novel_54,mmu-miR-32-5p,mmu-miR-361-3p,novel_149,mmu-miR-8094,mmu-miR-222-5p,mmu-miR-182-3p,mmu-miR-380-5p,mmu-miR-199a-3p,novel_46,novel_192,mmu-miR-92a-3p,novel_103,novel_119,mmu-miR-148a-5p,mmu-miR-92b-3p,mmu-miR-873a-5p,mmu-miR-376b-5p,mmu-miR-215-3p,mmu-miR-208b-5p,novel_222,mmu-miR-29b-1-5p,mmu-miR-137-3p,novel_142,novel_69,mmu-miR-6395,mmu-miR-132-3p,mmu-miR-410-5p,novel_186,mmu-mi…	FRY
ENSFCAG00000013986	mmu-miR-194-2-3p,mmu-miR-574-5p,novel_155,mmu-miR-103-3p,mmu-miR-490-5p,mmu-miR-210-5p,novel_21,mmu-miR-10a-5p,mmu-miR-135a-2-3p,mmu-miR-152-3p,novel_2,mmu-miR-199a-5p,mmu-miR-127-5p,novel_212,mmu-miR-128-1-5p,mmu-miR-181b-2-3p,novel_205,mmu-miR-16-5p,novel_162,mmu-miR-767,mmu-miR-148a-5p,novel_171,mmu-miR-193b-3p,mmu-miR-92a-3p,mmu-miR-6516-5p,mmu-miR-200a-5p,novel_12,mmu-miR-543-3p,mmu-miR-15b-…	STARD13
ENSFCAG00000004159	mmu-miR-493-5p,novel_200,mmu-miR-320-5p,novel_154,mmu-miR-1251-3p,mmu-miR-448-5p,novel_114,novel_143,mmu-miR-23b-3p,mmu-miR-377-5p,mmu-miR-543-3p,mmu-miR-15b-5p,mmu-let-7f-2-3p,mmu-miR-18a-5p,novel_28,mmu-miR-204-5p,novel_222,novel_208,novel_43,mmu-miR-1b-5p,mmu-miR-671-5p,novel_79,mmu-miR-378a-3p,mmu-miR-16-5p,novel_103,mmu-miR-22-5p,mmu-miR-202-5p,novel_101,novel_69,mmu-miR-132-3p,novel_110,mmu…	DCLK1
ENSFCAG00000008786	mmu-miR-145b,mmu-miR-130b-5p,novel_63,mmu-miR-138-2-3p,mmu-miR-28a-5p,mmu-miR-145a-5p,mmu-miR-708-5p,mmu-miR-670-5p	CCDC169
ENSFCAG00000004642	novel_9,mmu-miR-23b-5p,mmu-miR-106b-5p,mmu-miR-17-5p,mmu-miR-302a-3p,novel_216,novel_7,mmu-miR-1298-3p,mmu-miR-23a-5p,mmu-miR-670-5p,novel_141,mmu-miR-148b-5p,mmu-miR-302b-3p,mmu-miR-302c-3p,novel_183,mmu-miR-125b-5p,mmu-miR-101a-3p,mmu-miR-125a-5p,novel_125,mmu-miR-20b-5p,novel_12,mmu-miR-93-5p,mmu-miR-433-3p,mmu-miR-216b-5p,mmu-miR-3065-5p,mmu-miR-208b-3p,novel_20,novel_186,mmu-miR-208a-3p,mmu-…	CCNA1
ENSFCAG00000003816	mmu-miR-802-5p,novel_153,mmu-miR-218-5p,novel_185,mmu-miR-381-3p,mmu-miR-103-1-5p,mmu-miR-421-5p,mmu-miR-299b-3p,mmu-miR-107-5p,mmu-miR-147-5p,mmu-miR-346-3p,mmu-miR-374c-5p,novel_7,novel_216,novel_60,novel_18,mmu-miR-6516-3p,novel_39,mmu-miR-345-3p,novel_124,mmu-miR-486b-3p,novel_215,mmu-miR-96-5p,mmu-miR-137-5p,mmu-miR-497a-3p,novel_183,mmu-miR-484,mmu-miR-103-2-5p,mmu-miR-8094,mmu-miR-493-5p,m…	SUPT20H
ENSFCAG00000019190	mmu-miR-133a-5p,novel_136,mmu-miR-374c-3p,novel_29,novel_197,mmu-miR-206-3p,novel_202,mmu-miR-383-3p,mmu-miR-138-2-3p,mmu-miR-1187,mmu-miR-205-5p,novel_2,novel_188,novel_161,novel_166,mmu-miR-1a-3p,mmu-miR-497a-3p,mmu-miR-125a-3p,mmu-miR-188-3p,mmu-miR-138-5p	POSTN
ENSFCAG00000006058	mmu-miR-495-5p,mmu-miR-30f,mmu-miR-320-3p,novel_43,mmu-miR-33-5p,mmu-miR-381-3p,novel_136,novel_67,novel_148,mmu-miR-135b-3p,mmu-miR-18a-5p	TRPC4
ENSFCAG00000007723	mmu-miR-30e-5p,mmu-miR-22-5p,mmu-miR-877-3p,mmu-miR-27a-3p,novel_174,mmu-miR-340-5p,mmu-miR-384-5p,mmu-miR-30b-5p,mmu-miR-30c-5p,novel_200,novel_116,mmu-miR-30a-5p,mmu-miR-30d-5p,mmu-miR-27b-3p,mmu-miR-150-5p,novel_207	STOML3
ENSFCAG00000026918	novel_104,mmu-miR-29a-3p,novel_158,mmu-miR-98-5p,mmu-miR-376b-5p,mmu-miR-10b-5p,mmu-miR-200b-5p,novel_119,mmu-miR-27b-5p,mmu-let-7g-5p,mmu-miR-377-3p,mmu-miR-214-3p,mmu-miR-8094,mmu-let-7e-5p,novel_204,novel_136,mmu-miR-9-5p,mmu-miR-429-3p,mmu-miR-27b-3p,mmu-miR-128-3p,novel_192,mmu-miR-200c-3p,mmu-miR-129-5p,mmu-miR-486a-5p,mmu-miR-31-3p,mmu-let-7i-5p,mmu-miR-382-5p,novel_60,mmu-miR-29c-3p,mmu-m…	COG6
ENSFCAG00000025278	mmu-miR-551b-3p,mmu-miR-10a-3p,mmu-miR-34a-3p,mmu-miR-202-5p,mmu-miR-183-5p	MRPS31
ENSFCAG00000026271	mmu-miR-411-5p,mmu-miR-29a-3p,novel_193,novel_63,mmu-miR-183-3p,mmu-miR-27b-5p,mmu-miR-322-5p,mmu-miR-181b-1-3p,mmu-miR-361-5p,mmu-miR-497a-5p,novel_142,mmu-miR-382-3p,mmu-miR-103-2-5p,mmu-miR-30f,mmu-miR-1b-3p,novel_102,mmu-miR-324-5p,mmu-miR-708-3p,mmu-miR-130b-5p,novel_1,mmu-miR-32-3p,mmu-miR-148b-5p,mmu-miR-345-3p,mmu-miR-181d-5p,mmu-miR-181b-5p,mmu-miR-491-5p,mmu-miR-138-1-3p,mmu-let-7b-5p,m…	ALG11
ENSFCAG00000027213	novel_30,mmu-miR-205-5p,mmu-miR-382-5p,novel_8,novel_56,novel_75,novel_124,mmu-miR-148b-5p,novel_159,mmu-miR-124-3p,mmu-miR-146b-5p,mmu-miR-186-5p,novel_73,novel_7,novel_34,mmu-miR-135b-3p,novel_211,novel_119,mmu-miR-378a-3p,mmu-miR-148a-5p,mmu-miR-873a-5p,novel_77,mmu-miR-320-3p,mmu-miR-146a-5p,mmu-miR-377-3p,novel_38,novel_155,mmu-miR-342-3p,mmu-miR-1251-5p,mmu-miR-320-5p,mmu-miR-3106-5p,mmu-mi…	CCDC70
ENSFCAG00000003701	novel_8,novel_183,mmu-miR-342-3p,mmu-miR-451a,novel_201,novel_218,mmu-miR-486a-5p	WDFY2
ENSFCAG00000030967	mmu-miR-145a-3p,mmu-miR-29b-1-5p,mmu-miR-181b-5p,mmu-miR-181d-5p,mmu-miR-181a-5p,novel_32,novel_65	INTS6
ENSFCAG00000014257	mmu-let-7e-5p,novel_97,novel_191,mmu-miR-30c-2-3p,mmu-miR-433-3p,mmu-miR-199a-5p,mmu-let-7f-5p,mmu-miR-204-3p,mmu-miR-98-5p,mmu-let-7g-5p,mmu-miR-19a-3p,mmu-miR-30a-3p,mmu-miR-30e-3p,novel_32,mmu-miR-19b-3p,novel_211,mmu-miR-10b-3p,mmu-let-7a-5p,mmu-miR-30d-3p,novel_209,novel_7,mmu-miR-382-5p,mmu-let-7i-5p,novel_140,mmu-miR-30c-1-3p,novel_141,novel_124,mmu-miR-188-3p,novel_11,mmu-miR-1839-5p,mmu-…	RNASEH2B
ENSFCAG00000023216	mmu-miR-383-3p,mmu-miR-93-5p,mmu-miR-23b-5p,mmu-miR-17-5p,mmu-miR-106b-5p,mmu-miR-200c-3p,mmu-miR-211-5p,mmu-miR-301a-5p,mmu-miR-3065-5p,novel_53,novel_129,mmu-miR-429-3p,mmu-miR-494-3p,mmu-miR-151-3p,novel_159,mmu-miR-204-5p,novel_178,mmu-miR-30e-5p,mmu-miR-20b-5p,mmu-miR-20a-5p	SPRYD7
ENSFCAG00000023386	mmu-miR-500-5p,mmu-miR-338-5p,mmu-miR-452-5p,mmu-miR-106b-5p,novel_73,novel_214,mmu-miR-744-3p,mmu-miR-3059-5p,mmu-miR-148b-5p,mmu-miR-7a-1-3p,mmu-miR-194-5p,novel_75,mmu-miR-212-5p,mmu-miR-382-5p,novel_125,novel_198,mmu-miR-542-3p,mmu-miR-32-3p,mmu-miR-669f-3p,mmu-miR-362-5p,novel_191,mmu-miR-499-5p,mmu-miR-27b-3p,mmu-miR-93-5p,mmu-miR-191-3p,mmu-miR-214-3p,mmu-miR-30b-5p,mmu-miR-30f,novel_197,n…	KPNA3
ENSFCAG00000026362	novel_104,mmu-miR-7689-3p,novel_170,mmu-miR-208b-5p,mmu-miR-152-3p,novel_126,novel_1,novel_178,mmu-miR-320-3p,novel_196,novel_101,mmu-miR-143-3p,mmu-miR-599,mmu-miR-340-5p,novel_75,mmu-miR-497a-3p,mmu-miR-129b-5p,mmu-miR-133b-3p,mmu-miR-592-5p,mmu-miR-412-3p,mmu-miR-143-5p,mmu-miR-133a-3p,mmu-miR-30a-3p,mmu-miR-30e-3p,mmu-miR-9-5p,mmu-miR-23a-5p,mmu-miR-23b-5p,mmu-miR-30d-3p,mmu-miR-148a-3p,mmu-m…	EBPL
ENSFCAG00000031420	novel_163,mmu-miR-196b-5p,mmu-miR-135a-2-3p,mmu-miR-134-5p,mmu-miR-451a,novel_186,mmu-miR-103-3p,mmu-miR-125a-3p,mmu-miR-26a-5p,mmu-miR-365-1-5p,mmu-miR-370-5p,mmu-miR-320-3p,mmu-miR-29b-1-5p,mmu-miR-152-3p,mmu-miR-218-1-3p,mmu-miR-26b-5p,mmu-miR-196a-5p,mmu-miR-199a-3p,mmu-miR-378b,mmu-miR-433-3p,novel_180,mmu-miR-30d-5p,mmu-miR-335-3p,mmu-miR-493-5p,novel_53,mmu-miR-31-5p,novel_68,novel_183,nov…	RCBTB1
ENSFCAG00000030680	mmu-miR-181d-5p,mmu-miR-181b-5p,mmu-miR-302b-3p,mmu-miR-1839-5p,mmu-miR-466f-3p,mmu-let-7c-5p,mmu-miR-200b-3p,mmu-let-7b-5p,mmu-let-7i-5p,novel_140,mmu-miR-466i-5p,mmu-miR-142a-3p,mmu-miR-542-3p,novel_160,mmu-miR-216a-3p,mmu-miR-106b-5p,mmu-miR-302a-3p,novel_209,mmu-miR-744-3p,mmu-miR-218-5p,mmu-miR-3154,mmu-miR-193b-5p,mmu-miR-181a-5p,mmu-let-7g-5p,novel_210,mmu-miR-466i-3p,mmu-miR-384-5p,mmu-mi…	FNDC3A
ENSFCAG00000024297	mmu-miR-25-3p,mmu-miR-130b-5p,mmu-miR-1264-5p,mmu-miR-466f-3p,novel_168,mmu-miR-200b-3p,novel_11,mmu-miR-138-5p,mmu-miR-219a-2-3p,mmu-miR-103-1-5p,mmu-miR-363-3p,novel_112,mmu-miR-145a-3p,mmu-miR-195a-3p,mmu-miR-148b-3p,novel_214,novel_9,novel_160,mmu-miR-23b-5p,novel_119,mmu-miR-92b-3p,novel_104,novel_218,mmu-miR-139-5p,mmu-miR-382-3p,novel_107,mmu-miR-466i-3p,mmu-miR-32-5p,mmu-miR-9-5p,mmu-miR-…	ITM2B
ENSFCAG00000015321	mmu-miR-493-5p,mmu-miR-18a-3p,mmu-let-7c-1-3p,novel_121,mmu-miR-128-3p,mmu-miR-324-3p,mmu-miR-185-3p,novel_73,mmu-miR-190b-5p,novel_170,mmu-miR-542-3p,mmu-miR-876-3p,novel_172,mmu-miR-190a-5p,mmu-miR-144-3p,mmu-miR-140-5p,novel_75	MED4
ENSFCAG00000031559	mmu-miR-499-3p,mmu-miR-330-5p,mmu-miR-23b-3p,mmu-miR-378c,mmu-miR-140-3p,novel_207,mmu-miR-3074-1-3p,mmu-miR-126a-5p,mmu-miR-182-3p,mmu-miR-3065-5p,novel_127,mmu-miR-409-3p,mmu-miR-497b,novel_114,mmu-miR-130b-3p,mmu-miR-466i-3p,mmu-miR-130a-3p,novel_210,mmu-miR-29a-5p,mmu-miR-196b-5p,mmu-miR-23a-3p,mmu-miR-200a-3p,mmu-miR-505-5p,mmu-miR-361-5p,mmu-miR-196a-5p,mmu-miR-141-3p,mmu-miR-181b-2-3p,nove…	SUCLA2
ENSFCAG00000026826	novel_57,novel_214,mmu-miR-3065-5p,mmu-miR-411-3p,novel_112,mmu-miR-182-5p,mmu-miR-7a-1-3p,mmu-miR-3074-2-3p,mmu-miR-188-3p,mmu-miR-494-3p,mmu-miR-140-5p,mmu-miR-532-5p,mmu-miR-320-3p,novel_65,mmu-miR-379-3p,mmu-miR-33-5p	ESD
ENSFCAG00000009184	mmu-miR-146b-5p,mmu-miR-486a-5p,mmu-miR-1197-5p,mmu-miR-129-5p,mmu-miR-184-5p,novel_121,novel_127,novel_153,mmu-miR-380-5p,mmu-miR-96-5p,novel_70,mmu-miR-21a-3p,novel_75,mmu-miR-758-5p,mmu-miR-382-3p,mmu-miR-210-5p,mmu-miR-135b-5p,mmu-miR-181b-1-3p,mmu-miR-3071-5p,novel_63,mmu-miR-135a-5p,novel_170,novel_212,mmu-miR-181b-2-3p,mmu-miR-223-3p,mmu-miR-146a-5p	LRRC63
ENSFCAG00000024910	novel_203,mmu-let-7b-3p,mmu-miR-140-5p,mmu-miR-345-3p,mmu-miR-491-5p,mmu-miR-196a-2-3p,mmu-miR-188-3p,mmu-miR-23a-5p,mmu-miR-30a-3p,mmu-miR-3059-5p,mmu-miR-452-5p,mmu-miR-346-3p,mmu-miR-148b-3p,novel_33,mmu-miR-500-5p,mmu-miR-30d-3p,novel_119,mmu-miR-322-5p,mmu-miR-27b-5p,mmu-miR-204-3p,novel_184,mmu-miR-183-3p,mmu-miR-326-3p,mmu-miR-873a-5p,mmu-miR-141-3p,mmu-miR-497a-5p,mmu-miR-377-3p,mmu-miR-1…	SPERT
ENSFCAG00000026419	novel_70,mmu-miR-96-5p,mmu-miR-212-5p,novel_56,novel_22,novel_62,mmu-miR-138-5p,mmu-miR-370-3p,mmu-miR-542-3p,mmu-miR-5126,mmu-miR-30c-1-3p,novel_80,mmu-miR-125b-5p,novel_30,novel_126,mmu-miR-125a-5p,novel_106,novel_131,mmu-miR-346-3p,novel_211,novel_57,mmu-miR-483-3p,novel_33,mmu-miR-744-5p,novel_19,mmu-miR-6982-3p,novel_117,mmu-miR-145b,mmu-miR-193b-5p,mmu-miR-124-3p,novel_165,mmu-miR-3064-5p,m…	ERICH6B
ENSFCAG00000027568	mmu-miR-27b-3p,novel_148,mmu-miR-378c,mmu-miR-185-5p,novel_194,novel_192,mmu-miR-191-3p,mmu-miR-223-5p,mmu-miR-1983,novel_13,mmu-miR-30c-5p,mmu-miR-3074-5p,mmu-miR-30f,mmu-miR-30b-5p,mmu-miR-8094,mmu-miR-34a-3p,mmu-miR-503-5p,mmu-miR-145a-5p,mmu-miR-384-5p,novel_134,mmu-miR-130a-3p,mmu-miR-365-2-5p,mmu-miR-323-3p,mmu-miR-1a-3p,mmu-miR-497a-5p,novel_76,novel_158,mmu-miR-129-2-3p,mmu-miR-873a-5p,mm…	SLC25A30
ENSFCAG00000002105	mmu-miR-103-2-5p,mmu-let-7e-5p,novel_154,mmu-miR-758-3p,novel_197,mmu-miR-875-5p,mmu-miR-1251-3p,mmu-miR-335-3p,novel_47,mmu-miR-9-5p,novel_93,mmu-miR-411-3p,mmu-miR-499-3p,mmu-miR-93-3p,mmu-let-7f-5p,novel_79,mmu-miR-196a-5p,novel_188,mmu-miR-26b-5p,novel_176,mmu-miR-26a-5p,mmu-miR-325-3p,mmu-miR-98-5p,novel_152,mmu-let-7g-5p,mmu-miR-194-2-3p,mmu-miR-382-3p,mmu-miR-137-3p,mmu-miR-135a-1-3p,novel…	GTF2F2
ENSFCAG00000027174	mmu-miR-221-3p,mmu-miR-19a-5p,novel_193,mmu-miR-378a-5p,mmu-miR-216a-5p,novel_63,novel_119,mmu-miR-92b-3p,mmu-miR-200b-5p,mmu-miR-423-5p,mmu-miR-3085-3p,novel_130,mmu-miR-377-3p,mmu-miR-3064-5p,mmu-miR-382-3p,mmu-miR-484,mmu-miR-301a-5p,mmu-miR-222-3p,mmu-miR-216b-5p,mmu-miR-592-5p,mmu-miR-182-3p,mmu-miR-429-3p,mmu-miR-32-5p,mmu-miR-218-2-3p,mmu-miR-26b-3p,mmu-miR-499-5p,mmu-miR-3071-3p,mmu-miR-1…	GPALPP1
ENSFCAG00000013715	mmu-miR-153-3p,novel_35,mmu-miR-494-3p,mmu-miR-499-3p,novel_76,mmu-miR-485-5p,mmu-miR-3059-5p	NUFIP1
ENSFCAG00000031214	mmu-miR-374b-5p,mmu-miR-3059-5p,mmu-miR-145a-3p,mmu-miR-802-5p,novel_112,mmu-miR-30a-3p,mmu-miR-23a-5p,mmu-miR-103-1-5p,novel_121,mmu-miR-30d-3p,mmu-miR-299b-3p,mmu-miR-211-5p,novel_73,mmu-miR-205-5p,mmu-miR-130b-5p,novel_18,mmu-miR-138-2-3p,mmu-miR-181d-5p,mmu-miR-7a-1-3p,mmu-miR-181b-5p,novel_11,mmu-miR-345-3p,mmu-miR-466f-3p,novel_99,novel_197,mmu-miR-103-2-5p,mmu-miR-216b-5p,mmu-miR-101c,mmu-…	LACC1
ENSFCAG00000022632	novel_70,novel_55,mmu-miR-302c-3p,mmu-miR-125b-5p,mmu-miR-101a-3p,mmu-miR-125a-5p,mmu-miR-299b-5p,mmu-miR-122-3p,novel_4,mmu-miR-146b-5p,novel_169,mmu-miR-450b-5p,novel_16,mmu-miR-129b-3p,novel_41,mmu-miR-30e-3p,mmu-miR-10a-3p,novel_110,mmu-miR-130a-5p,novel_155,novel_21,mmu-miR-137-3p,mmu-miR-24-3p,mmu-miR-29a-5p,mmu-miR-134-5p,novel_222,novel_2,novel_190,mmu-miR-146a-5p,novel_196,novel_162,mmu-…	DNAJC15
ENSFCAG00000005913	novel_90,mmu-miR-151-3p,novel_159,novel_215,mmu-miR-497a-3p,novel_26,novel_25,novel_65,mmu-miR-542-5p,mmu-miR-188-5p,novel_83,mmu-miR-381-3p,mmu-miR-30e-3p,mmu-miR-28a-5p,novel_69,mmu-miR-194-2-3p,mmu-miR-132-3p,novel_155,mmu-miR-103-3p,novel_21,mmu-miR-15b-3p,novel_205,mmu-miR-1187,mmu-miR-15b-5p,mmu-miR-148b-5p,mmu-miR-187-3p,mmu-miR-138-5p,mmu-miR-188-3p,novel_166,novel_15,mmu-miR-421-3p,novel…	AKAP11
ENSFCAG00000005292	mmu-miR-30d-5p,mmu-miR-335-5p,mmu-miR-30f,mmu-miR-875-5p,mmu-miR-30c-5p,mmu-miR-30a-5p,mmu-miR-452-5p,novel_100,novel_6,mmu-miR-29b-3p,mmu-miR-206-3p,mmu-miR-383-3p,mmu-miR-135a-5p,mmu-miR-29c-3p,mmu-miR-29a-3p,mmu-miR-96-5p,mmu-miR-1a-3p,mmu-miR-384-5p,mmu-miR-135b-5p	DGKH
ENSFCAG00000005291	mmu-miR-107-3p,novel_107,mmu-miR-3085-3p,mmu-miR-3064-5p,mmu-miR-450a-1-3p,mmu-miR-200a-3p,mmu-miR-323-3p,mmu-miR-532-5p,novel_158,mmu-miR-141-3p,novel_63,mmu-miR-204-3p,mmu-miR-219b-5p,mmu-miR-592-3p,mmu-miR-20a-5p,mmu-miR-92b-3p,mmu-miR-423-5p,novel_191,novel_194,mmu-miR-193a-3p,mmu-miR-185-3p,mmu-miR-140-3p,mmu-miR-378d,mmu-miR-301a-5p,mmu-miR-484,mmu-miR-103-2-5p,mmu-miR-30b-5p,mmu-miR-592-5p…	VWA8
ENSFCAG00000022524	mmu-miR-29b-3p,novel_145,novel_150,novel_211,mmu-miR-301a-3p,mmu-let-7a-5p,novel_185,mmu-miR-338-3p,mmu-miR-30e-3p,mmu-miR-421-5p,mmu-miR-145b,mmu-miR-129b-3p,novel_41,novel_215,mmu-miR-490-3p,novel_55,mmu-miR-7a-5p,mmu-miR-497a-3p,novel_183,novel_68,novel_108,mmu-miR-181c-3p,mmu-miR-143-3p,novel_65,novel_39,mmu-miR-299b-5p,mmu-miR-223-3p,mmu-miR-6516-3p,mmu-miR-206-3p,mmu-miR-142b,novel_189,nove…	RGCC
ENSFCAG00000031635	novel_173,mmu-miR-299b-3p,novel_202,novel_57,mmu-miR-192-5p,novel_73,novel_41,mmu-miR-195a-3p,mmu-miR-3059-5p,novel_3,mmu-miR-214-5p,mmu-miR-218-5p,mmu-miR-145a-3p,mmu-miR-193b-5p,mmu-miR-103-1-5p,mmu-let-7c-1-3p,novel_56,novel_75,mmu-miR-490-3p,novel_91,novel_125,mmu-miR-16-2-3p,mmu-miR-223-3p,mmu-miR-342-5p,novel_191,mmu-miR-191-3p,mmu-miR-206-3p,mmu-miR-433-3p,mmu-miR-129-5p,mmu-let-7f-2-3p,mm…	MTRF1
ENSFCAG00000027992	novel_7,novel_153,mmu-miR-218-5p,mmu-miR-374b-5p,novel_41,mmu-miR-195a-3p,mmu-miR-19a-3p,mmu-miR-28a-5p,mmu-let-7c-1-3p,mmu-miR-708-5p,mmu-miR-19b-3p,mmu-miR-328-3p,mmu-miR-133a-3p,mmu-miR-194-5p,novel_183,novel_68,novel_60,mmu-miR-16-2-3p,mmu-miR-543-3p,mmu-miR-6516-5p,novel_89,mmu-miR-142a-5p,mmu-miR-30f,mmu-miR-8094,mmu-miR-182-3p,novel_177,mmu-miR-429-3p,mmu-miR-9-5p,novel_93,mmu-miR-411-3p,m…	WBP4
ENSFCAG00000029010	mmu-miR-30c-1-3p,mmu-miR-138-2-3p,mmu-miR-217-3p,mmu-miR-130b-5p,novel_31,novel_75,mmu-miR-21a-5p,mmu-miR-494-3p,mmu-miR-708-5p,mmu-miR-23a-5p,mmu-miR-28a-5p,novel_129,mmu-miR-744-3p,novel_153,mmu-miR-148b-3p,mmu-miR-6985-3p,novel_7,mmu-miR-146b-5p,mmu-miR-188-5p,novel_73,mmu-miR-216a-3p,mmu-miR-23b-5p,mmu-miR-301a-3p,novel_34,mmu-miR-135b-3p,mmu-miR-148a-3p,mmu-miR-200b-5p,novel_196,mmu-miR-27b-…	ELF1
ENSFCAG00000005544	mmu-miR-411-3p,novel_4,novel_209,novel_7,mmu-miR-1839-5p,novel_155,mmu-miR-3071-3p	SUGT1
ENSFCAG00000024553	mmu-miR-497a-5p,mmu-miR-377-3p,mmu-miR-200a-3p,novel_142,novel_134,mmu-miR-27b-5p,mmu-miR-322-5p,mmu-miR-183-3p,mmu-miR-208b-5p,mmu-miR-29a-3p,mmu-miR-378a-5p,mmu-miR-141-3p,mmu-miR-140-3p,novel_192,mmu-miR-219a-5p,mmu-miR-499-3p,mmu-miR-342-3p,mmu-miR-30b-5p,novel_166,mmu-miR-466f-3p,mmu-miR-494-3p,novel_11,mmu-miR-188-3p,mmu-miR-30e-5p,novel_27,mmu-miR-148b-3p,mmu-miR-211-5p,novel_220,mmu-miR-3…	PCDH17
ENSFCAG00000004830	novel_21,novel_12	KLHL1
ENSFCAG00000027420	mmu-miR-200c-3p,mmu-miR-3074-1-3p,mmu-miR-708-3p,mmu-miR-299a-3p,mmu-miR-140-3p,mmu-miR-217-5p,mmu-miR-134-3p,mmu-miR-362-5p,novel_10,mmu-miR-218-2-3p,mmu-miR-153-3p,mmu-miR-497b,mmu-miR-145a-5p,mmu-miR-1b-3p,mmu-miR-429-3p,mmu-miR-101a-5p,novel_197,mmu-miR-182-3p,mmu-miR-222-3p,mmu-miR-216b-5p,mmu-miR-484,mmu-miR-301a-5p,mmu-miR-103-2-5p,mmu-miR-1a-3p,novel_218,mmu-miR-497a-5p,mmu-miR-495-3p,nov…	DACH1
ENSFCAG00000031603	mmu-miR-493-5p	MZT1
ENSFCAG00000028493	mmu-miR-425-5p,mmu-miR-30c-1-3p,mmu-miR-448-3p,mmu-miR-7689-3p,novel_120,mmu-miR-190b-5p,novel_126,mmu-miR-376c-5p,mmu-miR-302c-3p,novel_55,mmu-miR-135b-5p,mmu-miR-149-5p,novel_185,mmu-miR-338-3p,mmu-miR-30a-5p,mmu-miR-143-5p,mmu-miR-145b,mmu-miR-192-3p,novel_169,novel_84,novel_72,mmu-miR-15a-5p,mmu-miR-192-5p,novel_105,mmu-miR-195a-5p,mmu-miR-16-5p,mmu-miR-450b-3p,mmu-miR-455-5p,novel_170,mmu-mi…	DIS3
ENSFCAG00000018626	novel_192,mmu-miR-129-5p,mmu-miR-129b-5p,mmu-miR-9-5p	PIBF1
ENSFCAG00000031608	mmu-miR-214-5p,mmu-miR-145b,novel_157,novel_33,mmu-miR-744-5p,mmu-miR-148a-3p,mmu-miR-148b-3p,novel_6,mmu-miR-342-5p,mmu-miR-448-3p,mmu-miR-101a-3p,mmu-miR-122-3p,novel_198,mmu-miR-3071-5p,mmu-miR-143-3p,mmu-miR-21a-5p,mmu-miR-21a-3p,mmu-miR-98-3p,novel_49,novel_92,novel_13,mmu-miR-222-3p,mmu-miR-18a-3p,mmu-miR-101c,mmu-miR-30f,mmu-miR-34a-3p,mmu-miR-153-3p,mmu-miR-145a-5p,novel_54,mmu-miR-9-5p,m…	KLF5
ENSFCAG00000023663	mmu-miR-744-3p,mmu-miR-19b-1-5p,mmu-miR-19a-5p,mmu-miR-30e-3p,mmu-miR-30a-3p,mmu-miR-33-5p,mmu-miR-30d-3p,mmu-miR-184-5p,novel_89,mmu-miR-29a-5p	COMMD6
ENSFCAG00000027839	mmu-miR-10b-5p,mmu-miR-129-2-3p,mmu-miR-141-3p,mmu-miR-377-3p,mmu-miR-615-3p,novel_21,mmu-miR-129-1-3p,mmu-miR-200a-3p,mmu-miR-10a-5p,mmu-miR-23a-3p,mmu-miR-10a-3p,mmu-miR-6395,novel_110,novel_107,mmu-miR-153-3p,mmu-miR-34b-3p,mmu-miR-301a-5p,mmu-miR-335-5p,novel_154,mmu-miR-320-5p,mmu-miR-875-5p,mmu-miR-299a-3p,mmu-miR-128-3p,mmu-miR-23b-3p,mmu-miR-362-5p,novel_87,mmu-miR-124-5p,mmu-miR-144-3p,n…	UCHL3
ENSFCAG00000031946	novel_108,novel_56,mmu-miR-497a-3p,novel_183,novel_215,novel_70,mmu-miR-495-5p,novel_14,mmu-miR-3963,novel_25,mmu-miR-135a-5p,mmu-miR-143-3p,mmu-miR-3071-5p,novel_131,mmu-miR-146b-5p,mmu-miR-1298-3p,novel_41,novel_32,mmu-miR-22-3p,mmu-miR-340-5p,mmu-miR-23a-3p,mmu-miR-29a-5p,mmu-miR-486a-3p,mmu-miR-146a-5p,mmu-miR-15b-3p,mmu-miR-320-3p,novel_196,mmu-miR-1187,mmu-miR-200a-5p,mmu-miR-23b-3p,mmu-miR…	CLN5
ENSFCAG00000027307	mmu-miR-543-3p,mmu-miR-126a-5p,mmu-miR-324-3p,mmu-miR-140-3p,mmu-miR-18a-5p,mmu-miR-34b-3p,mmu-miR-216b-5p,mmu-miR-8094,mmu-miR-875-5p,mmu-miR-9-5p,mmu-miR-497b,mmu-miR-335-3p,mmu-miR-153-3p,mmu-miR-411-3p,novel_134,mmu-miR-130a-5p,novel_186,mmu-miR-200a-3p,mmu-miR-181c-5p,mmu-miR-208b-5p,novel_2,mmu-miR-146a-5p,mmu-miR-141-3p,novel_176,novel_205,mmu-miR-148a-5p,novel_57,mmu-miR-10b-3p,mmu-let-7a…	FBXL3
ENSFCAG00000005053	novel_34,mmu-miR-92a-3p,mmu-miR-216a-3p,mmu-miR-217-5p,mmu-miR-129-5p,mmu-miR-493-5p,novel_138,mmu-miR-484,mmu-miR-338-3p,mmu-miR-32-5p,mmu-miR-335-3p,novel_136,mmu-miR-363-3p,mmu-miR-342-3p,mmu-miR-218-2-3p,mmu-miR-132-3p,novel_159,novel_186,novel_155,mmu-miR-490-5p,mmu-miR-495-3p,mmu-miR-377-3p,mmu-miR-140-5p,mmu-miR-16-2-3p,mmu-miR-92b-3p,novel_39,mmu-miR-25-3p,novel_122,mmu-miR-876-3p	MYCBP2
ENSFCAG00000003034	novel_32,mmu-miR-133a-3p,mmu-miR-802-5p,mmu-miR-186-5p,mmu-miR-183-5p,novel_7,mmu-miR-132-5p,novel_220,mmu-miR-301a-3p,mmu-miR-3071-5p,mmu-miR-876-3p,novel_161,mmu-miR-382-5p,novel_166,mmu-miR-200b-3p,mmu-miR-140-5p,novel_90,mmu-miR-7a-1-3p,mmu-miR-21a-5p,mmu-miR-130b-3p,mmu-miR-429-3p,mmu-miR-411-3p,mmu-miR-222-5p,mmu-miR-129-5p,novel_46,mmu-miR-200c-3p,novel_148,mmu-miR-409-5p,mmu-miR-543-3p,mm…	SLAIN1
ENSFCAG00000000561	novel_159,mmu-miR-181b-5p,mmu-miR-130a-5p,mmu-miR-181d-5p,mmu-miR-1839-5p,mmu-miR-23a-3p,mmu-miR-196b-5p,mmu-miR-466f-3p,mmu-miR-485-3p,mmu-miR-196a-5p,mmu-miR-448-3p,mmu-miR-23b-3p,mmu-miR-499-3p,mmu-miR-186-5p,novel_209,mmu-miR-3065-5p,novel_153,mmu-miR-181a-5p,mmu-miR-26b-3p	RBM26
ENSFCAG00000025797	novel_61,mmu-miR-34a-5p,mmu-miR-670-5p,mmu-miR-19a-3p,novel_3,mmu-miR-34c-5p,mmu-miR-145b,novel_145,mmu-miR-6985-3p,novel_131,mmu-miR-301a-3p,novel_173,novel_57,mmu-miR-192-5p,novel_211,mmu-miR-383-3p,novel_206,novel_39,mmu-miR-27a-5p,mmu-miR-448-3p,mmu-miR-6516-3p,mmu-miR-497a-3p,mmu-miR-21a-3p,novel_183,mmu-miR-144-3p,mmu-miR-7a-5p,mmu-miR-21a-5p,novel_90,novel_29,mmu-miR-130b-3p,novel_54,mmu-m…	NDFIP2
ENSFCAG00000002997	mmu-miR-19b-1-5p,mmu-miR-34c-5p,mmu-miR-145a-3p,mmu-miR-34a-5p,mmu-miR-6982-3p,mmu-miR-423-3p,mmu-let-7a-5p,novel_34,novel_220,mmu-miR-483-3p,mmu-miR-192-5p,novel_145,novel_7,mmu-miR-29b-3p,mmu-miR-17-5p,mmu-miR-106b-5p,novel_131,mmu-miR-302a-3p,mmu-let-7i-5p,mmu-miR-223-3p,novel_18,mmu-miR-29c-3p,novel_60,mmu-miR-449a-5p,mmu-miR-135a-5p,novel_25,mmu-miR-20b-5p,mmu-miR-491-5p,mmu-miR-135b-5p,mmu-…	TGDS
ENSFCAG00000009172	mmu-miR-532-3p,mmu-miR-744-3p,mmu-miR-30a-3p,mmu-miR-216a-3p,mmu-miR-30d-3p,novel_220,novel_34,novel_214,mmu-miR-302a-3p,novel_73,mmu-miR-106b-5p,mmu-miR-139-3p,mmu-miR-205-5p,mmu-miR-876-3p,mmu-miR-542-3p,novel_198,mmu-miR-138-2-3p,mmu-miR-370-3p,mmu-miR-345-3p,mmu-miR-200b-3p,novel_75,mmu-miR-466f-3p,mmu-miR-140-5p,mmu-miR-302b-3p,mmu-miR-592-5p,novel_13,mmu-miR-214-3p,mmu-miR-218-2-3p,mmu-miR-…	ABCC4
ENSFCAG00000029638	mmu-miR-3084-3p,mmu-miR-96-5p,mmu-miR-497a-3p,novel_183,mmu-miR-187-3p,mmu-miR-328-5p,mmu-miR-3064-3p,novel_159,mmu-miR-542-3p,novel_128,mmu-miR-483-3p,novel_211,mmu-miR-500-5p,novel_121,mmu-miR-764-3p,mmu-miR-3059-5p,mmu-miR-129-1-3p,mmu-miR-574-5p,mmu-miR-183-3p,novel_103,novel_205,novel_171,mmu-miR-129-2-3p,mmu-miR-378a-5p,novel_76,mmu-miR-199a-3p,mmu-miR-378b,novel_28,mmu-miR-362-5p,mmu-miR-1…	CLDN10
ENSFCAG00000028274	mmu-miR-382-3p,mmu-miR-200a-3p,mmu-miR-221-5p,mmu-miR-139-5p,mmu-miR-361-5p,novel_218,novel_165,mmu-miR-181b-1-3p,mmu-miR-410-5p,mmu-miR-107-3p,novel_210,mmu-miR-873a-5p,mmu-miR-376b-5p,novel_184,novel_63,mmu-miR-326-3p,mmu-miR-27b-5p,mmu-miR-532-5p,mmu-miR-141-3p,mmu-miR-378a-5p,novel_36,mmu-miR-223-5p,mmu-miR-299a-3p,mmu-miR-27b-3p,novel_191,mmu-miR-3071-3p,novel_148,mmu-miR-128-3p,mmu-miR-378c…	DNAJC3
ENSFCAG00000028336	mmu-miR-322-5p,mmu-miR-376b-5p,mmu-miR-216a-5p,mmu-miR-497a-5p,mmu-miR-495-3p,mmu-miR-139-5p,mmu-miR-181c-5p,mmu-miR-107-3p,mmu-miR-384-5p,novel_130,mmu-miR-145a-5p,novel_97,mmu-miR-182-5p,mmu-miR-103-2-5p,mmu-miR-34b-3p,novel_99,mmu-miR-129-5p,novel_17,novel_192,mmu-miR-27b-3p,mmu-miR-449a-5p,mmu-miR-382-5p,mmu-miR-302b-3p,mmu-miR-494-3p,mmu-miR-187-3p,mmu-miR-194-5p,mmu-miR-181d-5p,mmu-miR-181b…	MBNL2
ENSFCAG00000025657	mmu-miR-23b-3p,mmu-miR-6516-5p,mmu-miR-200a-5p,novel_12,novel_89,mmu-miR-26a-1-3p,mmu-miR-1251-3p,mmu-miR-409-3p,mmu-miR-23a-3p,mmu-miR-451a,mmu-miR-320-3p,mmu-miR-204-5p,mmu-miR-29b-1-5p,mmu-miR-127-5p,mmu-miR-450b-3p,mmu-miR-99b-5p,novel_152,mmu-miR-325-3p,mmu-miR-590-3p,novel_105,novel_150,mmu-miR-107-5p,mmu-miR-188-5p,mmu-miR-331-5p,novel_71,novel_216,novel_7,mmu-miR-450b-5p,mmu-miR-19b-1-5p,…	IPO5
ENSFCAG00000014842	mmu-miR-328-3p,mmu-miR-152-5p,novel_202,novel_33,mmu-miR-211-5p,novel_6,mmu-miR-147-3p,mmu-miR-338-5p,novel_203,mmu-miR-449a-5p,mmu-miR-466i-5p,mmu-miR-188-3p,mmu-miR-328-5p,mmu-miR-486b-3p,novel_91,mmu-miR-96-5p,mmu-miR-138-1-3p,mmu-miR-361-3p,mmu-miR-342-3p,novel_52,novel_195,mmu-miR-497b,mmu-miR-429-3p,mmu-miR-378c,mmu-miR-499-5p,mmu-miR-30c-2-3p,mmu-miR-200c-3p,mmu-miR-381-5p,mmu-miR-140-3p,m…	FARP1
ENSFCAG00000014844	mmu-let-7g-3p,mmu-miR-466i-3p,mmu-miR-3085-3p,mmu-miR-495-3p,mmu-miR-139-5p,novel_95,mmu-miR-323-3p,novel_85,mmu-miR-219b-5p,novel_176,novel_179,mmu-miR-669f-3p,mmu-miR-30c-2-3p,mmu-miR-574-3p,mmu-miR-193a-3p,mmu-miR-142a-5p,mmu-miR-185-3p,mmu-miR-378d,mmu-miR-8094,mmu-miR-214-3p,novel_195,novel_172,mmu-miR-486b-3p,mmu-miR-323-5p,mmu-miR-3074-2-3p,mmu-miR-302b-3p,mmu-miR-3084-3p,mmu-miR-212-5p,no…	STK24
ENSFCAG00000004862	mmu-miR-199a-5p	DOCK9
ENSFCAG00000026940	mmu-miR-335-3p,novel_180,mmu-miR-30d-5p,novel_143,mmu-miR-100-3p,mmu-miR-3065-5p,mmu-miR-18a-3p,mmu-miR-320-5p,novel_200,novel_89,mmu-miR-15b-5p,novel_46,mmu-miR-193b-3p,mmu-miR-543-3p,mmu-miR-16-5p,mmu-miR-215-3p,novel_222,novel_190,mmu-miR-181b-2-3p,mmu-miR-196a-5p,novel_21,novel_78,mmu-miR-29a-5p,mmu-miR-196b-5p,mmu-miR-134-5p,novel_110,mmu-miR-34b-5p,mmu-miR-103-3p,mmu-miR-381-3p,novel_61,mmu…	TM9SF2
ENSFCAG00000031043	mmu-miR-6957-3p,novel_65,mmu-miR-495-5p,mmu-miR-7689-3p,novel_106,mmu-miR-448-3p,mmu-miR-490-3p,novel_70,novel_215,novel_56,novel_141,novel_159,novel_62,novel_182,mmu-miR-28a-5p,mmu-miR-133a-5p,mmu-miR-374c-3p,mmu-miR-214-5p,mmu-miR-331-3p,novel_117,novel_3,mmu-miR-188-5p,novel_72,novel_216,mmu-miR-195a-5p,novel_57,mmu-miR-15a-5p,novel_205,mmu-miR-16-5p,novel_208,mmu-miR-29b-1-5p,mmu-miR-15b-3p,n…	CLYBL
ENSFCAG00000007231	mmu-miR-185-5p,mmu-miR-574-3p,novel_192,mmu-miR-499-3p,mmu-miR-486a-5p,mmu-miR-217-5p,mmu-miR-200c-3p,mmu-miR-129-5p,mmu-miR-484,mmu-miR-101c,novel_197,mmu-miR-429-3p,mmu-miR-34a-3p,novel_204,mmu-miR-342-3p,mmu-miR-411-3p,mmu-let-7g-3p,novel_107,novel_130,mmu-miR-377-3p,mmu-miR-200a-3p,novel_188,novel_158,mmu-miR-141-3p,novel_63,mmu-miR-10b-5p,mmu-miR-483-3p,novel_34,mmu-miR-744-5p,mmu-miR-346-3p…	TMTC4
ENSFCAG00000027561	mmu-let-7f-2-3p,mmu-miR-532-3p,novel_197,mmu-miR-182-3p,mmu-miR-484,mmu-miR-218-5p,mmu-miR-19b-3p,mmu-miR-218-2-3p,mmu-miR-19a-3p,mmu-miR-200c-5p,novel_54,mmu-miR-135b-5p,mmu-miR-136-5p,novel_188,novel_79,mmu-miR-29b-1-5p,mmu-miR-135a-5p	FGF14
ENSFCAG00000004200	novel_117,mmu-miR-450b-5p,mmu-miR-19b-1-5p,mmu-miR-101a-5p,novel_177,novel_201,mmu-miR-185-5p,novel_50,novel_191,mmu-miR-23b-5p,mmu-miR-6516-5p,novel_89,mmu-miR-452-5p,novel_214,novel_80,mmu-miR-205-5p,novel_60,mmu-miR-208b-5p,mmu-miR-448-3p,mmu-miR-6516-3p,mmu-miR-3071-5p,mmu-miR-148a-5p,mmu-miR-10b-5p,mmu-miR-148b-5p,mmu-miR-3064-3p,novel_186,mmu-miR-361-5p,mmu-miR-495-3p,mmu-miR-382-3p,mmu-miR…	TPP2
ENSFCAG00000004205	mmu-miR-302c-3p,novel_7,mmu-miR-1306-5p,mmu-miR-98-3p,mmu-miR-135b-5p,mmu-let-7a-1-3p,mmu-miR-26b-3p,novel_127,mmu-miR-135a-5p,mmu-let-7b-3p,mmu-miR-493-5p,mmu-miR-218-1-3p	TEX30
ENSFCAG00000004207	mmu-miR-3065-3p,mmu-miR-21a-5p,novel_159,mmu-miR-345-3p,mmu-miR-376c-5p,mmu-miR-497a-3p,novel_144,mmu-miR-382-5p,mmu-miR-217-3p,novel_60,mmu-miR-130b-5p,novel_65,mmu-miR-3071-5p,novel_140,novel_157,mmu-miR-147-5p,mmu-miR-421-3p,novel_7,novel_6,mmu-miR-186-5p,mmu-miR-146b-5p,mmu-miR-338-5p,mmu-miR-218-5p,mmu-miR-708-5p,novel_185,mmu-miR-28a-5p,mmu-miR-381-3p,mmu-miR-29a-5p,novel_21,mmu-miR-146a-5p…	BIVM
ENSFCAG00000026619	novel_106,mmu-miR-299b-5p,mmu-miR-320-3p,mmu-miR-199a-5p,novel_4,novel_101,mmu-miR-5126,mmu-miR-6395,mmu-miR-130a-3p,novel_51,mmu-miR-592-5p,novel_117,novel_10,mmu-miR-328-3p,novel_32,mmu-miR-130b-3p,mmu-miR-301a-3p,mmu-miR-744-5p,novel_33,novel_57,mmu-miR-128-3p	FAM155A
ENSFCAG00000031317	novel_209,mmu-miR-331-3p,mmu-miR-3059-5p,mmu-miR-19b-1-5p,novel_52,mmu-miR-328-5p,novel_48,mmu-miR-7a-1-3p,mmu-miR-138-1-3p,mmu-miR-1839-5p,mmu-miR-135a-1-3p,mmu-miR-191-5p,mmu-miR-495-5p,mmu-miR-29b-1-5p,novel_203,novel_76,novel_115,novel_63,mmu-miR-3059-3p,novel_103,novel_198,mmu-miR-425-5p	TNFSF13B
ENSFCAG00000014784	mmu-miR-21a-5p,novel_70,mmu-miR-20b-5p,mmu-miR-148a-3p,novel_105,mmu-miR-192-5p,mmu-miR-301a-3p,mmu-miR-17-5p,mmu-miR-29b-3p,novel_100,mmu-miR-124-3p,mmu-miR-19b-1-5p,mmu-miR-30a-5p,novel_182,novel_32,mmu-miR-1839-3p,mmu-miR-10a-5p,mmu-miR-23a-3p,novel_190,novel_43,mmu-miR-152-3p,novel_152,mmu-miR-767,mmu-miR-23b-3p,mmu-miR-93-3p,novel_200,novel_66,mmu-miR-448-5p,mmu-miR-30d-5p,mmu-miR-130b-3p,mm…	COL4A1
ENSFCAG00000014785	novel_61,mmu-miR-764-3p,mmu-miR-124-3p,mmu-miR-29b-3p,novel_214,novel_131,mmu-miR-299b-3p,mmu-miR-147-5p,novel_105,novel_220,novel_211,mmu-miR-744-5p,mmu-miR-5126,mmu-miR-342-5p,novel_106,mmu-miR-29c-3p,mmu-miR-190b-5p,mmu-miR-212-5p,mmu-miR-190a-5p,mmu-miR-486b-3p,mmu-miR-3064-3p,novel_204,novel_20,mmu-miR-378d,mmu-miR-299a-3p,novel_162,mmu-miR-411-5p,mmu-miR-29a-3p,mmu-miR-129-2-3p,mmu-miR-129-…	COL4A2
ENSFCAG00000026766	novel_210,novel_134,novel_78,mmu-miR-615-3p,mmu-miR-15b-3p,mmu-miR-326-3p,mmu-miR-185-5p,mmu-miR-128-3p,mmu-miR-330-5p,mmu-miR-214-3p,mmu-miR-484,novel_53,mmu-miR-1843b-3p,mmu-miR-875-5p,novel_201,novel_159,novel_181,novel_55,mmu-miR-497a-3p,novel_183,mmu-miR-7689-3p,novel_131,novel_6,mmu-miR-6985-3p,mmu-miR-147-3p,mmu-miR-331-3p,mmu-miR-181a-2-3p,novel_116,mmu-miR-136-3p,mmu-miR-874-5p,mmu-miR-3…	RAB20
ENSFCAG00000014787	mmu-miR-1306-3p,novel_112,mmu-miR-136-3p,mmu-miR-193b-5p,novel_7,novel_84,novel_34,novel_4,novel_67,novel_45,mmu-miR-370-3p,mmu-miR-124-5p,novel_125,mmu-miR-28c,novel_120,novel_161,novel_111,mmu-miR-497a-3p,mmu-miR-144-3p,novel_91,novel_215,novel_166,mmu-miR-7a-1-3p,mmu-miR-491-5p,mmu-miR-328-5p,novel_124,novel_201,novel_29,novel_52,mmu-miR-335-3p,novel_53,mmu-miR-214-3p,mmu-miR-93-3p,mmu-miR-185…	CARKD
ENSFCAG00000023512	mmu-miR-135a-1-3p,mmu-miR-200a-3p,mmu-miR-451a,mmu-miR-3064-5p,mmu-miR-505-5p,mmu-miR-221-5p,mmu-miR-103-3p,mmu-miR-3085-3p,mmu-miR-574-5p,mmu-miR-107-3p,mmu-miR-376b-5p,novel_171,mmu-miR-141-3p,mmu-miR-128-1-5p,novel_178,novel_2,novel_219,novel_12,mmu-miR-543-3p,mmu-miR-128-3p,mmu-miR-342-3p,novel_204,novel_195,mmu-miR-34a-3p,mmu-miR-153-3p,mmu-miR-8094,mmu-miR-30f,mmu-miR-214-3p,novel_22,novel_…	ANKRD10
ENSFCAG00000003787	mmu-miR-130b-3p,mmu-miR-1251-3p,novel_114,novel_66,novel_54,novel_154,mmu-miR-335-5p,mmu-miR-18a-3p,mmu-miR-18a-5p,novel_28,novel_189,mmu-miR-142b,mmu-miR-410-3p,mmu-miR-15b-5p,novel_101,novel_205,mmu-miR-181b-2-3p,novel_79,novel_212,mmu-miR-218-1-3p,novel_222,mmu-miR-29b-1-5p,novel_190,mmu-miR-320-3p,mmu-miR-671-5p,mmu-miR-1b-5p,novel_24,novel_21,mmu-miR-125a-3p,mmu-miR-194-2-3p,mmu-miR-22-3p,mm…	TUBGCP3
ENSFCAG00000014245	mmu-miR-187-3p,mmu-miR-194-5p,mmu-miR-433-5p,novel_60,mmu-miR-25-5p,mmu-miR-147-3p,mmu-miR-148b-3p,mmu-miR-744-5p,mmu-miR-708-5p,mmu-miR-802-5p,mmu-miR-532-3p,mmu-miR-3059-5p,mmu-miR-874-5p,mmu-miR-221-5p,mmu-miR-505-5p,mmu-miR-106b-3p,mmu-miR-3064-5p,mmu-miR-615-3p,novel_142,novel_95,novel_123,mmu-let-7g-3p,mmu-miR-365-2-5p,mmu-miR-130a-3p,mmu-miR-3085-3p,mmu-miR-873a-5p,novel_76,mmu-miR-140-3p,…	PCID2
ENSFCAG00000014246	mmu-miR-3084-3p,novel_166,novel_60,novel_146,mmu-miR-370-3p,mmu-miR-32-3p,novel_198,mmu-miR-483-3p,novel_220,novel_34,mmu-miR-216a-3p,mmu-miR-23b-5p,novel_73,mmu-miR-211-5p,mmu-miR-145a-3p,mmu-miR-412-3p,mmu-miR-195a-3p,mmu-miR-3059-5p,mmu-miR-874-5p,mmu-miR-23a-5p,novel_112,novel_210,mmu-let-7g-3p,novel_134,mmu-miR-466i-3p,novel_107,mmu-miR-139-5p,mmu-miR-377-3p,mmu-miR-1306-5p,mmu-miR-1a-3p,mmu…	CUL4A
ENSFCAG00000014247	mmu-miR-452-5p,mmu-miR-106b-5p,mmu-miR-17-5p,novel_17,novel_189,mmu-miR-483-3p,mmu-miR-135b-3p,mmu-miR-93-5p,novel_96,novel_54,mmu-miR-9-5p,mmu-miR-153-3p,novel_29,mmu-miR-409-3p,novel_74,mmu-miR-3154,mmu-miR-764-3p,mmu-miR-532-3p,mmu-miR-505-5p,mmu-miR-212-5p,mmu-miR-21a-3p,mmu-miR-135a-2-3p,mmu-miR-148b-5p,mmu-miR-20b-5p,novel_101,mmu-miR-20a-5p,mmu-miR-873a-5p,novel_178,novel_14,mmu-miR-128-1-…	LAMP1
ENSFCAG00000014250	novel_45	TMCO3
ENSFCAG00000005399	mmu-miR-185-5p,mmu-miR-877-5p,mmu-miR-142b,mmu-miR-30b-5p,novel_92,mmu-miR-30c-5p,mmu-miR-182-3p,novel_49,mmu-miR-145a-5p,mmu-miR-30d-5p,mmu-miR-218-2-3p,novel_204,mmu-miR-22-3p,mmu-miR-34b-5p,novel_130,mmu-miR-384-5p,novel_187,novel_95,mmu-miR-29b-1-5p,mmu-miR-183-3p,mmu-miR-423-5p,novel_150,novel_59,novel_34,novel_173,mmu-miR-374c-5p,mmu-miR-147-3p,mmu-miR-34c-5p,mmu-miR-145b,mmu-miR-214-5p,mmu…	TFDP1
ENSFCAG00000029064	mmu-miR-320-3p,mmu-miR-1b-5p,mmu-miR-205-5p,novel_21,mmu-miR-302b-3p,mmu-miR-1a-1-5p,mmu-miR-144-3p,novel_70,novel_159,mmu-miR-194-5p,mmu-miR-384-5p,mmu-miR-448-5p,mmu-miR-381-3p,mmu-miR-30d-5p,novel_41,mmu-miR-182-3p,mmu-miR-195a-3p,mmu-miR-30a-5p,mmu-miR-331-5p,mmu-miR-302a-3p,mmu-miR-1843b-5p	PGBD2
ENSFCAG00000023658	novel_119,mmu-miR-322-5p,novel_184,mmu-miR-29a-3p,mmu-miR-532-5p,novel_123,mmu-miR-497a-5p,mmu-miR-3064-5p,mmu-miR-1306-5p,mmu-miR-377-3p,mmu-miR-6395,mmu-miR-218-2-3p,mmu-miR-361-3p,mmu-miR-1b-3p,mmu-miR-103-2-5p,mmu-miR-140-3p,novel_207,novel_192,novel_191,novel_221,novel_1,novel_18,mmu-miR-1839-5p,mmu-miR-138-5p,mmu-miR-345-3p,mmu-miR-187-3p,mmu-miR-328-5p,mmu-miR-103-1-5p,mmu-miR-152-5p,mmu-m…	ZNF496
ENSFCAG00000029709	mmu-miR-19a-3p,mmu-miR-338-3p,mmu-miR-23a-5p,mmu-miR-19b-3p,novel_112,mmu-miR-532-3p,novel_116,mmu-miR-485-5p,novel_209,novel_35,mmu-miR-148b-3p,novel_169,novel_59,mmu-miR-148a-3p,novel_211,mmu-miR-383-3p,mmu-miR-744-5p,novel_173,mmu-miR-425-5p,novel_65,mmu-miR-190b-5p,mmu-miR-340-3p,novel_106,novel_215,mmu-miR-190a-5p,mmu-miR-1839-5p,mmu-miR-7a-5p,mmu-miR-3074-2-3p,novel_66,novel_195,novel_52,mm…	TRIM17
ENSFCAG00000028702	mmu-miR-6395,novel_107,mmu-miR-3085-3p,mmu-miR-3064-5p,mmu-miR-505-5p,novel_38,mmu-miR-24-3p,mmu-miR-134-5p,novel_43,novel_76,mmu-miR-128-1-5p,novel_158,mmu-miR-219b-5p,novel_148,mmu-miR-18a-3p,mmu-miR-335-5p,novel_53,mmu-miR-182-3p,mmu-miR-1b-3p,novel_93,mmu-miR-361-3p,mmu-miR-149-5p,mmu-miR-138-5p,novel_62,mmu-miR-188-3p,novel_215,mmu-miR-7a-5p,novel_31,novel_18,mmu-miR-135b-3p,novel_96,mmu-miR…	TRIM11
ENSFCAG00000025872	mmu-miR-764-3p,novel_117,novel_80,novel_204,mmu-miR-361-3p,novel_62,mmu-miR-3085-3p,mmu-miR-383-3p,mmu-miR-149-5p,mmu-miR-3064-5p,mmu-miR-542-5p	GUK1
ENSFCAG00000015199	novel_53	MRPL55
ENSFCAG00000029374	mmu-miR-874-3p,mmu-miR-331-3p,mmu-miR-34c-5p,mmu-miR-124-3p,mmu-miR-214-5p,mmu-miR-34a-5p,novel_37,mmu-miR-107-5p,novel_173,novel_150,novel_57,novel_135,mmu-miR-6985-3p,novel_169,novel_131,mmu-miR-143-3p,novel_133,novel_108,mmu-miR-302c-3p,novel_70,novel_53,mmu-miR-18a-3p,novel_66,novel_180,novel_12,mmu-miR-93-3p,mmu-miR-324-3p,novel_79,novel_212,novel_43,mmu-miR-365-1-5p,novel_162,novel_152,mmu-…	ARF1
ENSFCAG00000002338	novel_131,novel_201,mmu-miR-1298-3p,mmu-miR-874-5p	PRSS38
ENSFCAG00000015614	mmu-miR-27a-3p,novel_4,novel_179,mmu-miR-215-3p,novel_77,novel_8,mmu-miR-101a-3p,mmu-miR-342-5p,novel_43,novel_146,novel_22,mmu-miR-134-5p,novel_55,mmu-miR-505-5p,novel_107,novel_174,novel_134,novel_52,novel_195,mmu-miR-6982-3p,mmu-miR-708-5p,novel_180,mmu-miR-28a-5p,novel_177,mmu-miR-331-3p,novel_217,mmu-miR-27b-3p	SNAP47
ENSFCAG00000029931	novel_39,novel_67,mmu-miR-33-5p,mmu-miR-135a-5p,mmu-miR-370-3p,mmu-miR-3071-5p,mmu-miR-125a-5p,mmu-miR-125b-5p,novel_15,novel_215,mmu-miR-144-3p,mmu-miR-3084-3p,mmu-miR-135b-5p,mmu-miR-21a-5p,mmu-miR-149-5p,novel_172,mmu-miR-19b-3p,mmu-miR-670-5p,mmu-miR-19a-3p,mmu-miR-764-3p,novel_116,mmu-miR-3059-5p,mmu-miR-218-5p,mmu-miR-421-3p,mmu-miR-483-3p,novel_202,novel_34,novel_162,novel_152,mmu-miR-200b…	ZFP62
ENSFCAG00000001882	novel_18,novel_203,mmu-miR-205-5p,mmu-miR-148b-5p,mmu-miR-491-5p,mmu-miR-181b-5p,mmu-miR-138-5p,mmu-miR-181d-5p,mmu-miR-138-1-3p,novel_91,mmu-miR-466f-3p,mmu-let-7b-5p,mmu-miR-802-5p,mmu-miR-145a-3p,mmu-miR-3059-5p,mmu-miR-181a-5p,mmu-miR-412-3p,novel_112,novel_33,mmu-miR-216a-3p,mmu-miR-346-3p,mmu-miR-151-5p,mmu-miR-339-5p,mmu-miR-29a-3p,novel_119,mmu-miR-326-3p,novel_63,novel_134,mmu-miR-6395,n…	FLT4
ENSFCAG00000025302	novel_76,mmu-miR-151-5p,mmu-miR-20a-5p,mmu-miR-92b-3p,mmu-miR-322-5p,mmu-miR-181b-1-3p,mmu-miR-382-3p,mmu-miR-361-5p,mmu-miR-497a-5p,mmu-miR-34b-3p,novel_20,mmu-miR-484,mmu-miR-216b-5p,novel_94,mmu-miR-504-5p,novel_52,novel_204,mmu-miR-342-3p,mmu-miR-32-5p,mmu-miR-145a-5p,mmu-miR-93-5p,mmu-miR-324-5p,mmu-miR-185-5p,mmu-miR-3071-3p,mmu-miR-30c-2-3p,novel_36,mmu-miR-3074-1-3p,mmu-miR-1983,mmu-miR-1…	MAPK9
ENSFCAG00000014707	mmu-miR-302c-3p,novel_55,mmu-miR-425-5p,mmu-miR-28c,novel_30,novel_80,novel_7,novel_35,mmu-miR-192-3p,novel_169,mmu-miR-186-5p,mmu-miR-383-3p,mmu-miR-485-5p,mmu-miR-19b-1-5p,mmu-miR-214-5p,mmu-miR-129-1-3p,mmu-miR-24-3p,mmu-miR-184-3p,mmu-miR-450b-3p,novel_170,novel_43,novel_208,mmu-miR-433-3p,mmu-miR-330-5p,mmu-miR-3065-5p,mmu-miR-493-5p,novel_22,mmu-miR-3084-3p,mmu-miR-302b-3p,mmu-miR-3074-2-3p…	TBC1D9B
ENSFCAG00000014700	novel_31,novel_30,mmu-miR-125b-5p,mmu-miR-125a-5p,novel_161,mmu-miR-30c-1-3p,mmu-miR-149-5p,mmu-miR-135b-5p,novel_68,mmu-miR-874-3p,novel_3,mmu-miR-19b-1-5p,mmu-miR-19a-3p,novel_182,mmu-miR-338-3p,mmu-miR-670-5p,mmu-miR-133a-3p,mmu-miR-148a-3p,mmu-miR-383-3p,novel_173,mmu-miR-152-3p,novel_2,novel_208,novel_178,mmu-miR-378a-3p,novel_171,mmu-miR-365-1-5p,mmu-miR-574-5p,novel_110,mmu-miR-130a-5p,mmu…	SQSTM1
ENSFCAG00000014697	novel_179,mmu-miR-877-3p,novel_188,mmu-miR-126b-5p,mmu-miR-106b-3p,mmu-miR-3085-3p,mmu-miR-365-2-5p,novel_210,mmu-let-7g-3p,novel_204,mmu-miR-504-5p,novel_177,mmu-miR-497b,mmu-miR-222-5p,mmu-miR-378d,mmu-miR-142a-5p,mmu-miR-185-3p,mmu-miR-93-5p,mmu-miR-30c-2-3p,mmu-miR-128-3p,novel_67,mmu-miR-449a-5p,novel_8,mmu-miR-342-5p,mmu-miR-139-3p,mmu-miR-29c-3p,novel_22,novel_51,mmu-miR-1264-5p,mmu-miR-48…	MGAT4B
ENSFCAG00000014693	mmu-miR-184-5p,novel_173,novel_211,mmu-miR-148a-3p,mmu-miR-383-3p,mmu-miR-6985-3p,novel_131,mmu-miR-17-5p,mmu-miR-124-3p,novel_61,mmu-miR-133a-3p,mmu-miR-19a-3p,novel_62,mmu-miR-149-5p,mmu-miR-497a-3p,novel_70,novel_161,novel_31,novel_80,mmu-miR-495-5p,novel_111,mmu-miR-425-5p,mmu-miR-20b-5p,mmu-miR-6957-3p,novel_12,mmu-miR-23b-3p,mmu-let-7f-2-3p,novel_53,novel_200,mmu-miR-3065-5p,novel_201,novel…	MAML1
ENSFCAG00000022987	mmu-miR-130a-3p,mmu-miR-615-3p,novel_218,mmu-miR-221-5p,novel_188,novel_104,mmu-miR-19a-5p,mmu-miR-221-3p,mmu-miR-423-5p,mmu-miR-877-3p,mmu-miR-128-3p,mmu-miR-191-3p,mmu-miR-378d,mmu-miR-185-3p,novel_13,mmu-miR-222-3p,mmu-miR-3074-5p,novel_204,mmu-miR-504-5p,mmu-miR-153-3p,mmu-miR-497b,mmu-miR-486b-3p,novel_75,novel_51,mmu-miR-302b-3p,mmu-miR-1264-5p,mmu-miR-29c-3p,mmu-miR-379-3p,mmu-miR-124-5p,m…	CANX
ENSFCAG00000001204	mmu-miR-20a-5p,mmu-miR-20b-5p,mmu-miR-124-5p,mmu-miR-29a-3p,mmu-miR-320-3p,novel_178,mmu-miR-29c-3p,mmu-miR-200b-3p,novel_56,mmu-miR-29a-5p,mmu-miR-3084-3p,mmu-miR-615-3p,mmu-miR-495-3p,mmu-miR-210-5p,novel_172,mmu-miR-132-3p,mmu-miR-409-3p,mmu-miR-101a-5p,novel_177,mmu-miR-143-5p,mmu-miR-100-3p,mmu-miR-8094,mmu-miR-29b-3p,mmu-miR-708-3p,mmu-miR-106b-5p,mmu-miR-17-5p,mmu-miR-93-5p,novel_9	HNRNPH1
ENSFCAG00000023699	mmu-miR-302c-3p,novel_68,mmu-miR-136-5p,mmu-miR-98-3p,mmu-miR-149-5p,novel_90,novel_48,mmu-miR-30c-1-3p,mmu-miR-3071-5p,mmu-miR-6957-3p,mmu-miR-448-3p,mmu-miR-223-3p,mmu-miR-485-3p,novel_30,novel_216,novel_128,mmu-miR-186-5p,novel_131,mmu-let-7f-1-3p,mmu-miR-184-5p,novel_173,mmu-miR-192-5p,novel_211,mmu-miR-374c-3p,mmu-miR-381-3p,mmu-miR-30e-3p,mmu-miR-28a-5p,mmu-let-7c-1-3p,mmu-miR-1298-3p,novel…	ZNF354C
ENSFCAG00000025356	mmu-miR-191-3p,mmu-miR-1983,novel_89,mmu-miR-409-5p,mmu-miR-543-3p,novel_52,novel_13,mmu-let-7e-5p,mmu-miR-196b-5p,mmu-miR-495-3p,mmu-let-7g-5p,novel_179,mmu-miR-370-5p,mmu-miR-98-5p,novel_63,mmu-miR-196a-5p,mmu-miR-320-3p,mmu-let-7f-5p,novel_170,mmu-miR-338-5p,novel_72,mmu-let-7a-5p,novel_57,novel_105,novel_112,mmu-miR-412-3p,mmu-miR-136-5p,mmu-let-7c-5p,mmu-let-7b-5p,novel_70,novel_90,mmu-miR-3…	ZNF879
ENSFCAG00000021971	mmu-miR-466i-5p,mmu-miR-142a-3p,mmu-miR-139-3p,mmu-miR-3084-3p,novel_75,novel_168,novel_22,mmu-miR-3074-2-3p,mmu-miR-219a-2-3p,novel_153,mmu-miR-3154,novel_59,novel_157,mmu-miR-23b-5p,mmu-miR-147-5p,mmu-miR-423-5p,mmu-miR-216a-5p,mmu-miR-139-5p,mmu-miR-221-5p,novel_218,novel_210,mmu-miR-9-5p,mmu-miR-301a-5p,mmu-miR-214-3p,mmu-miR-592-5p,novel_13,mmu-miR-1983,mmu-miR-191-3p,mmu-miR-30c-2-3p,mmu-mi…	ZNF454
ENSFCAG00000025171	novel_97,novel_66,mmu-miR-670-5p,novel_149,novel_53,novel_46,novel_209,mmu-miR-30c-2-3p,mmu-miR-409-5p,mmu-miR-184-5p,novel_184,mmu-miR-30c-1-3p,mmu-miR-125b-5p,mmu-miR-671-5p,mmu-miR-125a-5p,mmu-miR-411-5p,mmu-miR-532-5p,novel_193,mmu-miR-382-5p,mmu-miR-1839-5p,novel_142,mmu-miR-382-3p,novel_22,novel_183,mmu-miR-29a-5p	PROP1
ENSFCAG00000030349	mmu-miR-30a-5p,mmu-miR-145b,mmu-let-7c-1-3p,novel_105,mmu-miR-186-5p,mmu-miR-30e-5p,mmu-miR-148b-5p,mmu-miR-144-3p,mmu-miR-369-5p,mmu-miR-29b-2-5p,mmu-miR-30c-5p,mmu-miR-30f,mmu-miR-30b-5p,mmu-miR-216b-5p,mmu-miR-335-3p,mmu-miR-145a-5p,mmu-miR-30d-5p,novel_46,mmu-miR-433-3p,mmu-miR-142a-5p,mmu-miR-532-5p,mmu-miR-216a-5p,novel_122,mmu-miR-215-3p,mmu-miR-365-1-5p,mmu-miR-148a-5p,mmu-miR-202-5p,mmu-…	CLK4
ENSFCAG00000015542	mmu-miR-140-5p,mmu-miR-876-3p,mmu-miR-425-5p,novel_211,mmu-miR-421-3p,novel_220,novel_160,mmu-miR-216a-3p,novel_73,novel_131,novel_145,novel_128,mmu-miR-145a-3p,mmu-miR-133a-3p,mmu-miR-328-3p,novel_61,mmu-miR-6395,mmu-miR-194-2-3p,mmu-miR-1306-5p,mmu-miR-29a-5p,mmu-miR-133b-3p,mmu-miR-196b-5p,mmu-miR-671-5p,mmu-miR-196a-5p,novel_212,mmu-miR-455-5p,novel_103,mmu-miR-378a-3p,mmu-miR-370-5p,mmu-miR-…	PHYKPL
ENSFCAG00000025354	mmu-miR-320-5p,novel_53,mmu-miR-18a-3p,novel_149,mmu-miR-93-3p,novel_12,mmu-miR-330-5p,novel_87,novel_152,novel_103,novel_212,mmu-miR-671-5p,novel_43,novel_190,mmu-miR-199a-5p,mmu-miR-133b-3p,mmu-miR-758-5p,mmu-miR-486a-3p,novel_78,mmu-miR-490-5p,novel_69,mmu-miR-133a-3p,novel_182,mmu-miR-28a-5p,novel_117,mmu-miR-331-3p,novel_128,novel_216,novel_131,novel_173,mmu-miR-383-3p,novel_211,novel_57,nov…	N4BP3
ENSFCAG00000024195	novel_196,mmu-miR-10b-5p,mmu-miR-326-3p,mmu-miR-146a-5p,mmu-miR-129-2-3p,mmu-miR-204-5p,mmu-miR-129-1-3p,mmu-miR-129b-5p,mmu-miR-137-3p,mmu-miR-10a-5p,mmu-miR-29a-5p,mmu-miR-375-3p,novel_163,mmu-miR-130a-5p,mmu-miR-125a-3p,novel_210,novel_134,mmu-miR-503-5p,novel_114,novel_53,mmu-miR-3074-5p,novel_94,mmu-miR-217-5p,mmu-miR-185-3p,mmu-miR-134-3p,mmu-miR-330-5p,mmu-miR-425-5p,novel_39,mmu-miR-33-5p…	B4GALT7
ENSFCAG00000031967	mmu-miR-29a-5p,mmu-miR-181c-5p,mmu-miR-129b-5p,mmu-miR-323-3p,mmu-miR-495-3p,mmu-miR-377-3p,mmu-miR-210-5p,mmu-miR-466i-3p,mmu-miR-22-3p,mmu-miR-148a-5p,mmu-miR-767,mmu-miR-22-5p,mmu-miR-26a-5p,mmu-miR-26b-5p,novel_212,novel_193,mmu-miR-320-3p,mmu-miR-152-3p,mmu-miR-191-3p,mmu-miR-142b,mmu-miR-486a-5p,mmu-miR-669f-3p,novel_192,mmu-miR-3071-3p,mmu-miR-26b-3p,mmu-miR-342-3p,mmu-miR-1251-5p,mmu-miR-…	YTHDC2
ENSFCAG00000025355	novel_7,novel_205,novel_1	KCNN2
ENSFCAG00000027907	novel_90,mmu-miR-302c-3p,mmu-miR-190a-5p,novel_70,mmu-miR-98-3p,mmu-miR-448-3p,mmu-miR-340-3p,mmu-miR-3963,mmu-miR-190b-5p,novel_39,mmu-miR-20b-5p,mmu-miR-148a-3p,mmu-miR-188-5p,mmu-let-7f-1-3p,mmu-miR-17-5p,mmu-miR-19b-1-5p,mmu-miR-30a-5p,mmu-miR-145b,mmu-miR-200c-5p,mmu-miR-381-3p,novel_155,mmu-miR-33-3p,novel_79,novel_178,mmu-miR-320-3p,mmu-miR-152-3p,novel_103,novel_89,mmu-miR-31-5p,novel_53,…	TRIM36
ENSFCAG00000028633	mmu-miR-338-3p,mmu-miR-34a-3p,novel_29,mmu-miR-496a-3p,mmu-miR-301a-5p,mmu-miR-218-1-3p,mmu-miR-31-3p,mmu-miR-542-5p,mmu-miR-186-5p,novel_169,novel_189,mmu-miR-3071-3p,mmu-miR-219a-5p,mmu-miR-33-3p,mmu-miR-499-3p	CCDC112
ENSFCAG00000028594	mmu-miR-142b,novel_89,mmu-miR-6516-5p,mmu-miR-150-5p,mmu-miR-196b-3p,mmu-miR-409-3p,novel_114,mmu-miR-335-5p,mmu-miR-3065-5p,mmu-miR-29a-5p,mmu-miR-196b-5p,mmu-miR-129-1-3p,novel_21,mmu-miR-103-3p,mmu-miR-210-5p,mmu-miR-132-3p,mmu-miR-340-5p,mmu-miR-767,mmu-miR-370-5p,novel_205,novel_115,mmu-miR-455-5p,mmu-miR-196a-5p,mmu-let-7d-3p,mmu-miR-146a-5p,novel_208,novel_178,mmu-miR-320-3p,mmu-let-7a-2-3…	FEM1C
ENSFCAG00000031576	mmu-miR-145a-5p,mmu-miR-219a-2-3p,mmu-miR-328-3p,novel_136,mmu-miR-145b,novel_116,novel_53,mmu-miR-764-3p,mmu-miR-1298-3p,mmu-miR-222-5p,mmu-miR-223-5p,novel_216,novel_169,mmu-miR-211-5p,mmu-miR-877-5p,novel_9,novel_37,mmu-miR-29b-1-5p,mmu-miR-205-5p,mmu-miR-204-5p,novel_120,mmu-miR-141-3p,mmu-miR-339-5p,mmu-miR-532-5p,mmu-miR-200a-3p,mmu-miR-137-3p,mmu-miR-6395,mmu-miR-491-5p	CDO1
ENSFCAG00000029920	mmu-miR-101a-3p,novel_215,novel_56,mmu-miR-145b,mmu-miR-331-3p,mmu-miR-485-5p,mmu-miR-30a-5p,mmu-miR-144-5p,novel_35,novel_7,mmu-miR-1b-5p,mmu-miR-1a-2-5p,mmu-miR-181b-2-3p,mmu-miR-215-3p,mmu-miR-132-3p,novel_69,mmu-miR-33-3p,mmu-miR-1a-1-5p,mmu-miR-24-3p,mmu-miR-137-3p,mmu-miR-493-5p,mmu-miR-335-5p,novel_114,mmu-miR-30d-5p,mmu-miR-330-5p,novel_89,mmu-miR-433-3p,mmu-miR-18a-5p,mmu-miR-30e-5p,mmu-…	AP3S1
ENSFCAG00000025195	mmu-miR-101b-5p,mmu-miR-205-5p,mmu-miR-382-5p,novel_125,mmu-miR-223-3p,mmu-miR-20b-5p,mmu-miR-188-3p,mmu-miR-490-3p,novel_215,novel_70,novel_75,mmu-miR-212-5p,mmu-miR-218-5p,novel_153,novel_116,mmu-miR-383-3p,mmu-miR-147-5p,mmu-miR-17-5p,mmu-miR-106b-5p,novel_214,mmu-miR-211-5p,novel_7,mmu-miR-1b-5p,mmu-miR-204-5p,mmu-miR-15b-3p,novel_85,mmu-miR-141-3p,novel_79,mmu-miR-202-5p,novel_184,mmu-miR-20…	COMMD10
ENSFCAG00000009183	mmu-miR-146b-5p,mmu-miR-452-5p,mmu-miR-183-5p,mmu-miR-148b-3p,mmu-miR-148a-3p,novel_37,mmu-miR-216a-3p,novel_121,novel_182,novel_32,mmu-miR-363-3p,mmu-miR-144-3p,mmu-miR-137-5p,novel_166,mmu-miR-212-5p,mmu-miR-466f-3p,novel_90,mmu-miR-194-5p,mmu-miR-124-5p,novel_4,mmu-miR-205-5p,mmu-miR-27a-5p,mmu-miR-101a-3p,novel_161,mmu-miR-217-5p,mmu-miR-26a-1-3p,mmu-miR-499-5p,mmu-miR-669f-3p,mmu-miR-92a-3p,…	DMXL1
ENSFCAG00000028559	novel_57,novel_33,novel_202,mmu-miR-23b-5p,mmu-miR-107-5p,mmu-miR-299a-5p,mmu-miR-23a-5p,mmu-miR-103-1-5p,mmu-miR-328-3p,mmu-miR-3059-5p,mmu-miR-96-5p,novel_56,mmu-miR-200b-3p,mmu-miR-466f-3p,novel_22,mmu-miR-136-5p,novel_174,novel_48,mmu-miR-27a-3p,mmu-miR-205-5p,novel_31,novel_1,mmu-miR-342-5p,mmu-miR-200c-3p,mmu-miR-433-3p,mmu-miR-3071-3p,novel_191,mmu-miR-669f-3p,novel_192,novel_12,mmu-miR-27…	TNFAIP8
ENSFCAG00000011069	mmu-miR-33-3p,mmu-miR-181c-5p,novel_79,mmu-miR-19a-5p,novel_178,mmu-miR-218-1-3p,mmu-miR-27b-5p,mmu-miR-543-3p,mmu-miR-433-3p,mmu-miR-708-3p,mmu-miR-875-5p,mmu-miR-31-5p,mmu-miR-30c-5p,mmu-miR-335-5p,mmu-miR-101c,mmu-miR-30b-5p,mmu-miR-3074-5p,mmu-miR-30d-5p,novel_11,novel_175,mmu-miR-181b-5p,mmu-miR-181d-5p,novel_172,mmu-miR-494-3p,mmu-miR-21a-3p,mmu-miR-30e-5p,mmu-miR-101a-3p,novel_4,novel_157,…	SRFBP1
ENSFCAG00000022095	novel_126,mmu-miR-30c-1-3p,mmu-miR-27a-3p,novel_25,mmu-miR-3065-3p,mmu-miR-149-5p,novel_124,novel_174,novel_70,mmu-miR-7a-5p,novel_55,mmu-miR-874-3p,mmu-miR-145b,mmu-miR-133a-3p,mmu-miR-299a-5p,mmu-miR-381-3p,mmu-miR-184-5p,mmu-miR-29b-3p,mmu-miR-192-3p,novel_216,mmu-miR-6985-3p,novel_145,mmu-miR-188-5p,mmu-miR-181b-2-3p,mmu-miR-218-1-3p,mmu-miR-204-5p,mmu-miR-199a-5p,novel_208,mmu-miR-320-3p,mmu…	LOX
ENSFCAG00000011609	mmu-miR-214-3p,mmu-miR-124-3p,novel_121,mmu-miR-421-5p,mmu-miR-128-3p,mmu-miR-192-5p,mmu-miR-135b-3p,novel_34,novel_12,mmu-miR-216a-3p,mmu-miR-199a-5p,novel_126,novel_161,novel_79,mmu-miR-466i-3p,mmu-miR-221-5p,mmu-miR-139-5p,mmu-miR-377-3p,novel_166,mmu-miR-136-5p,mmu-miR-466f-3p	ZNF474
ENSFCAG00000008910	novel_100,mmu-miR-29b-3p,mmu-miR-186-5p,mmu-miR-301a-3p,mmu-miR-363-3p,mmu-miR-19b-3p,mmu-miR-19a-3p,mmu-miR-30a-5p,novel_26,mmu-miR-190a-5p,novel_48,novel_90,mmu-miR-345-3p,mmu-miR-25-3p,novel_65,mmu-miR-30e-5p,novel_125,mmu-miR-190b-5p,mmu-miR-29c-3p,mmu-miR-324-5p,mmu-miR-92a-3p,mmu-miR-499-3p,mmu-miR-23b-3p,mmu-miR-30d-5p,mmu-miR-130b-3p,mmu-miR-493-5p,mmu-miR-23a-3p,novel_123,mmu-miR-200a-3p…	PPIC
ENSFCAG00000005023	novel_20,novel_138,mmu-miR-34c-5p,mmu-miR-9-5p,mmu-miR-449a-5p,mmu-miR-365-1-5p,mmu-miR-34a-5p,mmu-miR-365-2-5p,novel_194,mmu-miR-34b-5p,novel_130,novel_183	CEP120
ENSFCAG00000026983	mmu-miR-200b-3p,mmu-miR-212-5p,mmu-miR-140-5p,mmu-miR-466f-3p,novel_181,novel_166,mmu-miR-138-1-3p,mmu-miR-181b-5p,mmu-miR-181d-5p,mmu-miR-328-5p,mmu-miR-345-3p,mmu-miR-542-3p,mmu-miR-876-3p,mmu-miR-449a-5p,mmu-miR-126a-3p,novel_67,novel_18,novel_214,mmu-miR-147-3p,mmu-miR-183-5p,mmu-miR-30d-3p,novel_220,mmu-miR-421-3p,novel_34,mmu-miR-30a-3p,mmu-miR-103-1-5p,mmu-miR-181a-5p,novel_138,mmu-miR-200…	CSNK1G3
ENSFCAG00000011618	mmu-miR-138-2-3p,novel_198,novel_206,novel_4,mmu-miR-25-3p,mmu-miR-27a-3p,novel_31,mmu-miR-342-5p,novel_70,mmu-miR-96-5p,novel_22,novel_183,mmu-miR-21a-3p,novel_124,novel_48,novel_174,mmu-miR-486b-3p,mmu-miR-7a-1-3p,mmu-miR-21a-5p,mmu-miR-363-3p,novel_117,mmu-miR-412-3p,mmu-miR-1298-3p,mmu-miR-346-3p,novel_33,novel_63,novel_171,mmu-miR-92b-3p,mmu-miR-873a-5p,mmu-let-7a-2-3p,mmu-miR-19a-5p,mmu-miR…	GRAMD3
ENSFCAG00000031152	novel_34,mmu-miR-421-3p,mmu-miR-30d-3p,mmu-miR-152-5p,mmu-miR-30a-3p,novel_112,mmu-miR-200b-3p,novel_172,mmu-miR-491-5p,mmu-miR-33-5p,novel_18,novel_203,mmu-miR-200c-3p,mmu-miR-1197-5p,mmu-miR-499-3p,mmu-miR-1b-3p,mmu-miR-429-3p,mmu-miR-411-3p,mmu-miR-342-3p,mmu-miR-8094,mmu-miR-377-3p,novel_123,mmu-miR-126b-5p,novel_210,novel_176,mmu-miR-326-3p,novel_179,mmu-miR-376b-5p,mmu-miR-129-2-3p,mmu-miR-…	ALDH7A1
ENSFCAG00000003146	novel_29,mmu-miR-532-3p,novel_13,mmu-miR-29b-2-5p,mmu-miR-3065-5p,mmu-miR-335-5p,mmu-miR-218-5p,mmu-miR-6985-3p,mmu-miR-191-3p,mmu-miR-142b,mmu-miR-217-5p,mmu-miR-216a-3p,mmu-miR-128-3p,novel_57,mmu-miR-10b-3p,mmu-miR-383-3p,mmu-miR-876-3p,mmu-miR-376b-5p,novel_158,mmu-miR-205-5p,mmu-miR-376c-5p,mmu-miR-126b-5p,mmu-miR-302c-3p,mmu-miR-140-5p,mmu-miR-7a-5p,mmu-miR-130a-5p,mmu-miR-3065-3p,novel_108…	LMNB1
ENSFCAG00000003148	novel_99,novel_154,novel_29,mmu-miR-448-5p,mmu-miR-219b-3p,mmu-miR-208b-5p,mmu-miR-152-3p,novel_162,mmu-miR-204-3p,novel_184,mmu-miR-103-3p,novel_186,mmu-miR-107-3p,mmu-miR-24-3p,mmu-miR-135a-2-3p,mmu-miR-191-5p,mmu-miR-377-3p,mmu-miR-139-5p,novel_153,mmu-miR-1306-3p,novel_34,mmu-miR-135b-3p,mmu-miR-148a-3p,novel_57,mmu-miR-148b-3p,mmu-miR-186-5p,novel_125,novel_60,mmu-miR-124-5p,mmu-miR-188-3p,m…	2016-03-03
ENSFCAG00000028143	mmu-miR-299a-3p,novel_219,mmu-miR-362-5p,mmu-miR-330-5p,mmu-miR-574-3p,mmu-miR-127-3p,mmu-miR-92a-3p,mmu-miR-499-3p,mmu-miR-377-5p,mmu-miR-219b-3p,mmu-miR-32-5p,mmu-miR-26b-3p,mmu-miR-504-5p,mmu-miR-153-3p,mmu-miR-3065-5p,mmu-miR-3074-5p,mmu-miR-100-3p,mmu-miR-592-5p,novel_123,mmu-miR-24-3p,mmu-miR-191-5p,mmu-miR-450a-1-3p,novel_134,novel_210,mmu-miR-326-3p,mmu-miR-92b-3p,mmu-miR-1187,mmu-miR-215…	PRRC1
ENSFCAG00000009685	mmu-miR-499-3p,mmu-miR-93-3p,mmu-miR-217-5p,novel_89,novel_217,mmu-miR-9-5p,novel_204,mmu-miR-22-3p,mmu-miR-6395,mmu-miR-3085-3p,mmu-miR-3064-5p,novel_163,mmu-miR-139-5p,mmu-miR-1839-3p,novel_2,mmu-miR-204-5p,novel_205,mmu-miR-376b-5p,mmu-miR-147-5p,mmu-miR-216a-3p,mmu-miR-331-5p,mmu-miR-452-5p,novel_73,mmu-miR-211-5p,mmu-miR-218-5p,mmu-miR-802-5p,mmu-miR-505-3p,mmu-let-7c-1-3p,mmu-miR-152-5p,mmu…	FBN2
ENSFCAG00000009168	novel_159,mmu-miR-7a-1-3p,mmu-miR-96-5p,mmu-miR-140-5p,novel_75,mmu-miR-448-3p,mmu-miR-30c-1-3p,mmu-miR-876-3p,novel_59,mmu-miR-301a-3p,mmu-miR-186-5p,novel_216,mmu-miR-3154,mmu-miR-19b-1-5p,mmu-miR-412-3p,mmu-miR-28a-5p,mmu-miR-708-5p,mmu-miR-130a-3p,mmu-miR-33-3p,mmu-miR-10a-5p,novel_38,mmu-miR-126b-5p,mmu-miR-320-3p,mmu-miR-339-5p,mmu-miR-19a-5p,mmu-miR-27b-5p,mmu-miR-10b-5p,mmu-miR-877-3p,nov…	SLC27A6
ENSFCAG00000026363	mmu-miR-27a-5p,mmu-miR-299b-5p,novel_206,mmu-miR-30c-1-3p,novel_167,mmu-miR-3064-3p,mmu-miR-21a-5p,novel_70,novel_56,mmu-miR-497a-3p,mmu-miR-21a-3p,mmu-miR-136-5p,novel_16,novel_82,mmu-miR-299a-5p,mmu-miR-381-3p,mmu-miR-195a-5p,novel_57,novel_105,mmu-miR-15a-5p,mmu-let-7a-5p,mmu-miR-107-5p,novel_173,mmu-miR-186-5p,mmu-miR-188-5p,mmu-miR-192-3p,novel_7,novel_145,mmu-miR-218-1-3p,mmu-miR-204-5p,mmu…	FNIP1
ENSFCAG00000029469	mmu-miR-181b-2-3p,mmu-miR-196a-5p,novel_79,mmu-miR-127-5p,mmu-let-7f-5p,mmu-miR-590-3p,mmu-miR-148a-5p,mmu-miR-378a-3p,mmu-miR-22-5p,novel_205,mmu-miR-490-5p,mmu-miR-103-3p,mmu-miR-137-3p,mmu-miR-196b-5p,mmu-miR-29b-2-5p,mmu-miR-493-5p,mmu-miR-122-5p,novel_29,novel_143,mmu-miR-130b-3p,novel_180,mmu-miR-448-5p,mmu-miR-219b-3p,mmu-miR-335-3p,mmu-miR-6516-5p,mmu-miR-330-5p,mmu-miR-206-3p,mmu-miR-877…	ACSL6
ENSFCAG00000013315	mmu-miR-181b-2-3p,mmu-miR-455-5p,novel_79,mmu-miR-148a-5p,mmu-miR-125a-3p,mmu-miR-10a-5p,novel_24,mmu-miR-29a-5p,mmu-miR-24-3p,mmu-miR-3065-5p,mmu-miR-335-5p,mmu-miR-320-5p,mmu-miR-31-5p,novel_180,novel_54,mmu-miR-30d-5p,mmu-miR-150-5p,mmu-miR-93-3p,mmu-miR-199a-3p,mmu-miR-3106-5p,novel_189,novel_31,mmu-miR-20b-5p,mmu-miR-143-3p,mmu-miR-149-5p,novel_62,novel_108,novel_56,mmu-miR-497a-3p,mmu-miR-3…	SLC22A5
ENSFCAG00000013321	mmu-miR-543-3p,mmu-miR-216c-3p,novel_179,mmu-miR-409-3p,novel_29,novel_165,mmu-miR-1251-3p	IL5
ENSFCAG00000014036	novel_79,mmu-miR-28c,mmu-miR-3074-2-3p,mmu-miR-410-5p,novel_62,mmu-miR-3085-3p,mmu-miR-3064-5p,novel_142,novel_149,mmu-miR-145b,novel_200,mmu-miR-503-5p,mmu-miR-133a-5p,mmu-miR-145a-5p,mmu-miR-152-5p,novel_46	KIF3A
ENSFCAG00000012423	novel_199,mmu-miR-490-5p,mmu-miR-210-5p,mmu-miR-98-3p,mmu-miR-191-3p,novel_51,mmu-miR-382-3p,mmu-miR-124-3p,mmu-miR-484,novel_13,mmu-let-7b-3p,mmu-miR-381-3p,novel_180	GDF9
ENSFCAG00000029016	mmu-miR-30b-5p,mmu-miR-484,mmu-miR-222-3p,mmu-miR-30c-5p,mmu-miR-182-3p,mmu-miR-875-5p,mmu-miR-497b,mmu-miR-411-3p,novel_148,mmu-miR-669f-3p,mmu-miR-223-5p,mmu-miR-126a-5p,mmu-miR-140-3p,mmu-miR-221-3p,novel_76,mmu-miR-200b-5p,mmu-miR-466i-3p,mmu-miR-181b-1-3p,mmu-miR-384-5p,novel_123,novel_153,novel_116,mmu-miR-181a-5p,mmu-miR-3059-5p,mmu-miR-23b-5p,novel_157,mmu-miR-211-5p,novel_6,mmu-miR-130b-…	ZCCHC10
ENSFCAG00000012426	mmu-miR-125a-3p,mmu-miR-33-3p,novel_187,novel_21,mmu-miR-134-5p,mmu-miR-196b-5p,mmu-miR-199a-5p,novel_178,novel_208,mmu-miR-127-5p,mmu-miR-196a-5p,mmu-miR-16-5p,mmu-miR-1187,mmu-miR-370-5p,mmu-miR-15b-5p,mmu-miR-324-3p,mmu-miR-877-5p,novel_189,mmu-miR-18a-3p,mmu-miR-335-5p,novel_180,novel_66,mmu-miR-1251-5p,novel_127,novel_48,mmu-miR-3064-3p,mmu-miR-21a-5p,mmu-miR-490-3p,novel_68,novel_26,mmu-miR…	HSPA4
ENSFCAG00000022790	mmu-miR-7a-1-3p,mmu-miR-149-5p,novel_174,novel_124,novel_26,mmu-miR-144-3p,mmu-miR-190a-5p,mmu-miR-495-5p,mmu-miR-190b-5p,mmu-miR-29c-3p,novel_4,novel_67,mmu-miR-27a-3p,mmu-miR-3071-5p,mmu-miR-184-5p,mmu-miR-500-5p,mmu-miR-107-5p,mmu-miR-148a-3p,novel_57,novel_202,mmu-miR-29b-3p,mmu-miR-148b-3p,mmu-miR-145a-3p,mmu-miR-145b,mmu-miR-218-5p,mmu-miR-103-1-5p,mmu-miR-340-5p,mmu-miR-505-5p,mmu-miR-29a-…	C5orf15
ENSFCAG00000029685	mmu-miR-433-3p,novel_89,mmu-miR-324-3p,novel_12,mmu-miR-93-3p,mmu-miR-9-3p,mmu-miR-330-5p,mmu-miR-335-3p,novel_180,mmu-miR-448-5p,mmu-miR-29b-2-5p,novel_53,mmu-miR-320-5p,mmu-miR-493-5p,mmu-miR-758-5p,mmu-miR-129-1-3p,mmu-miR-24-3p,mmu-miR-133b-3p,mmu-miR-1839-3p,mmu-miR-130a-5p,novel_199,mmu-miR-148a-5p,mmu-miR-152-3p,novel_88,novel_43,novel_178,novel_7,novel_35,novel_128,novel_84,mmu-miR-24-2-5…	PPP2CA
ENSFCAG00000022187	mmu-miR-147-5p,mmu-miR-500-5p,mmu-miR-409-5p,mmu-miR-543-3p,mmu-miR-362-5p,mmu-miR-10b-3p,mmu-miR-708-3p,mmu-miR-338-5p,mmu-miR-346-3p,mmu-miR-181a-5p,mmu-miR-30c-5p,mmu-miR-30a-5p,mmu-miR-30b-5p,mmu-miR-802-5p,novel_143,mmu-miR-181b-5p,mmu-miR-384-5p,mmu-miR-181d-5p,novel_172,mmu-miR-181c-5p,mmu-miR-495-3p,mmu-miR-27a-5p,mmu-let-7a-2-3p	CDKN2AIPNL
ENSFCAG00000029905	mmu-miR-486a-3p,novel_78,mmu-miR-194-2-3p,novel_186,novel_205,novel_77,novel_196,novel_162,novel_222,mmu-miR-29b-1-5p,mmu-miR-218-1-3p,mmu-miR-320-3p,novel_190,mmu-miR-15b-5p,mmu-miR-142b,mmu-miR-193b-3p,mmu-miR-377-5p,mmu-miR-130b-3p,novel_66,novel_201,novel_93,mmu-miR-18a-3p,mmu-miR-335-5p,novel_200,novel_49,mmu-miR-758-3p,novel_215,novel_70,mmu-miR-497a-3p,mmu-miR-21a-3p,novel_48,novel_62,mmu-…	JADE2
ENSFCAG00000013980	mmu-miR-23b-3p,mmu-miR-92a-3p,mmu-miR-200a-5p,mmu-miR-15b-5p,mmu-miR-410-3p,mmu-miR-3106-5p,novel_154,novel_53,mmu-miR-335-3p,novel_54,mmu-miR-30d-5p,mmu-miR-219b-3p,novel_127,novel_143,mmu-miR-132-3p,mmu-miR-103-3p,novel_163,mmu-miR-1839-3p,mmu-miR-23a-3p,mmu-miR-129b-5p,novel_190,mmu-miR-204-5p,mmu-miR-152-3p,mmu-miR-22-5p,mmu-miR-16-5p,mmu-miR-26a-5p,mmu-miR-383-3p,mmu-miR-148a-3p,mmu-miR-195a…	SEC24A
ENSFCAG00000026813	mmu-miR-340-5p,novel_175,mmu-miR-130a-5p,novel_62,mmu-miR-3085-3p,mmu-miR-3064-5p,mmu-miR-136-5p,novel_183,mmu-miR-29a-5p,mmu-miR-495-5p,novel_76,mmu-miR-6516-3p,novel_176,novel_179,novel_148,novel_57,mmu-miR-150-5p,mmu-miR-185-3p,mmu-miR-186-5p,novel_145,mmu-miR-3059-5p,mmu-miR-222-5p,mmu-miR-381-3p,novel_19	CAMLG
ENSFCAG00000025528	mmu-miR-129b-5p,mmu-miR-103-3p,mmu-miR-490-5p,novel_69,mmu-miR-22-3p,mmu-miR-370-5p,mmu-miR-1187,novel_103,novel_205,mmu-miR-181b-2-3p,mmu-miR-146a-5p,mmu-miR-204-5p,mmu-miR-199a-5p,mmu-miR-29b-1-5p,mmu-miR-15b-5p,mmu-miR-150-5p,novel_26,mmu-miR-144-3p,mmu-miR-490-3p,novel_108,mmu-miR-27a-3p,novel_65,mmu-miR-3071-5p,mmu-miR-27a-5p,mmu-miR-16-2-3p,mmu-miR-495-5p,mmu-miR-146b-5p,mmu-miR-28a-5p,mmu-…	TXNDC15
ENSFCAG00000006832	mmu-miR-223-3p,mmu-miR-495-5p,mmu-miR-370-5p,mmu-miR-873a-5p,mmu-miR-210-5p,mmu-miR-466i-3p,novel_124,novel_26,novel_123,mmu-miR-466f-3p,novel_56,novel_51,novel_187,mmu-miR-214-5p,mmu-miR-331-3p,novel_52,mmu-miR-6982-3p,mmu-miR-503-5p,mmu-miR-93-3p,mmu-miR-147-5p,mmu-miR-185-3p	CATSPER3
ENSFCAG00000031136	mmu-miR-499-3p,mmu-miR-324-5p,mmu-miR-185-5p,novel_192,mmu-miR-3074-1-3p,mmu-miR-142a-5p,mmu-miR-592-5p,mmu-miR-301a-5p,mmu-miR-101c,mmu-miR-153-3p,novel_10,mmu-miR-9-5p,mmu-miR-384-5p,novel_210,novel_95,mmu-miR-1306-5p,mmu-miR-497a-5p,mmu-miR-204-3p,mmu-miR-326-3p,mmu-miR-322-5p,mmu-miR-135b-3p,novel_214,mmu-miR-148b-3p,mmu-miR-346-3p,mmu-miR-452-5p,mmu-miR-532-3p,mmu-miR-505-3p,novel_153,mmu-mi…	FBXL21
ENSFCAG00000015544	mmu-miR-26b-3p,mmu-miR-153-3p,mmu-miR-9-5p,mmu-miR-1b-3p,novel_197,novel_13,mmu-miR-378d,mmu-miR-191-3p,mmu-miR-1197-5p,mmu-miR-129-5p,mmu-miR-299a-3p,mmu-miR-134-3p,novel_191,mmu-miR-873a-5p,mmu-miR-877-3p,novel_122,mmu-miR-27b-5p,mmu-miR-326-3p,mmu-miR-216a-5p,novel_193,novel_188,mmu-miR-141-3p,novel_104,mmu-miR-532-5p,mmu-miR-129-2-3p,mmu-miR-200a-3p,novel_142,mmu-miR-139-5p,mmu-miR-410-5p,mmu…	SPOCK1
ENSFCAG00000015545	mmu-miR-302b-3p,mmu-miR-466f-3p,novel_22,mmu-let-7c-5p,mmu-let-7b-5p,mmu-miR-188-3p,mmu-miR-449a-5p,mmu-miR-365-3p,novel_60,mmu-let-7i-5p,mmu-miR-302a-3p,novel_34,mmu-miR-299b-3p,mmu-miR-23a-5p,mmu-miR-376a-5p,mmu-miR-708-5p,mmu-miR-145a-3p,mmu-miR-532-3p,mmu-miR-221-5p,mmu-miR-377-3p,mmu-let-7g-5p,mmu-miR-466i-3p,novel_130,mmu-miR-183-3p,novel_179,mmu-miR-873a-5p,mmu-miR-98-5p,mmu-miR-299a-3p,mm…	KLHL3
ENSFCAG00000015548	mmu-miR-23b-3p,novel_192,mmu-miR-499-3p,novel_89,mmu-miR-140-3p,mmu-miR-142a-5p,mmu-miR-191-3p,mmu-miR-100-3p,mmu-miR-103-2-5p,mmu-miR-8094,mmu-miR-222-5p,novel_13,mmu-miR-592-5p,mmu-miR-182-3p,novel_197,mmu-miR-497b,mmu-miR-1251-5p,mmu-miR-34a-3p,novel_199,mmu-miR-365-2-5p,mmu-miR-340-5p,mmu-miR-181b-1-3p,mmu-miR-129b-5p,mmu-miR-23a-3p,mmu-miR-208b-5p,novel_178,mmu-miR-181b-2-3p,mmu-miR-411-5p,n…	PKD2L2
ENSFCAG00000015549	mmu-miR-30f,novel_99,novel_192,mmu-miR-1843b-5p,mmu-miR-499-3p,mmu-miR-486a-5p,mmu-miR-29a-3p,mmu-miR-141-3p,novel_119,mmu-miR-92b-3p,mmu-miR-361-5p,mmu-miR-1306-5p,mmu-miR-200a-3p,mmu-miR-802-5p,mmu-miR-3059-5p,mmu-miR-181a-5p,mmu-miR-30a-3p,mmu-miR-363-3p,mmu-miR-483-3p,novel_202,mmu-miR-30d-3p,novel_73,mmu-miR-148b-3p,novel_18,novel_203,mmu-let-7b-3p,mmu-miR-382-5p,mmu-miR-370-3p,mmu-miR-148b-…	FAM13B
ENSFCAG00000029470	mmu-miR-491-3p,mmu-miR-187-3p	NME5
ENSFCAG00000001710	mmu-miR-330-5p,mmu-miR-150-5p,mmu-miR-200a-5p,novel_89,mmu-miR-100-3p,mmu-miR-758-3p,mmu-miR-320-5p,novel_200,novel_154,novel_180,novel_54,novel_114,novel_29,mmu-miR-490-5p,novel_24,mmu-miR-29a-5p,novel_190,mmu-let-7a-2-3p,mmu-miR-204-5p,mmu-miR-29b-1-5p,novel_205,mmu-miR-22-5p,novel_162,mmu-miR-148a-5p,novel_57,mmu-miR-188-5p,novel_71,mmu-miR-186-5p,novel_128,novel_216,mmu-miR-1298-3p,mmu-miR-29…	KIF20A
ENSFCAG00000001712	mmu-miR-138-5p,novel_144,mmu-miR-29a-5p,mmu-miR-376c-5p,mmu-miR-7689-3p,novel_193,mmu-miR-223-3p,mmu-miR-340-3p,mmu-miR-130b-5p,novel_43,novel_65,novel_39,mmu-miR-376b-5p,mmu-miR-423-5p,novel_196,novel_198,novel_12,mmu-miR-23b-5p,novel_191,mmu-miR-24-2-5p,novel_216,mmu-miR-185-3p,mmu-miR-874-5p,mmu-miR-222-5p,mmu-miR-31-5p,mmu-miR-448-5p,mmu-miR-24-1-5p	GFRA3
ENSFCAG00000031992	mmu-miR-129b-5p,novel_21,mmu-miR-486a-3p,mmu-miR-103-3p,mmu-miR-22-3p,mmu-miR-340-5p,novel_212,mmu-let-7f-5p,mmu-miR-218-1-3p,mmu-miR-15b-3p,novel_189,mmu-miR-15b-5p,mmu-miR-150-5p,mmu-miR-409-3p,mmu-miR-122-5p,novel_54,mmu-miR-130b-3p,mmu-miR-335-5p,mmu-miR-18a-3p,novel_56,mmu-miR-497a-3p,mmu-miR-490-3p,novel_70,novel_108,novel_159,novel_62,mmu-miR-151-3p,novel_65,mmu-miR-3071-5p,novel_25,mmu-le…	CDC25C
ENSFCAG00000001715	novel_128,novel_84,mmu-miR-186-5p,novel_72,mmu-miR-23b-5p,mmu-miR-133a-5p,mmu-miR-129b-3p,mmu-miR-19b-1-5p,mmu-miR-145a-3p,novel_138,mmu-miR-200b-3p,mmu-miR-212-5p,novel_215,novel_70,mmu-miR-7a-5p,mmu-miR-135b-5p,novel_11,mmu-miR-491-5p,mmu-miR-149-5p,mmu-miR-148b-5p,mmu-miR-138-2-3p,novel_25,mmu-miR-124-5p,mmu-miR-135a-5p,mmu-miR-466i-5p,mmu-miR-101a-3p,novel_120,novel_8,mmu-miR-200c-3p,mmu-miR-…	KDM3B
ENSFCAG00000009336	novel_61,mmu-miR-28a-5p,novel_41,novel_74,mmu-miR-124-3p,novel_128,novel_65,mmu-miR-16-2-3p,mmu-miR-125a-5p,mmu-miR-27a-5p,novel_80,mmu-miR-125b-5p,novel_56,mmu-miR-136-5p,novel_215,novel_70,novel_159,mmu-miR-149-5p,novel_141,mmu-miR-877-5p,mmu-miR-3106-5p,novel_171,mmu-miR-148a-5p,novel_212,mmu-miR-128-1-5p,novel_43,mmu-miR-129-1-3p,mmu-miR-24-3p,mmu-miR-134-5p,mmu-miR-486a-3p,novel_21,mmu-miR-1…	REEP2
ENSFCAG00000025420	mmu-miR-3085-3p,mmu-let-7g-3p,novel_134,mmu-miR-191-5p,mmu-miR-3064-5p,novel_104,mmu-miR-339-5p,mmu-miR-129-2-3p,mmu-miR-499-3p,novel_148,mmu-miR-574-3p,mmu-miR-669f-3p,mmu-miR-217-5p,mmu-miR-484,mmu-miR-301a-5p,novel_136,novel_204,mmu-miR-3074-2-3p,novel_75,mmu-miR-146b-3p,mmu-miR-3084-3p,novel_166,mmu-miR-205-5p,novel_198,mmu-miR-370-3p,novel_140,mmu-miR-147-5p,mmu-miR-211-5p,mmu-miR-183-5p,mmu…	EGR1
ENSFCAG00000021911	mmu-miR-3065-3p,novel_48,mmu-miR-497a-3p,mmu-miR-21a-3p,mmu-miR-184-5p,mmu-miR-107-5p,novel_173,mmu-miR-192-3p,mmu-miR-29b-3p,mmu-miR-186-5p,mmu-miR-331-5p,mmu-miR-188-5p,mmu-miR-1298-3p,novel_3,mmu-miR-374c-3p,mmu-miR-299a-5p,mmu-miR-133a-5p,novel_199,mmu-miR-129b-5p,mmu-miR-24-3p,mmu-miR-1839-3p,mmu-miR-181b-2-3p,novel_222,mmu-let-7a-2-3p,mmu-miR-320-3p,novel_196,mmu-miR-384-3p,mmu-miR-370-5p,m…	MATR3
ENSFCAG00000027985	mmu-miR-425-5p,mmu-miR-27a-3p,novel_4,novel_120,novel_183,novel_70,mmu-miR-21a-5p,novel_174,mmu-miR-374c-3p,mmu-miR-30e-3p,mmu-miR-874-3p,mmu-miR-214-5p,mmu-miR-29b-3p,mmu-miR-186-5p,mmu-miR-107-5p,novel_105,novel_57,novel_212,mmu-miR-758-5p,novel_38,mmu-miR-125a-3p,mmu-miR-132-3p,mmu-miR-409-3p,novel_180,mmu-miR-219b-3p,mmu-miR-320-5p,mmu-miR-18a-3p,mmu-miR-3065-5p,mmu-miR-142b,mmu-miR-32-3p,mmu…	PAIP2
ENSFCAG00000001726	mmu-miR-338-3p,mmu-miR-383-3p	SPATA24
ENSFCAG00000022060	mmu-miR-148a-3p,novel_57,mmu-miR-301a-3p,mmu-miR-186-5p,novel_72,mmu-miR-146b-5p,mmu-miR-30a-5p,mmu-miR-129b-3p,mmu-miR-299a-5p,mmu-miR-381-3p,mmu-let-7c-1-3p,novel_159,mmu-miR-21a-5p,mmu-miR-7a-5p,mmu-miR-497a-3p,novel_30,mmu-miR-101a-3p,mmu-miR-143-3p,novel_65,novel_89,mmu-miR-3106-5p,mmu-miR-206-3p,novel_28,mmu-miR-208b-3p,novel_200,mmu-miR-130b-3p,mmu-miR-448-5p,mmu-miR-30d-5p,mmu-miR-335-3p,…	UBE2D2
ENSFCAG00000010527	mmu-miR-103-3p,mmu-miR-130a-5p,mmu-miR-107-3p,mmu-miR-129-1-3p,novel_79,novel_178,novel_43,mmu-miR-29b-1-5p,mmu-miR-129-2-3p,mmu-miR-423-5p,mmu-miR-22-5p,mmu-miR-219a-5p,mmu-miR-378d,mmu-miR-199a-3p,mmu-miR-217-5p,mmu-miR-182-3p,mmu-miR-29b-2-5p,mmu-miR-214-3p,mmu-miR-34a-3p,mmu-miR-361-3p,mmu-miR-21a-3p,mmu-miR-302c-3p,novel_70,novel_30,novel_60,novel_198,mmu-miR-138-2-3p,mmu-miR-10b-3p,mmu-miR-…	CXXC5
ENSFCAG00000001273	mmu-miR-328-5p	HBEGF
ENSFCAG00000030034	mmu-miR-302b-3p,mmu-miR-486b-3p,mmu-miR-466i-5p,novel_67,mmu-miR-449a-5p,mmu-miR-29c-3p,mmu-miR-106b-5p,mmu-miR-302a-3p,novel_214,mmu-miR-744-5p,mmu-miR-551b-3p,mmu-miR-147-5p,mmu-miR-708-5p,mmu-miR-3154,mmu-miR-532-3p,mmu-miR-365-2-5p,novel_210,mmu-miR-384-5p,novel_107,mmu-miR-3085-3p,mmu-miR-423-5p,mmu-miR-877-3p,mmu-miR-129-2-3p,novel_76,mmu-miR-19a-5p,novel_104,mmu-miR-1983,mmu-miR-185-3p,mmu…	SRA1
ENSFCAG00000031277	mmu-miR-874-5p,mmu-miR-3059-5p,mmu-miR-328-3p,novel_202,mmu-miR-302a-3p,mmu-miR-346-3p,mmu-miR-452-5p,novel_209,mmu-miR-132-5p,mmu-miR-29c-3p,novel_203,mmu-miR-31-3p,mmu-miR-342-5p,mmu-miR-382-5p,novel_8,mmu-miR-370-3p,mmu-miR-466i-5p,novel_140,novel_67,mmu-miR-486b-3p,mmu-miR-138-5p,novel_11,novel_166,mmu-miR-302b-3p,mmu-miR-1839-5p,mmu-miR-212-5p,novel_51,mmu-miR-466f-3p,mmu-miR-301a-5p,mmu-miR…	WDR55
ENSFCAG00000001288	mmu-miR-34a-3p,novel_29,mmu-miR-1251-3p,mmu-miR-181a-5p,mmu-miR-31-5p,novel_153,novel_128,mmu-miR-15b-5p,mmu-miR-183-5p,novel_131,mmu-miR-15a-5p,mmu-miR-543-3p,mmu-miR-195a-5p,mmu-miR-370-5p,mmu-miR-322-5p,mmu-miR-16-5p,mmu-miR-216a-5p,novel_161,mmu-miR-130b-5p,mmu-miR-181c-5p,novel_187,novel_21,mmu-miR-497a-5p,novel_166,novel_70,novel_108,mmu-miR-103-3p,mmu-miR-181b-5p,mmu-miR-181d-5p,mmu-miR-10…	HARS2
ENSFCAG00000027095	novel_155,mmu-miR-451a,novel_187,mmu-miR-486a-3p,novel_212,mmu-miR-146a-5p,novel_190,novel_43,novel_178,novel_170,novel_2,mmu-miR-204-5p,mmu-miR-365-1-5p,novel_162,novel_152,mmu-miR-370-5p,mmu-miR-93-3p,mmu-miR-200a-5p,novel_46,mmu-miR-26a-1-3p,mmu-miR-324-3p,mmu-miR-31-5p,mmu-miR-100-3p,novel_201,novel_54,mmu-miR-3065-3p,mmu-miR-3064-3p,novel_90,novel_55,novel_70,novel_106,mmu-miR-448-3p,mmu-miR…	PCDHGC4
ENSFCAG00000006908	mmu-miR-409-5p,mmu-miR-1843b-5p,novel_148,mmu-miR-330-5p,novel_89,mmu-miR-299a-3p,novel_93,mmu-miR-26b-3p,novel_186,novel_210,novel_134,mmu-miR-146a-5p,novel_115,mmu-miR-29a-3p,mmu-miR-326-3p,mmu-miR-299b-3p,novel_220,mmu-miR-29b-3p,mmu-miR-146b-5p,novel_16,mmu-miR-30e-3p,mmu-miR-3065-3p,novel_56,novel_183,novel_68,novel_70,mmu-miR-3084-3p,mmu-miR-27a-5p,mmu-miR-125a-5p,mmu-miR-125b-5p,mmu-miR-29…	ARAP3
ENSFCAG00000031350	mmu-miR-335-3p,mmu-miR-409-3p,mmu-miR-100-3p,novel_200,mmu-miR-31-5p,novel_89,mmu-miR-206-3p,mmu-miR-433-3p,mmu-miR-26a-1-3p,mmu-let-7f-2-3p,mmu-miR-9-3p,mmu-miR-200a-5p,mmu-miR-26a-5p,mmu-miR-384-3p,mmu-miR-370-5p,novel_162,mmu-miR-767,mmu-miR-218-1-3p,mmu-miR-320-3p,mmu-let-7d-3p,novel_115,mmu-miR-450b-3p,mmu-miR-26b-5p,mmu-miR-129b-5p,mmu-miR-135a-2-3p,mmu-miR-340-5p,novel_199,mmu-miR-130a-5p,…	YIPF5
ENSFCAG00000008714	novel_2,mmu-miR-149-5p,mmu-miR-346-3p	PLAC8L1
ENSFCAG00000010065	mmu-miR-3071-5p,mmu-miR-204-3p,novel_65,mmu-miR-153-3p,novel_1,novel_146,mmu-miR-141-3p,mmu-miR-1298-3p,mmu-miR-135a-1-3p,mmu-miR-200a-3p,novel_199,novel_159,mmu-miR-130a-5p	PPP2R2B
ENSFCAG00000008181	novel_194,mmu-miR-3071-3p,mmu-miR-128-3p,mmu-miR-185-5p,mmu-miR-499-3p,mmu-miR-140-3p,mmu-miR-223-5p,mmu-miR-103-2-5p,novel_197,mmu-miR-182-3p,mmu-miR-497b,mmu-miR-1b-3p,mmu-miR-101a-5p,mmu-miR-411-3p,mmu-miR-26b-3p,mmu-miR-153-3p,mmu-miR-495-3p,mmu-miR-181c-5p,novel_142,mmu-miR-382-3p,novel_188,novel_63,mmu-miR-204-3p,mmu-miR-200b-5p,mmu-miR-216a-3p,novel_157,mmu-miR-452-5p,mmu-miR-3154,mmu-miR-…	CDC20B
ENSFCAG00000031218	mmu-miR-411-3p,mmu-miR-429-3p,mmu-miR-1b-3p,mmu-miR-34b-3p,mmu-miR-216b-5p,novel_207,mmu-miR-499-3p,mmu-miR-27b-3p,novel_192,mmu-miR-20a-5p,mmu-miR-204-3p,mmu-miR-532-5p,mmu-miR-29a-3p,novel_193,novel_130,novel_134,mmu-miR-23a-5p,novel_116,mmu-miR-3059-5p,mmu-miR-505-3p,mmu-miR-425-3p,novel_73,mmu-miR-346-3p,novel_160,mmu-miR-421-3p,mmu-miR-135b-3p,novel_198,mmu-miR-138-2-3p,mmu-miR-205-5p,novel_…	MCIDAS
ENSFCAG00000029539	mmu-miR-30c-1-3p,mmu-miR-26a-5p,mmu-miR-134-3p,mmu-miR-30c-2-3p,novel_59,novel_28,novel_216,novel_46	CCNO
ENSFCAG00000008182	novel_107,mmu-miR-490-5p,mmu-miR-130a-3p,mmu-miR-340-5p,mmu-miR-323-3p,mmu-miR-23a-3p,mmu-miR-135a-1-3p,mmu-miR-1306-5p,novel_76,mmu-miR-127-5p,mmu-miR-29b-1-5p,mmu-miR-148a-5p,mmu-miR-22-5p,mmu-miR-23b-3p,novel_46,mmu-let-7f-2-3p,mmu-miR-200c-3p,mmu-miR-217-5p,mmu-miR-3074-5p,mmu-miR-8094,novel_29,mmu-miR-1251-5p,mmu-miR-26b-3p,novel_97,mmu-miR-130b-3p,mmu-miR-429-3p,mmu-miR-148b-5p,novel_15,nov…	DHX29
ENSFCAG00000026781	mmu-miR-103-3p,novel_155,mmu-miR-29a-5p,mmu-miR-486a-3p,novel_21,mmu-miR-181b-2-3p,novel_79,mmu-miR-199a-5p,novel_190,mmu-miR-325-3p,novel_162,mmu-miR-150-5p,novel_189,mmu-miR-15b-5p,novel_154,novel_200,mmu-miR-758-3p,novel_29,novel_93,mmu-miR-1251-5p,mmu-miR-24-1-5p,novel_54,novel_159,mmu-miR-3064-3p,novel_183,novel_70,mmu-miR-7a-5p,mmu-miR-27a-5p,mmu-miR-495-5p,novel_39,mmu-miR-6957-3p,novel_21…	PPAP2A
ENSFCAG00000025994	mmu-miR-23b-3p,novel_80,mmu-miR-192-5p,mmu-miR-452-5p,mmu-miR-96-5p,mmu-miR-23a-3p,novel_136	SLC38A9
ENSFCAG00000014104	mmu-miR-143-3p,mmu-miR-20b-5p,novel_25,novel_39,novel_120,mmu-miR-6516-3p,mmu-miR-16-2-3p,mmu-miR-299b-5p,mmu-miR-490-3p,mmu-miR-144-3p,mmu-miR-21a-3p,novel_90,novel_108,mmu-miR-21a-5p,mmu-miR-30e-3p,mmu-miR-19a-3p,mmu-miR-670-5p,mmu-miR-1306-3p,mmu-miR-124-3p,mmu-miR-17-5p,mmu-miR-186-5p,novel_84,novel_145,mmu-miR-192-3p,mmu-miR-383-3p,novel_105,mmu-let-7a-5p,mmu-miR-26a-5p,mmu-miR-320-3p,mmu-mi…	MAP3K1
ENSFCAG00000024666	mmu-miR-136-5p,novel_172,mmu-miR-491-5p,novel_65,mmu-miR-449a-5p,mmu-miR-30e-5p,novel_202,mmu-miR-34a-5p,mmu-miR-34c-5p,mmu-miR-30a-5p,mmu-miR-194-2-3p,novel_130,mmu-miR-384-5p,mmu-miR-34b-5p,mmu-miR-27b-5p,novel_184,novel_162,mmu-miR-1b-5p,mmu-miR-320-3p,mmu-miR-29b-1-5p,novel_188,mmu-miR-181b-2-3p,mmu-miR-140-3p,mmu-miR-217-5p,mmu-miR-9-3p,mmu-miR-93-3p,mmu-miR-497b,novel_54,mmu-miR-30d-5p,mmu-…	MIER3
ENSFCAG00000025310	novel_202,novel_209,mmu-miR-181a-5p,mmu-miR-218-5p,mmu-miR-802-5p,mmu-miR-376a-5p,mmu-miR-188-3p,mmu-miR-138-5p,mmu-miR-181d-5p,mmu-miR-181b-5p,mmu-miR-345-3p,mmu-miR-328-5p,mmu-miR-140-5p,mmu-let-7b-5p,mmu-let-7c-5p,mmu-miR-1839-5p,mmu-miR-217-3p,mmu-let-7i-5p,mmu-miR-30e-5p,novel_60,mmu-miR-876-3p,mmu-miR-33-5p,mmu-miR-499-3p,novel_192,novel_191,mmu-miR-129-5p,mmu-miR-217-5p,novel_197,mmu-miR-1…	GPBP1
ENSFCAG00000011053	novel_110,mmu-miR-1306-5p,mmu-miR-320-3p,mmu-miR-218-1-3p,novel_179,mmu-miR-1187,mmu-miR-877-3p,mmu-miR-128-3p,mmu-miR-27b-3p,mmu-miR-217-5p,mmu-miR-200c-3p,mmu-miR-3074-5p,mmu-miR-214-3p,mmu-miR-320-5p,novel_47,mmu-miR-335-3p,mmu-miR-429-3p,novel_174,novel_90,novel_159,novel_215,mmu-miR-200b-3p,novel_167,mmu-miR-27a-3p,mmu-miR-421-3p,novel_37,mmu-miR-216a-3p,mmu-miR-186-5p,novel_7,mmu-miR-425-3p…	PLK2
ENSFCAG00000002193	mmu-miR-491-5p,mmu-miR-210-5p,novel_21,novel_70,mmu-miR-6516-3p,mmu-miR-455-5p,mmu-miR-532-3p,novel_61	RAB3C
ENSFCAG00000027730	novel_199,mmu-miR-599,mmu-miR-1839-3p,novel_109,mmu-miR-758-5p,novel_178,novel_208,mmu-miR-1a-2-5p,novel_2,mmu-miR-152-3p,mmu-miR-22-5p,mmu-miR-16-5p,mmu-miR-148a-5p,mmu-miR-93-3p,mmu-miR-6516-5p,novel_89,mmu-miR-3106-5p,mmu-miR-199a-3p,mmu-miR-378b,mmu-miR-3065-5p,mmu-miR-31-5p,novel_53,mmu-miR-335-3p,mmu-miR-448-5p,mmu-miR-30d-5p,novel_143,novel_175,mmu-miR-376c-5p,novel_30,novel_120,mmu-miR-65…	PDE4D
ENSFCAG00000015128	novel_145,novel_71,novel_211,mmu-let-7c-1-3p,novel_153,mmu-miR-802-5p,mmu-miR-218-5p,mmu-miR-200b-3p,mmu-miR-21a-3p,novel_70,mmu-miR-345-3p,novel_90,novel_174,mmu-miR-30c-1-3p,novel_39,mmu-miR-27a-3p,mmu-miR-3071-5p,novel_1,mmu-miR-200c-3p,mmu-miR-3106-5p,novel_89,mmu-miR-140-3p,mmu-miR-193a-3p,mmu-miR-499-3p,mmu-miR-27b-3p,mmu-miR-193b-3p,mmu-miR-9-3p,mmu-miR-499-5p,mmu-miR-30c-2-3p,mmu-miR-448-…	DEPDC1B
ENSFCAG00000026531	mmu-miR-30a-3p,mmu-miR-381-3p,mmu-miR-30e-3p,mmu-miR-328-3p,mmu-miR-34a-5p,mmu-miR-3154,mmu-miR-34c-5p,mmu-miR-764-3p,mmu-miR-874-5p,novel_73,mmu-miR-346-3p,mmu-miR-186-5p,mmu-miR-132-5p,mmu-miR-421-3p,mmu-miR-30d-3p,mmu-miR-299b-3p,mmu-miR-147-5p,mmu-miR-449a-5p,mmu-miR-425-5p,mmu-miR-30c-1-3p,mmu-miR-31-3p,mmu-miR-6516-3p,novel_70,mmu-miR-7a-5p,novel_75,mmu-miR-146b-3p,novel_168,novel_68,novel_…	ERCC8
ENSFCAG00000018889	mmu-miR-381-3p,mmu-miR-1b-3p,mmu-miR-484,mmu-miR-378b,mmu-miR-9-3p,mmu-miR-1843b-5p,mmu-miR-26a-5p,novel_39,mmu-miR-32-3p,mmu-miR-320-3p,novel_2,novel_222,mmu-miR-26b-5p,mmu-miR-495-3p,novel_70,novel_56	ZSWIM6
ENSFCAG00000026506	novel_168,novel_75,novel_51,mmu-miR-140-5p,mmu-miR-466f-3p,mmu-miR-876-3p,mmu-miR-542-3p,mmu-miR-466i-5p,mmu-miR-379-3p,mmu-let-7b-3p,mmu-miR-382-5p,novel_146,novel_60,novel_214,mmu-miR-216a-3p,mmu-miR-500-5p,mmu-miR-483-3p,mmu-let-7a-1-3p,mmu-miR-376a-5p,mmu-miR-412-3p,novel_153,mmu-miR-218-5p,mmu-miR-744-3p,mmu-miR-450a-1-3p,mmu-miR-200a-3p,mmu-miR-323-3p,mmu-miR-1a-3p,mmu-miR-3064-5p,novel_107…	DIMT1
ENSFCAG00000003236	mmu-miR-200b-3p,novel_56,mmu-miR-190a-5p,mmu-miR-3074-2-3p,mmu-miR-188-3p,novel_11,mmu-miR-345-3p,novel_172,mmu-miR-494-3p,mmu-miR-425-5p,mmu-miR-448-3p,mmu-miR-190b-5p,novel_7,mmu-miR-551b-3p,novel_57,novel_61,mmu-miR-152-5p,mmu-miR-374b-5p,mmu-miR-3154,novel_138,novel_153,mmu-miR-1839-3p,mmu-miR-361-5p,mmu-miR-592-3p,mmu-miR-215-3p,mmu-miR-455-5p,novel_222,mmu-miR-320-3p,mmu-miR-200c-3p,mmu-miR…	IPO11
ENSFCAG00000021905	mmu-miR-21a-5p,novel_108,novel_62,novel_174,mmu-miR-136-5p,novel_56,mmu-miR-144-3p,mmu-miR-6516-3p,novel_120,mmu-miR-7689-3p,novel_126,novel_80,mmu-miR-27a-3p,novel_65,mmu-miR-3071-5p,novel_84,mmu-miR-331-5p,novel_72,novel_3,novel_186,mmu-miR-130a-5p,mmu-miR-132-3p,mmu-miR-10a-5p,mmu-miR-134-5p,mmu-miR-135a-2-3p,novel_21,novel_163,mmu-miR-450b-3p,mmu-miR-181b-2-3p,mmu-miR-204-5p,novel_152,novel_2…	RNF180
ENSFCAG00000029334	novel_170,novel_126,mmu-miR-26b-5p,mmu-miR-26a-5p,mmu-miR-181c-3p,novel_65,mmu-miR-194-5p,mmu-miR-599,novel_163,mmu-miR-1839-5p,novel_168,mmu-miR-200b-3p,mmu-miR-21a-3p,mmu-miR-802-5p,mmu-miR-218-5p,mmu-miR-374b-5p,mmu-miR-181a-1-3p,mmu-miR-429-3p,novel_150,mmu-miR-362-5p,mmu-miR-500-5p,mmu-miR-186-5p,novel_209,mmu-miR-200c-3p	CENPK
ENSFCAG00000024511	mmu-miR-495-3p,mmu-miR-466i-3p,mmu-miR-423-5p,mmu-miR-877-3p,novel_104,mmu-miR-19a-5p,mmu-miR-142a-5p,mmu-miR-217-5p,mmu-miR-200c-3p,mmu-miR-30c-2-3p,mmu-miR-128-3p,mmu-miR-185-5p,mmu-miR-497b,mmu-miR-101a-5p,mmu-miR-484,novel_168,mmu-miR-212-5p,mmu-miR-200b-3p,mmu-miR-194-5p,novel_157,mmu-miR-496a-3p,mmu-miR-195a-3p,mmu-miR-24-3p,mmu-miR-137-3p,novel_110,mmu-miR-202-5p,mmu-miR-22-5p,mmu-miR-26a-…	TRIM23
ENSFCAG00000024125	mmu-miR-19b-3p,mmu-miR-532-3p,mmu-miR-195a-3p,novel_153,mmu-miR-211-5p,mmu-miR-216a-3p,mmu-miR-483-3p,mmu-let-7a-1-3p,mmu-miR-421-3p,mmu-miR-135b-3p,mmu-miR-876-3p,mmu-miR-138-2-3p,mmu-miR-33-5p,mmu-miR-30e-5p,novel_60,mmu-miR-29c-3p,novel_1,novel_75,mmu-miR-140-5p,novel_15,mmu-miR-3084-3p,mmu-miR-138-5p,mmu-miR-3074-2-3p,mmu-miR-491-5p,novel_11,mmu-miR-323-5p,mmu-miR-345-3p,mmu-miR-486b-3p,mmu-m…	ERBB2IP
ENSFCAG00000031654	mmu-miR-182-5p,mmu-miR-218-2-3p,mmu-miR-34a-3p,mmu-miR-30c-5p,mmu-miR-222-5p,novel_13,mmu-miR-182-3p,mmu-miR-875-5p,mmu-miR-30b-5p,mmu-miR-301a-5p,mmu-miR-30f,mmu-miR-3074-5p,mmu-miR-191-3p,mmu-miR-217-5p,mmu-miR-708-3p,mmu-miR-27b-3p,novel_50,novel_148,mmu-miR-873a-5p,novel_63,novel_184,mmu-miR-219b-5p,mmu-miR-216a-5p,mmu-miR-361-5p,mmu-miR-384-5p,novel_121,mmu-miR-802-5p,mmu-miR-183-5p,novel_15…	SREK1
ENSFCAG00000011030	mmu-miR-322-5p,mmu-miR-204-3p,mmu-miR-20a-5p,mmu-miR-29a-3p,mmu-miR-141-3p,mmu-miR-497a-5p,mmu-miR-200a-3p,novel_134,novel_10,mmu-miR-411-3p,mmu-miR-103-2-5p,novel_99,novel_92,mmu-miR-708-3p,mmu-miR-486a-5p,novel_192,mmu-miR-499-5p,novel_191,mmu-miR-499-3p,mmu-miR-324-5p,mmu-miR-433-5p,mmu-miR-466f-3p,mmu-miR-494-3p,mmu-miR-345-3p,mmu-miR-491-5p,mmu-miR-103-1-5p,novel_121,mmu-miR-19b-3p,mmu-miR-3…	PIK3R1
ENSFCAG00000008198	mmu-miR-140-5p,novel_168,novel_75,mmu-miR-30e-5p,mmu-miR-31-3p,novel_60,novel_146,mmu-miR-876-3p,mmu-miR-124-5p,mmu-miR-370-3p,mmu-miR-500-5p,novel_220,novel_73,mmu-miR-195a-3p,mmu-miR-412-3p,novel_153,mmu-miR-30a-3p,mmu-let-7g-3p,mmu-miR-200a-3p,mmu-miR-495-3p,mmu-miR-141-3p,mmu-miR-208b-5p,mmu-miR-129-2-3p,novel_63,mmu-miR-27b-3p,mmu-miR-362-5p,novel_148,mmu-miR-1983,mmu-miR-217-5p,mmu-miR-3074…	SLC30A5
ENSFCAG00000022502	novel_2,mmu-miR-16-5p,novel_205,novel_103,mmu-miR-365-1-5p,novel_101,novel_69,mmu-miR-130a-5p,mmu-miR-33-3p,novel_187,mmu-miR-24-3p,mmu-miR-29a-5p,mmu-miR-335-5p,novel_53,novel_29,novel_201,novel_127,mmu-miR-409-3p,mmu-miR-6516-5p,novel_89,mmu-miR-199a-3p,mmu-miR-15b-5p,mmu-miR-206-3p,mmu-miR-433-3p,mmu-miR-378b,novel_111,novel_106,novel_25,mmu-miR-425-5p,novel_90,mmu-miR-151-3p,novel_70,novel_21…	CENPH
ENSFCAG00000031782	mmu-miR-361-3p,mmu-miR-26b-3p,novel_10,mmu-miR-101a-5p,mmu-miR-301a-5p,mmu-miR-484,mmu-let-7e-5p,mmu-miR-129-5p,mmu-miR-299a-3p,mmu-miR-1983,mmu-miR-1843b-5p,mmu-miR-499-5p,novel_191,mmu-miR-362-5p,mmu-miR-98-5p,mmu-miR-423-5p,mmu-miR-326-3p,novel_63,mmu-miR-322-5p,mmu-miR-532-5p,mmu-miR-141-3p,mmu-miR-378a-5p,mmu-miR-221-3p,mmu-miR-450a-1-3p,mmu-miR-200a-3p,mmu-miR-361-5p,novel_218,mmu-miR-497a-…	MRPS36
ENSFCAG00000022414	novel_112,mmu-miR-3059-5p,mmu-miR-412-3p,mmu-miR-188-5p,novel_71,novel_72,mmu-miR-302a-3p,novel_128,novel_34,novel_59,mmu-miR-6957-3p,novel_4,mmu-miR-876-3p,mmu-miR-382-5p,mmu-miR-7a-5p,mmu-miR-302b-3p,mmu-miR-302c-3p,mmu-miR-140-5p,mmu-miR-21a-3p,mmu-miR-136-5p,mmu-miR-146b-3p,mmu-miR-345-3p,novel_90,mmu-miR-491-5p,novel_62,mmu-miR-9-5p,mmu-miR-335-3p,mmu-miR-342-3p,mmu-miR-875-5p,mmu-miR-592-5p…	MARVELD2
ENSFCAG00000028292	mmu-miR-652-3p,mmu-miR-191-3p,novel_72,mmu-miR-381-5p,novel_160,mmu-miR-23b-5p,mmu-miR-30c-2-3p,mmu-miR-23b-3p,mmu-miR-185-5p,mmu-miR-34a-3p,novel_53,novel_13,mmu-miR-592-5p,mmu-miR-100-3p,mmu-miR-196b-5p,mmu-miR-23a-3p,mmu-miR-200a-3p,novel_215,novel_155,novel_172,mmu-miR-1187,mmu-miR-30c-1-3p,novel_103,novel_120,mmu-miR-141-3p,mmu-miR-378a-5p,mmu-miR-196a-5p,mmu-miR-31-3p,novel_126,novel_60	SMN1
ENSFCAG00000031814	novel_108,novel_159,novel_62,mmu-miR-3065-3p,novel_174,novel_124,novel_90,mmu-miR-376c-5p,novel_70,novel_215,novel_161,mmu-miR-6516-3p,mmu-miR-101a-3p,mmu-miR-27a-3p,mmu-miR-3071-5p,mmu-miR-129b-3p,mmu-miR-30a-5p,mmu-miR-331-3p,mmu-miR-421-5p,mmu-miR-33-3p,novel_186,mmu-miR-129b-5p,mmu-miR-181b-2-3p,novel_196,novel_103,novel_12,mmu-miR-142b,novel_46,mmu-miR-206-3p,mmu-let-7f-2-3p,mmu-miR-758-3p,n…	BDP1
ENSFCAG00000005451	mmu-miR-181c-5p,mmu-miR-410-5p,mmu-miR-3085-3p,mmu-let-7g-3p,novel_210,mmu-miR-130a-3p,mmu-miR-877-3p,novel_179,novel_104,mmu-miR-216a-5p,mmu-miR-129-5p,mmu-miR-200c-3p,mmu-miR-378d,mmu-miR-217-5p,mmu-miR-223-5p,mmu-miR-3074-1-3p,mmu-miR-134-3p,mmu-miR-669f-3p,mmu-miR-504-5p,mmu-miR-153-3p,mmu-miR-34a-3p,novel_97,mmu-miR-9-5p,novel_177,mmu-miR-32-5p,mmu-miR-484,mmu-miR-8094,novel_168,novel_51,mmu…	MAP1B
ENSFCAG00000005452	mmu-miR-27b-3p,mmu-miR-128-3p,mmu-miR-185-5p,mmu-miR-1983,mmu-miR-216c-3p,novel_149,novel_204,novel_66,mmu-miR-22-3p,mmu-miR-365-2-5p,mmu-miR-194-2-3p,novel_69,mmu-miR-200a-3p,novel_142,novel_78,mmu-miR-141-3p,novel_76,novel_222,novel_152,mmu-miR-365-1-5p,mmu-miR-1187,novel_196,mmu-miR-202-5p,novel_59,novel_128,novel_35,novel_100,mmu-miR-3059-5p,mmu-miR-485-5p,mmu-miR-129b-3p,mmu-miR-764-3p,mmu-m…	MRPS27
ENSFCAG00000005453	mmu-miR-140-3p,novel_216,novel_202,novel_57,mmu-miR-378c,mmu-miR-93-3p,mmu-miR-184-5p,novel_157,mmu-miR-497b,mmu-miR-448-5p,novel_112,mmu-miR-6982-3p,mmu-miR-182-3p,mmu-miR-764-3p,mmu-miR-222-5p,novel_55,mmu-miR-302c-3p,novel_68,mmu-miR-29a-5p,novel_134,mmu-miR-3074-2-3p,mmu-miR-3071-5p,mmu-miR-378a-3p,mmu-miR-32-3p,novel_77,mmu-miR-671-5p,mmu-miR-218-1-3p,novel_31,mmu-let-7e-3p,novel_212	PTCD2
ENSFCAG00000005456	novel_198,novel_140,novel_60,novel_203,novel_58,novel_18,mmu-miR-138-1-3p,novel_166,mmu-miR-181d-5p,mmu-miR-181b-5p,mmu-miR-148b-5p,mmu-miR-764-3p,mmu-miR-181a-5p,mmu-miR-802-5p,mmu-miR-145a-3p,novel_63,mmu-miR-204-3p,mmu-miR-326-3p,mmu-miR-29a-3p,novel_193,novel_123,mmu-miR-191-5p,mmu-miR-3064-5p,mmu-miR-505-5p,mmu-miR-181b-1-3p,mmu-miR-6395,novel_134,novel_10,novel_197,mmu-miR-30f,mmu-miR-140-3…	ZNF366
ENSFCAG00000002158	mmu-miR-218-5p,novel_208,mmu-miR-217-3p,mmu-miR-20b-5p,novel_25,mmu-miR-130b-3p,mmu-miR-20a-5p,mmu-miR-1187,mmu-miR-33-3p,mmu-miR-93-5p,mmu-miR-301a-3p,mmu-miR-17-5p,mmu-miR-106b-5p	FCHO2
ENSFCAG00000024372	novel_105,mmu-miR-384-5p,novel_107,mmu-miR-93-3p,mmu-miR-499-3p,mmu-miR-381-3p,mmu-miR-30d-5p,mmu-miR-590-3p,mmu-miR-30b-5p,mmu-miR-30a-5p,mmu-miR-30c-5p,mmu-miR-30e-5p	ANKRA2
ENSFCAG00000026085	mmu-miR-342-3p,novel_52,mmu-miR-497b,novel_197,mmu-miR-101c,mmu-let-7e-5p,mmu-miR-301a-5p,mmu-miR-30f,mmu-miR-484,mmu-miR-129-5p,mmu-miR-140-3p,mmu-miR-27b-3p,mmu-miR-669f-3p,mmu-miR-378c,mmu-miR-128-3p,mmu-miR-873a-5p,mmu-miR-423-5p,mmu-miR-877-3p,mmu-miR-98-5p,mmu-miR-183-3p,novel_63,novel_188,mmu-miR-216a-5p,novel_95,mmu-miR-382-3p,mmu-miR-495-3p,novel_165,mmu-miR-505-5p,mmu-miR-377-3p,novel_1…	UTP15
ENSFCAG00000031781	mmu-miR-96-5p,mmu-miR-302b-3p,novel_168,novel_75,mmu-miR-212-5p,mmu-miR-146b-3p,mmu-miR-323-5p,mmu-miR-3074-2-3p,mmu-miR-449a-5p,mmu-miR-142a-3p,novel_146,novel_125,mmu-miR-217-3p,mmu-miR-302a-3p,mmu-miR-106b-5p,novel_214,mmu-miR-147-5p,mmu-miR-708-5p,mmu-miR-139-5p,novel_218,mmu-miR-495-3p,mmu-miR-1a-3p,mmu-miR-466i-3p,mmu-miR-3085-3p,mmu-miR-877-3p,novel_122,novel_188,mmu-miR-1983,mmu-miR-129-5…	FAM169A
ENSFCAG00000001614	novel_15,mmu-miR-140-5p,mmu-miR-146b-3p,mmu-miR-200b-3p,mmu-miR-302b-3p,mmu-miR-181d-5p,mmu-miR-194-5p,mmu-miR-181b-5p,mmu-miR-345-3p,mmu-miR-25-3p,mmu-miR-876-3p,mmu-miR-33-5p,mmu-miR-382-5p,novel_125,mmu-miR-130b-5p,mmu-miR-148b-3p,mmu-miR-302a-3p,mmu-miR-299b-3p,novel_33,mmu-miR-181a-5p,mmu-miR-744-3p,mmu-miR-802-5p,mmu-miR-3154,mmu-miR-181c-5p,mmu-miR-450a-1-3p,mmu-miR-361-5p,novel_134,novel_…	POLK
ENSFCAG00000009659	mmu-miR-23b-3p,mmu-miR-330-5p,mmu-miR-433-3p,mmu-miR-26a-1-3p,mmu-miR-378b,mmu-miR-100-3p,mmu-miR-3065-5p,mmu-miR-29b-2-5p,novel_54,mmu-miR-448-5p,mmu-miR-335-3p,novel_29,mmu-miR-22-3p,novel_155,mmu-miR-599,novel_109,mmu-miR-1a-1-5p,mmu-miR-129b-5p,mmu-miR-137-3p,mmu-miR-23a-3p,novel_38,mmu-miR-133b-3p,mmu-miR-10a-5p,mmu-miR-204-5p,novel_2,mmu-miR-320-3p,mmu-miR-1b-5p,mmu-miR-1a-2-5p,mmu-miR-181b…	ANKDD1B
ENSFCAG00000009661	mmu-miR-708-3p,mmu-miR-140-3p,novel_7,novel_46,mmu-miR-148b-5p,mmu-miR-362-5p,mmu-miR-500-5p,mmu-miR-183-3p,mmu-miR-497b,mmu-miR-9-5p,mmu-miR-219b-5p,novel_101,mmu-miR-148a-5p,mmu-miR-218-1-3p,novel_53	POC5
ENSFCAG00000023090	mmu-miR-208b-3p,mmu-miR-30b-5p,mmu-miR-30c-5p,novel_13,novel_197,mmu-miR-429-3p,novel_114,mmu-miR-9-5p,novel_191,mmu-miR-3071-3p,mmu-miR-669f-3p,mmu-miR-543-3p,mmu-miR-15b-5p,mmu-miR-200c-3p,mmu-miR-191-3p,novel_188,mmu-miR-204-3p,novel_176,mmu-miR-16-5p,mmu-miR-322-5p,mmu-miR-1187,mmu-miR-107-3p,mmu-miR-103-3p,mmu-miR-208a-3p,mmu-miR-497a-5p,mmu-miR-323-3p,mmu-miR-195a-5p,mmu-miR-184-5p,mmu-miR-…	CRHBP
ENSFCAG00000026146	mmu-miR-29c-3p,mmu-miR-124-5p,mmu-miR-142a-3p,mmu-miR-365-3p,mmu-miR-3074-2-3p,mmu-miR-1839-5p,mmu-miR-3084-3p,novel_75,mmu-miR-3154,mmu-miR-145a-3p,mmu-miR-505-3p,mmu-miR-496a-3p,mmu-miR-106b-5p,novel_209,mmu-miR-29a-3p,mmu-miR-141-3p,novel_158,mmu-miR-219b-5p,mmu-miR-322-5p,mmu-miR-20a-5p,mmu-miR-130a-3p,mmu-miR-384-5p,mmu-miR-497a-5p,mmu-miR-361-5p,mmu-miR-221-5p,novel_123,mmu-miR-200a-3p,mmu-…	WDR41
ENSFCAG00000026509	mmu-miR-181b-2-3p,mmu-miR-146a-5p,novel_212,mmu-miR-196a-5p,mmu-miR-29b-1-5p,novel_196,mmu-miR-325-3p,novel_162,mmu-miR-125a-3p,mmu-miR-194-2-3p,mmu-miR-23a-3p,mmu-miR-135a-1-3p,mmu-miR-758-3p,novel_93,novel_54,mmu-miR-193b-3p,mmu-miR-23b-3p,novel_87,novel_28,mmu-miR-135a-5p,novel_25,mmu-miR-3071-5p,mmu-miR-6957-3p,mmu-miR-143-3p,novel_90,novel_26,mmu-miR-98-3p,novel_70,mmu-miR-490-3p,mmu-miR-331…	ARSB
ENSFCAG00000029285	novel_205,mmu-miR-16-5p,mmu-miR-215-3p,mmu-miR-148a-5p,mmu-miR-325-3p,novel_208,mmu-miR-196a-5p,mmu-miR-29a-5p,mmu-miR-196b-5p,novel_110,novel_69,novel_186,mmu-miR-103-3p,mmu-miR-34b-5p,mmu-miR-335-3p,mmu-miR-29b-2-5p,novel_53,novel_200,mmu-miR-320-5p,mmu-miR-15b-5p,novel_28,mmu-miR-6957-3p,novel_25,mmu-miR-30c-1-3p,novel_65,novel_30,novel_183,novel_141,mmu-miR-381-3p,mmu-miR-34a-5p,mmu-miR-374c-…	BHMT
ENSFCAG00000025959	mmu-miR-379-3p,mmu-miR-466i-5p,mmu-miR-370-3p,mmu-miR-205-5p,novel_166,mmu-miR-466f-3p,novel_75,mmu-miR-494-3p,mmu-miR-148b-5p,novel_11,mmu-miR-30a-3p,mmu-miR-19b-3p,novel_153,mmu-miR-802-5p,mmu-miR-148b-3p,novel_220,novel_160,mmu-miR-30d-3p,mmu-miR-378a-5p,novel_104,mmu-miR-450a-1-3p,mmu-miR-9-5p,novel_177,novel_204,mmu-miR-411-3p,mmu-miR-34a-3p,mmu-miR-361-3p,mmu-miR-8094,mmu-miR-380-5p,mmu-miR…	JMY
ENSFCAG00000027560	novel_1,novel_60,mmu-miR-382-5p,mmu-miR-30e-5p,mmu-miR-345-3p,mmu-miR-7a-1-3p,mmu-miR-138-1-3p,novel_166,mmu-miR-140-5p,mmu-miR-193b-5p,mmu-miR-3059-5p,novel_121,mmu-miR-30a-3p,mmu-miR-363-3p,mmu-miR-19b-3p,novel_33,mmu-miR-30d-3p,mmu-miR-216a-3p,mmu-miR-452-5p,mmu-miR-148b-3p,mmu-miR-211-5p,novel_193,mmu-miR-141-3p,mmu-miR-92b-3p,mmu-miR-20a-5p,mmu-miR-873a-5p,mmu-miR-200a-3p,mmu-miR-101c,mmu-mi…	PAPD4
ENSFCAG00000025974	mmu-miR-302a-3p,mmu-miR-106b-5p,mmu-miR-338-5p,mmu-miR-148b-3p,mmu-miR-30d-3p,novel_157,mmu-miR-30a-3p,novel_112,novel_138,novel_153,mmu-miR-181a-5p,mmu-miR-195a-3p,mmu-miR-302b-3p,novel_15,mmu-miR-466f-3p,mmu-miR-148b-5p,mmu-miR-486b-3p,mmu-miR-494-3p,mmu-miR-3074-2-3p,mmu-miR-194-5p,mmu-miR-181b-5p,mmu-miR-7a-1-3p,mmu-miR-181d-5p,mmu-miR-138-2-3p,mmu-miR-32-3p,mmu-miR-365-3p,mmu-miR-205-5p,nove…	ZFYVE16
ENSFCAG00000005686	mmu-miR-127-5p,novel_222,novel_170,novel_1,mmu-miR-542-3p,mmu-miR-30c-1-3p,novel_65,novel_25,mmu-miR-138-2-3p,mmu-miR-33-3p,novel_159,mmu-miR-345-3p,novel_75,mmu-miR-29a-5p,mmu-miR-377-3p,novel_3,mmu-miR-34b-3p,mmu-miR-421-5p,novel_177,mmu-miR-216a-3p,novel_34,mmu-miR-30c-2-3p,novel_7,novel_73,novel_89	MSH3
ENSFCAG00000022975	mmu-miR-221-5p,mmu-miR-323-3p,mmu-miR-1298-5p,mmu-miR-1a-3p,novel_210,mmu-let-7g-5p,mmu-miR-130a-3p,mmu-miR-3085-3p,mmu-miR-592-3p,mmu-miR-98-5p,novel_104,novel_76,mmu-miR-299a-3p,mmu-miR-129-5p,mmu-miR-378d,mmu-miR-669f-3p,novel_118,mmu-miR-134-3p,mmu-miR-93-5p,mmu-miR-145a-5p,mmu-miR-497b,novel_204,mmu-miR-26b-3p,mmu-let-7e-5p,mmu-miR-146b-3p,novel_51,mmu-let-7c-5p,mmu-miR-323-5p,novel_172,mmu-…	RASGRF2
ENSFCAG00000027952	mmu-miR-100-3p,novel_149,mmu-miR-3065-5p,novel_53,mmu-miR-448-5p,novel_143,mmu-miR-93-3p,novel_89,mmu-miR-378b,novel_170,novel_2,mmu-miR-450b-3p,mmu-miR-26b-5p,mmu-miR-127-5p,mmu-miR-26a-5p,mmu-miR-22-5p,mmu-miR-99b-5p,novel_171,mmu-miR-215-3p,mmu-miR-148a-5p,mmu-miR-574-5p,mmu-miR-34b-5p,mmu-miR-137-3p,mmu-miR-34c-5p,mmu-miR-145b,mmu-miR-214-5p,mmu-miR-485-5p,mmu-miR-338-3p,mmu-miR-34a-5p,novel_…	ZCCHC9
ENSFCAG00000011841	mmu-let-7a-2-3p,mmu-miR-448-3p,mmu-miR-423-5p,mmu-miR-486b-3p,mmu-miR-340-5p,mmu-let-7g-3p,novel_186,mmu-miR-486a-3p,mmu-miR-466f-3p,mmu-miR-134-5p,mmu-miR-450b-5p,mmu-miR-301a-5p,mmu-miR-383-3p,mmu-miR-669f-3p,novel_59,mmu-miR-185-5p,mmu-let-7a-1-3p,mmu-miR-6516-5p,mmu-let-7f-1-3p	SSBP2
ENSFCAG00000029944	mmu-miR-212-5p,mmu-miR-96-5p,novel_187,novel_163,mmu-miR-330-5p,novel_118,novel_57,novel_210,mmu-miR-183-3p,mmu-miR-326-3p,mmu-let-7e-3p	XRCC4
ENSFCAG00000004825	mmu-miR-3084-3p,mmu-miR-140-5p,novel_75,mmu-miR-486b-3p,mmu-miR-345-3p,mmu-miR-491-5p,mmu-miR-7a-1-3p,mmu-miR-379-3p,mmu-miR-876-3p,mmu-miR-205-5p,mmu-miR-30e-5p,mmu-miR-217-3p,mmu-let-7b-3p,mmu-miR-452-5p,mmu-miR-106b-5p,novel_214,mmu-miR-148b-3p,mmu-miR-211-5p,mmu-miR-135b-3p,novel_34,mmu-miR-421-3p,mmu-let-7a-1-3p,mmu-miR-219a-2-3p,mmu-miR-19b-3p,mmu-miR-505-3p,mmu-miR-412-3p,mmu-miR-377-3p,mm…	RASA1
ENSFCAG00000004828	mmu-miR-9-3p,mmu-miR-128-3p,mmu-miR-27b-3p,mmu-miR-6516-5p,mmu-miR-543-3p,mmu-miR-15b-5p,mmu-miR-217-5p,mmu-miR-199a-3p,mmu-miR-185-3p,mmu-miR-26a-1-3p,mmu-miR-433-3p,mmu-miR-200c-3p,mmu-miR-18a-5p,mmu-miR-222-3p,mmu-miR-103-2-5p,novel_149,mmu-miR-484,mmu-miR-30f,novel_154,mmu-miR-429-3p,mmu-miR-340-5p,novel_69,mmu-miR-497a-5p,novel_142,mmu-miR-320-3p,mmu-miR-221-3p,mmu-miR-19a-5p,mmu-miR-322-5p,…	CCNH
ENSFCAG00000029005	novel_130,mmu-miR-181b-1-3p,novel_107,mmu-miR-200a-3p,mmu-miR-361-5p,mmu-miR-495-3p,mmu-miR-1306-5p,mmu-miR-377-3p,novel_158,mmu-miR-29a-3p,mmu-miR-141-3p,mmu-miR-208b-5p,mmu-miR-376b-5p,mmu-miR-183-3p,mmu-miR-204-3p,mmu-miR-499-3p,mmu-miR-669f-3p,novel_192,mmu-miR-128-3p,mmu-miR-200c-3p,mmu-miR-3074-1-3p,mmu-miR-299a-3p,mmu-miR-216b-5p,mmu-miR-8094,mmu-miR-103-2-5p,mmu-miR-30f,novel_204,mmu-miR-…	MBLAC2
ENSFCAG00000028570	novel_72,mmu-miR-331-5p,mmu-miR-17-5p,novel_35,mmu-miR-148a-3p,mmu-miR-383-3p,mmu-miR-133a-5p,mmu-miR-338-3p,mmu-miR-200c-5p,mmu-miR-670-5p,mmu-miR-124-3p,mmu-miR-143-5p,mmu-miR-485-5p,mmu-miR-7a-5p,novel_56,mmu-miR-21a-3p,novel_174,novel_141,novel_159,mmu-miR-20b-5p,mmu-miR-3059-3p,mmu-miR-3071-5p,mmu-miR-27a-3p,novel_65,mmu-miR-125b-5p,mmu-miR-125a-5p,mmu-miR-299b-5p,mmu-miR-6516-3p,mmu-miR-206…	POLR3G
ENSFCAG00000029406	mmu-miR-302c-3p,mmu-miR-136-5p,mmu-miR-144-3p,novel_108,novel_174,mmu-miR-27a-3p,mmu-miR-143-3p,mmu-miR-3071-5p,novel_45,mmu-miR-6516-3p,mmu-miR-27a-5p,mmu-miR-448-3p,mmu-miR-101a-3p,mmu-miR-16-2-3p,novel_7,mmu-miR-186-5p,mmu-miR-301a-3p,mmu-miR-383-3p,mmu-miR-148a-3p,novel_211,mmu-miR-421-5p,mmu-miR-374c-3p,mmu-miR-200c-5p,novel_41,mmu-miR-30a-5p,mmu-miR-124-3p,mmu-miR-29a-5p,mmu-miR-10a-5p,mmu-…	LYSMD3
ENSFCAG00000025443	novel_115,mmu-miR-139-3p,novel_99,mmu-miR-340-3p,mmu-miR-423-5p,mmu-miR-10b-5p,mmu-miR-504-5p,novel_171,novel_63,mmu-miR-3059-3p,novel_135,mmu-miR-574-5p,mmu-miR-10a-5p,mmu-miR-137-3p,mmu-miR-185-3p	FAM172A
ENSFCAG00000024671	mmu-miR-450a-1-3p,mmu-miR-181c-5p,mmu-let-7g-3p,mmu-miR-130a-3p,mmu-miR-384-5p,novel_122,mmu-miR-221-3p,mmu-miR-19a-5p,mmu-miR-532-5p,mmu-miR-216a-5p,novel_193,mmu-miR-217-5p,mmu-miR-708-3p,mmu-miR-140-3p,mmu-miR-128-3p,novel_148,novel_118,novel_192,mmu-miR-362-5p,mmu-miR-669f-3p,mmu-miR-499-3p,mmu-miR-497b,mmu-miR-103-2-5p,mmu-miR-30b-5p,mmu-miR-30f,mmu-miR-222-3p,mmu-miR-8094,mmu-miR-30c-5p,mmu…	ANKRD32
ENSFCAG00000010817	mmu-miR-532-5p,mmu-miR-141-3p,mmu-miR-339-5p,novel_158,mmu-miR-378a-5p,mmu-miR-204-3p,mmu-miR-183-3p,novel_63,novel_119,mmu-miR-181b-1-3p,mmu-miR-200a-3p,mmu-miR-450a-1-3p,novel_142,mmu-miR-1306-5p,mmu-miR-103-2-5p,mmu-miR-216b-5p,mmu-miR-1b-3p,mmu-miR-27b-3p,mmu-miR-499-3p,mmu-miR-499-5p,novel_192,novel_18,novel_198,mmu-miR-7a-1-3p,mmu-miR-345-3p,mmu-miR-148b-5p,novel_166,mmu-miR-802-5p,mmu-miR-…	TTC37
ENSFCAG00000022411	mmu-miR-181b-2-3p,novel_158,mmu-miR-127-5p,mmu-miR-141-3p,mmu-let-7f-5p,mmu-miR-218-1-3p,mmu-miR-98-5p,mmu-miR-326-3p,novel_107,mmu-miR-181b-1-3p,mmu-miR-490-5p,mmu-let-7g-5p,novel_210,mmu-miR-200a-3p,mmu-miR-129b-5p,mmu-miR-133b-3p,mmu-miR-29b-2-5p,novel_92,novel_200,mmu-miR-758-3p,mmu-miR-484,mmu-let-7e-5p,novel_29,novel_127,mmu-miR-429-3p,mmu-miR-9-5p,mmu-miR-448-5p,mmu-miR-330-5p,mmu-miR-200c…	ARSK
ENSFCAG00000026311	mmu-miR-362-5p,novel_191,mmu-miR-499-3p,mmu-miR-150-5p,mmu-miR-1843b-5p,mmu-miR-142a-5p,mmu-miR-3106-5p,novel_89,novel_189,mmu-miR-877-5p,mmu-miR-101c,mmu-miR-216c-3p,novel_197,mmu-miR-182-3p,mmu-miR-758-3p,mmu-miR-29b-2-5p,novel_180,novel_114,mmu-miR-448-5p,mmu-miR-9-5p,mmu-miR-335-3p,mmu-miR-34a-3p,mmu-miR-218-2-3p,mmu-miR-122-5p,novel_199,mmu-miR-574-5p,mmu-miR-210-5p,mmu-miR-466i-3p,mmu-miR-4…	RFESD
ENSFCAG00000024535	mmu-miR-1b-3p,novel_116,mmu-miR-19a-5p,mmu-miR-223-3p,mmu-miR-6516-3p,mmu-miR-485-3p,mmu-miR-484,mmu-miR-433-3p,novel_7,mmu-miR-24-3p,mmu-miR-21a-3p,novel_89,mmu-miR-142a-5p,novel_69	SPATA9
ENSFCAG00000024219	mmu-miR-181b-1-3p,mmu-miR-466i-3p,mmu-miR-410-5p,novel_210,novel_123,mmu-miR-181c-5p,mmu-miR-377-3p,mmu-miR-29a-3p,novel_63,mmu-miR-326-3p,novel_191,mmu-miR-185-5p,mmu-miR-574-3p,mmu-miR-3071-3p,mmu-miR-499-5p,mmu-miR-362-5p,mmu-miR-129-5p,mmu-miR-200c-3p,mmu-miR-1983,mmu-miR-30f,mmu-miR-8094,mmu-miR-26b-3p,mmu-miR-342-3p,mmu-miR-101a-5p,novel_177,mmu-miR-429-3p,mmu-miR-181b-5p,mmu-miR-181d-5p,mm…	RHOBTB3
ENSFCAG00000027572	mmu-miR-30c-2-3p,mmu-miR-185-5p,mmu-miR-93-5p,mmu-miR-140-3p,mmu-miR-223-5p,mmu-miR-200c-3p,mmu-let-7e-5p,mmu-miR-875-5p,mmu-miR-380-5p,mmu-miR-429-3p,mmu-miR-497b,novel_10,novel_134,mmu-let-7g-5p,mmu-miR-181b-1-3p,mmu-miR-384-5p,mmu-miR-495-3p,mmu-miR-181c-5p,mmu-miR-200a-3p,mmu-miR-141-3p,mmu-miR-204-3p,novel_179,mmu-miR-20a-5p,mmu-miR-98-5p,novel_33,mmu-miR-421-3p,novel_9,novel_220,novel_157,m…	GLRX
ENSFCAG00000023599	mmu-miR-3059-3p,mmu-miR-20b-5p,mmu-miR-425-5p,novel_80,mmu-miR-6516-3p,mmu-miR-28c,mmu-miR-302c-3p,novel_174,mmu-miR-149-5p,mmu-miR-19a-3p,mmu-miR-34a-5p,mmu-miR-34c-5p,mmu-miR-145b,mmu-miR-30a-5p,mmu-miR-17-5p,novel_7,novel_150,mmu-miR-192-5p,novel_105,novel_173,mmu-miR-107-5p,mmu-miR-378a-3p,novel_170,novel_115,novel_110,mmu-miR-34b-5p,mmu-miR-130a-5p,novel_47,mmu-miR-448-5p,mmu-miR-335-3p,mmu-…	ELL2
ENSFCAG00000026034	mmu-miR-129-2-3p,novel_104,mmu-miR-219b-5p,novel_63,mmu-miR-204-3p,mmu-miR-183-3p,mmu-miR-873a-5p,novel_134,mmu-miR-365-2-5p,mmu-miR-181b-1-3p,novel_107,mmu-miR-382-3p,novel_142,novel_97,mmu-miR-128-3p,mmu-miR-1843b-5p,mmu-miR-499-3p,mmu-miR-193a-3p,mmu-miR-142a-5p,mmu-miR-126a-5p,mmu-miR-217-5p,mmu-miR-223-5p,mmu-miR-378d,mmu-miR-217-3p,novel_221,novel_172,mmu-miR-323-5p,mmu-miR-7a-1-3p,mmu-miR-…	LIX1
ENSFCAG00000031253	mmu-miR-20b-5p,novel_39,novel_126,mmu-miR-21a-3p,mmu-miR-302c-3p,novel_90,mmu-miR-149-5p,novel_175,novel_159,mmu-let-7c-1-3p,mmu-miR-6982-3p,mmu-miR-214-5p,mmu-miR-1298-3p,mmu-miR-17-5p,novel_216,mmu-miR-383-3p,novel_150,mmu-miR-192-5p,mmu-miR-26a-5p,novel_162,novel_101,mmu-miR-215-3p,mmu-miR-1b-5p,novel_208,novel_190,mmu-miR-320-3p,mmu-miR-1a-2-5p,novel_170,mmu-miR-199a-5p,mmu-miR-26b-5p,novel_1…	RGMB
ENSFCAG00000028939	mmu-miR-19a-5p,novel_76,mmu-miR-20a-5p,novel_179,mmu-miR-376b-5p,mmu-miR-3085-3p,novel_130,mmu-miR-384-5p,mmu-miR-139-5p,mmu-miR-3064-5p,mmu-miR-30f,mmu-miR-101c,mmu-miR-592-5p,mmu-miR-429-3p,mmu-miR-153-3p,novel_191,mmu-miR-669f-3p,novel_192,mmu-miR-93-5p,mmu-miR-1843b-5p,mmu-miR-200c-3p,mmu-miR-130b-5p,mmu-miR-30e-5p,mmu-miR-33-5p,mmu-miR-124-5p,mmu-miR-466i-5p,mmu-miR-449a-5p,mmu-miR-323-5p,mm…	CHD1
ENSFCAG00000025960	mmu-miR-145a-5p,mmu-miR-145b	SLCO4C1
ENSFCAG00000006174	mmu-miR-181d-5p,mmu-miR-181b-5p,mmu-miR-188-3p,novel_11,mmu-let-7b-3p,mmu-miR-448-3p,mmu-miR-382-5p,mmu-miR-6516-3p,mmu-miR-3059-3p,mmu-miR-124-5p,mmu-miR-379-3p,mmu-miR-142a-3p,mmu-miR-302a-3p,mmu-miR-183-5p,mmu-miR-374c-5p,novel_7,mmu-miR-124-3p,mmu-miR-181a-5p,mmu-miR-3059-5p,mmu-miR-340-5p,novel_21,mmu-miR-126b-5p,mmu-miR-450a-1-3p,mmu-miR-181c-5p,mmu-miR-221-3p,mmu-miR-29b-1-5p,mmu-let-7a-2-…	PAM
ENSFCAG00000025003	mmu-miR-495-3p,mmu-miR-361-5p,mmu-miR-181c-5p,mmu-miR-323-3p,novel_132,mmu-miR-27b-5p,novel_63,mmu-miR-20a-5p,novel_76,novel_188,mmu-miR-1983,mmu-miR-3074-1-3p,mmu-miR-486a-5p,novel_148,mmu-miR-27b-3p,mmu-miR-1843b-5p,mmu-miR-93-5p,mmu-miR-9-5p,novel_197,mmu-miR-380-5p,novel_22,mmu-miR-188-3p,mmu-miR-181d-5p,mmu-miR-124-5p,mmu-miR-138-2-3p,mmu-let-7b-3p,mmu-miR-183-5p,mmu-miR-211-5p,mmu-let-7a-1-…	GIN1
ENSFCAG00000023024	mmu-miR-31-5p,mmu-miR-29b-2-5p,mmu-miR-222-5p,mmu-miR-101a-5p,mmu-miR-130b-3p,mmu-miR-30d-5p,mmu-miR-122-5p,novel_93,mmu-miR-26b-3p,mmu-miR-219a-5p,mmu-miR-3071-3p,mmu-miR-128-3p,mmu-miR-200a-5p,mmu-miR-499-3p,mmu-miR-6516-5p,mmu-miR-199a-3p,novel_89,novel_207,mmu-miR-142b,novel_2,mmu-miR-29b-1-5p,mmu-miR-1b-5p,mmu-miR-320-3p,novel_79,novel_76,novel_101,mmu-miR-200b-5p,mmu-miR-767,mmu-miR-1187,mm…	FBXL17
ENSFCAG00000013298	mmu-miR-152-5p,mmu-miR-181a-5p,novel_153,mmu-miR-147-5p,mmu-miR-500-5p,mmu-miR-370-3p,mmu-miR-205-5p,mmu-miR-29c-3p,mmu-miR-200b-3p,novel_15,mmu-miR-181b-5p,mmu-miR-181d-5p,mmu-miR-3074-2-3p,mmu-miR-345-3p,mmu-miR-34a-3p,mmu-miR-101a-5p,mmu-miR-429-3p,novel_177,mmu-miR-380-5p,novel_197,mmu-miR-101c,mmu-miR-200c-3p,mmu-miR-3074-1-3p,mmu-miR-27b-3p,mmu-miR-3071-3p,novel_148,novel_192,mmu-miR-362-5p…	PJA2
ENSFCAG00000029126	mmu-miR-361-3p,mmu-miR-497b,mmu-miR-145a-5p,mmu-miR-182-3p,mmu-miR-484,mmu-miR-30f,mmu-miR-8094,mmu-miR-129-5p,mmu-miR-486a-5p,mmu-miR-140-3p,novel_191,mmu-miR-200b-5p,mmu-miR-873a-5p,mmu-miR-376b-5p,novel_119,novel_104,mmu-miR-216a-5p,mmu-miR-3064-5p,mmu-miR-495-3p,mmu-miR-466i-3p,mmu-miR-3085-3p,mmu-miR-130a-3p,mmu-miR-19b-3p,mmu-miR-30a-3p,mmu-miR-3154,mmu-miR-211-5p,mmu-miR-148b-3p,mmu-miR-30…	SLC25A46
ENSFCAG00000022572	mmu-miR-374c-3p,mmu-miR-421-5p,mmu-miR-30e-3p,mmu-miR-381-3p,mmu-miR-28a-5p,mmu-miR-30a-5p,mmu-miR-124-3p,mmu-miR-144-5p,mmu-miR-186-5p,mmu-miR-331-5p,mmu-miR-188-5p,mmu-miR-146b-5p,mmu-miR-17-5p,mmu-miR-107-5p,mmu-miR-135a-5p,mmu-miR-20b-5p,mmu-miR-3071-5p,mmu-miR-448-3p,mmu-miR-6516-3p,mmu-miR-7689-3p,mmu-miR-136-5p,mmu-miR-21a-3p,novel_215,mmu-miR-135b-5p,novel_175,novel_159,mmu-miR-21a-5p,mmu…	WDR36
ENSFCAG00000001551	novel_205,mmu-miR-497b,mmu-miR-20b-5p,novel_25,novel_167,mmu-miR-670-5p,mmu-miR-20a-5p,mmu-miR-132-3p,mmu-miR-93-5p,mmu-miR-17-5p,mmu-miR-331-5p,mmu-miR-106b-5p,mmu-miR-140-3p,novel_75	CAMK4
ENSFCAG00000024134	novel_105,mmu-miR-301a-3p,mmu-miR-184-5p,mmu-miR-17-5p,novel_72,mmu-miR-186-5p,novel_7,mmu-miR-145b,novel_182,mmu-miR-19a-3p,mmu-miR-421-5p,mmu-miR-485-3p,novel_80,novel_120,mmu-miR-448-3p,mmu-miR-101a-3p,mmu-miR-20b-5p,mmu-miR-30c-1-3p,mmu-miR-543-3p,mmu-miR-3106-5p,mmu-miR-206-3p,mmu-miR-3065-5p,mmu-miR-335-3p,mmu-miR-219b-3p,novel_143,novel_199,mmu-miR-210-5p,mmu-miR-33-3p,mmu-miR-24-3p,mmu-mi…	STARD4
ENSFCAG00000025913	mmu-miR-3154,mmu-miR-181a-5p,mmu-miR-147-5p,mmu-miR-29c-3p,mmu-miR-130b-5p,novel_18,novel_8,mmu-miR-542-3p,mmu-miR-181b-5p,mmu-miR-181d-5p,novel_91,mmu-miR-8094,mmu-miR-503-5p,novel_204,novel_136,mmu-miR-3071-3p,mmu-miR-128-3p,mmu-miR-1843b-5p,mmu-miR-27b-3p,mmu-miR-217-5p,mmu-miR-29a-3p,novel_193,novel_158,mmu-miR-19a-5p,mmu-miR-183-3p,novel_134,mmu-miR-107-3p,novel_95,mmu-miR-181c-5p,mmu-miR-45…	NREP
ENSFCAG00000028504	mmu-miR-208b-5p,novel_85,mmu-miR-532-5p,novel_119,mmu-miR-204-3p,mmu-miR-873a-5p,mmu-miR-200b-5p,novel_122,mmu-miR-323-3p,mmu-miR-101c,mmu-miR-484,novel_92,mmu-miR-9-5p,mmu-miR-497b,novel_148,mmu-miR-27b-3p,mmu-miR-499-3p,mmu-miR-140-3p,novel_203,novel_125,mmu-miR-31-3p,mmu-miR-466i-5p,novel_140,mmu-miR-138-2-3p,novel_67,mmu-miR-365-3p,mmu-miR-494-3p,mmu-miR-3084-3p,novel_75,novel_153,mmu-miR-802…	REEP5
ENSFCAG00000001543	novel_174,mmu-miR-345-3p,mmu-miR-497a-3p,mmu-miR-144-3p,mmu-miR-217-3p,mmu-miR-29c-3p,mmu-miR-27a-3p,novel_198,novel_25,mmu-miR-147-5p,mmu-miR-483-3p,novel_57,mmu-miR-29b-3p,novel_35,novel_100,mmu-miR-346-3p,mmu-miR-19b-1-5p,mmu-miR-874-5p,mmu-miR-485-5p,mmu-miR-132-3p,mmu-miR-135a-1-3p,novel_218,mmu-miR-495-3p,novel_79,mmu-miR-378a-5p,mmu-miR-29a-3p,mmu-let-7a-2-3p,mmu-miR-29b-1-5p,mmu-miR-151-5…	FAM193B
ENSFCAG00000001542	mmu-miR-138-5p,mmu-miR-208a-3p,novel_141,mmu-miR-129b-5p,novel_85,mmu-miR-221-3p,novel_80,novel_190,novel_1,novel_196,novel_198,mmu-miR-423-5p,mmu-miR-299b-3p,mmu-miR-744-5p,novel_72,novel_131,mmu-miR-185-3p,mmu-miR-299a-3p,novel_92,mmu-miR-3154,mmu-miR-214-3p,mmu-miR-208b-3p,mmu-miR-222-3p,mmu-miR-218-5p,mmu-miR-361-3p,novel_61	DDX41
ENSFCAG00000001540	novel_187,mmu-miR-25-5p,mmu-miR-212-5p,novel_194,novel_59,novel_175,mmu-miR-491-5p,novel_195,novel_178,mmu-miR-320-3p,novel_147,novel_49,novel_106	DBN1
ENSFCAG00000001539	mmu-miR-423-5p,mmu-miR-98-5p,novel_176,mmu-miR-1a-3p,mmu-miR-221-5p,mmu-miR-384-5p,mmu-miR-466i-3p,mmu-miR-3085-3p,mmu-let-7g-5p,mmu-miR-153-3p,mmu-miR-504-5p,mmu-miR-9-5p,novel_177,mmu-miR-145a-5p,mmu-miR-32-5p,novel_97,mmu-miR-182-3p,mmu-miR-30c-5p,mmu-let-7e-5p,mmu-miR-484,mmu-miR-3074-5p,mmu-miR-301a-5p,mmu-miR-214-3p,mmu-miR-185-3p,mmu-miR-193a-3p,mmu-miR-669f-3p,novel_148,mmu-miR-128-3p,mmu…	GRK6
ENSFCAG00000001536	novel_55,mmu-miR-146b-3p,mmu-miR-542-3p,novel_146,novel_31,mmu-miR-217-3p,novel_8,mmu-miR-146b-5p,novel_33,novel_34,mmu-miR-216a-3p,novel_173,mmu-miR-421-5p,mmu-miR-874-3p,mmu-miR-129b-3p,mmu-miR-874-5p,mmu-miR-377-3p,mmu-miR-139-5p,mmu-miR-450a-1-3p,mmu-miR-10a-5p,novel_134,mmu-miR-194-2-3p,novel_103,mmu-miR-592-3p,mmu-miR-10b-5p,mmu-miR-29b-1-5p,novel_208,novel_190,mmu-miR-146a-5p,mmu-miR-450b-…	SLC34A1
ENSFCAG00000024825	mmu-miR-183-5p,novel_73,mmu-miR-346-3p,mmu-miR-500-5p,mmu-miR-216a-3p,novel_202,mmu-miR-376a-5p,mmu-miR-412-3p,mmu-miR-802-5p,novel_166,mmu-miR-491-5p,mmu-miR-494-3p,mmu-miR-328-5p,novel_198,mmu-miR-370-3p,novel_207,mmu-miR-27b-3p,mmu-miR-362-5p,novel_192,mmu-miR-342-3p,novel_52,mmu-miR-411-3p,novel_92,mmu-miR-216b-5p,mmu-miR-34b-3p,mmu-miR-30f,novel_123,mmu-miR-361-5p,mmu-miR-505-5p,novel_165,mm…	LMAN2
ENSFCAG00000016207	mmu-miR-98-5p,mmu-miR-423-5p,novel_63,mmu-miR-129-2-3p,mmu-miR-450a-1-3p,novel_123,mmu-let-7g-5p,mmu-miR-6395,mmu-miR-365-2-5p,mmu-miR-361-3p,novel_204,novel_92,mmu-miR-214-3p,mmu-let-7e-5p,mmu-miR-129-5p,mmu-miR-185-3p,mmu-miR-324-5p,mmu-miR-1843b-5p,mmu-miR-27b-3p,mmu-miR-128-3p,novel_192,novel_198,mmu-miR-33-5p,mmu-miR-370-3p,mmu-let-7i-5p,novel_203,mmu-let-7c-5p,mmu-let-7b-5p,novel_22,mmu-miR…	RAB24
ENSFCAG00000027865	mmu-miR-324-5p,mmu-miR-27b-3p,mmu-miR-140-3p,mmu-miR-486a-5p,mmu-miR-1197-5p,mmu-miR-103-2-5p,mmu-miR-429-3p,novel_10,novel_52,mmu-miR-6395,novel_134,mmu-miR-497a-5p,mmu-miR-3064-5p,mmu-miR-361-5p,mmu-miR-505-5p,novel_123,novel_142,mmu-miR-208b-5p,mmu-miR-29a-3p,mmu-miR-378a-5p,mmu-miR-339-5p,novel_119,mmu-miR-322-5p,novel_184,mmu-miR-204-3p,mmu-miR-873a-5p,novel_33,mmu-miR-483-3p,mmu-miR-421-3p,…	ZNF346
ENSFCAG00000023083	mmu-miR-25-3p,mmu-miR-205-5p,novel_146,mmu-miR-130b-5p,novel_125,mmu-let-7i-5p,mmu-miR-3084-3p,mmu-miR-96-5p,mmu-miR-212-5p,mmu-let-7b-5p,mmu-let-7c-5p,novel_172,mmu-miR-181d-5p,mmu-miR-181b-5p,mmu-miR-138-5p,mmu-miR-188-3p,mmu-miR-103-1-5p,mmu-miR-708-5p,mmu-miR-19b-3p,mmu-miR-363-3p,mmu-miR-145a-3p,mmu-miR-802-5p,mmu-miR-532-3p,mmu-miR-181a-5p,mmu-miR-483-3p,mmu-miR-135b-3p,novel_157,mmu-miR-50…	UIMC1
ENSFCAG00000003076	mmu-miR-26a-1-3p,novel_61,novel_68,mmu-miR-302a-3p,mmu-miR-302b-3p,novel_140,mmu-miR-145a-3p	HK3
ENSFCAG00000030605	mmu-miR-532-3p,mmu-miR-874-5p,novel_59,mmu-miR-374c-5p,mmu-miR-139-3p,mmu-miR-542-3p,mmu-miR-25-3p,mmu-miR-486b-3p,mmu-miR-30c-5p,novel_13,mmu-miR-182-3p,mmu-miR-214-3p,mmu-miR-504-5p,mmu-miR-34a-3p,mmu-miR-101a-5p,mmu-miR-497b,mmu-miR-32-5p,mmu-miR-134-3p,mmu-miR-669f-3p,mmu-miR-30c-2-3p,mmu-miR-191-3p,mmu-miR-185-3p,mmu-miR-126a-5p,mmu-miR-1983,mmu-miR-384-5p,mmu-miR-3085-3p,novel_210,mmu-miR-1…	RNF44
ENSFCAG00000030055	mmu-miR-10b-5p,novel_122,novel_188,novel_76,mmu-miR-221-3p,mmu-miR-181c-5p,mmu-miR-495-3p,mmu-miR-139-5p,mmu-miR-410-5p,novel_210,mmu-miR-107-3p,mmu-miR-26b-3p,novel_204,novel_136,mmu-miR-9-5p,mmu-miR-497b,novel_97,mmu-miR-182-3p,mmu-miR-222-5p,mmu-miR-222-3p,mmu-miR-484,mmu-miR-214-3p,mmu-miR-142a-5p,mmu-miR-217-5p,mmu-miR-93-5p,mmu-miR-134-3p,mmu-miR-30c-2-3p,mmu-miR-574-3p,novel_148,novel_125,…	FAF2
ENSFCAG00000023036	novel_28,novel_189,mmu-miR-378b,mmu-miR-193b-3p,mmu-miR-93-3p,mmu-miR-6516-5p,mmu-miR-377-5p,mmu-miR-122-5p,novel_154,novel_21,mmu-miR-129b-5p,mmu-miR-378a-3p,novel_152,novel_101,mmu-miR-1187,mmu-miR-370-5p,mmu-miR-148a-5p,novel_196,mmu-miR-671-5p,novel_222,mmu-miR-127-5p,novel_115,mmu-miR-181b-2-3p,mmu-miR-186-5p,novel_84,novel_128,novel_216,novel_35,mmu-miR-107-5p,mmu-miR-381-3p,novel_117,mmu-m…	CLTB
ENSFCAG00000030353	novel_197,mmu-miR-3154,mmu-miR-3065-5p,mmu-miR-381-3p,novel_177,novel_73,mmu-miR-331-5p,novel_188,novel_158,novel_208,novel_119,mmu-miR-138-5p,novel_75,novel_123,novel_215,mmu-miR-3084-3p,mmu-miR-495-3p,mmu-miR-7a-5p	THOC3
ENSFCAG00000022137	mmu-miR-412-3p,mmu-miR-532-3p,mmu-miR-764-3p,mmu-miR-708-5p,mmu-miR-216a-3p,novel_73,mmu-miR-148b-3p,novel_1,mmu-miR-31-3p,novel_8,mmu-miR-370-3p,mmu-miR-466i-5p,mmu-miR-365-3p,novel_67,mmu-miR-494-3p,mmu-miR-188-3p,mmu-miR-196a-2-3p,novel_166,novel_22,novel_217,mmu-miR-214-3p,novel_92,novel_204,novel_136,novel_148,mmu-miR-217-5p,mmu-miR-708-3p,mmu-miR-1983,mmu-miR-129-2-3p,mmu-miR-532-5p,mmu-miR…	GPIHBP1
ENSFCAG00000028950	mmu-miR-302c-3p,mmu-miR-136-5p,novel_174,mmu-miR-3065-3p,novel_31,novel_35,mmu-miR-192-3p,novel_84,novel_216,novel_128,mmu-miR-148a-3p,mmu-miR-383-3p,mmu-miR-423-3p,mmu-miR-338-3p,mmu-miR-374c-3p,mmu-miR-129b-3p,mmu-miR-485-5p,mmu-miR-24-3p,mmu-miR-130a-5p,mmu-miR-378a-3p,mmu-miR-22-5p,mmu-miR-767,mmu-miR-152-3p,novel_170,novel_208,mmu-miR-3106-5p,novel_89,mmu-miR-206-3p,mmu-miR-378b,mmu-miR-330-…	STC2
ENSFCAG00000031789	novel_218,mmu-miR-497a-5p,mmu-miR-495-3p,mmu-miR-200a-3p,mmu-miR-200b-3p,mmu-miR-16-5p,mmu-miR-33-5p,mmu-miR-322-5p,mmu-miR-542-3p,novel_65,mmu-miR-141-3p,novel_193,mmu-miR-7689-3p,mmu-miR-217-5p,mmu-miR-15b-5p,mmu-miR-877-5p,mmu-miR-200c-3p,novel_9,mmu-miR-3071-3p,mmu-miR-195a-5p,mmu-miR-185-5p,mmu-miR-15a-5p,mmu-miR-9-5p,novel_201,novel_93,mmu-miR-153-3p,novel_10,mmu-miR-484,novel_154,mmu-miR-7…	ATP6V0E1
ENSFCAG00000023097	mmu-miR-200b-3p,mmu-miR-1839-5p,novel_90,novel_124,novel_67,mmu-miR-379-3p,mmu-miR-466i-5p,mmu-miR-101a-3p,mmu-miR-217-3p,novel_80,novel_209,mmu-miR-331-5p,novel_105,mmu-miR-133a-3p,mmu-miR-764-3p,mmu-miR-129b-5p,mmu-miR-200a-3p,mmu-miR-133b-3p,mmu-miR-1306-5p,novel_69,mmu-miR-365-2-5p,mmu-miR-365-1-5p,mmu-miR-873a-5p,mmu-miR-22-5p,mmu-miR-411-5p,mmu-miR-141-3p,mmu-miR-200c-3p,mmu-miR-185-3p,mmu-…	DUSP1
ENSFCAG00000023742	mmu-miR-130b-5p,mmu-miR-29c-3p,novel_60,mmu-miR-30e-5p,mmu-miR-32-3p,mmu-miR-194-5p,mmu-miR-96-5p,mmu-miR-1839-5p,mmu-miR-212-5p,novel_75,mmu-miR-200b-3p,mmu-miR-3154,novel_153,mmu-miR-708-5p,novel_9,novel_160,mmu-miR-216a-3p,novel_157,novel_73,mmu-miR-148b-3p,novel_209,mmu-miR-29a-3p,mmu-miR-219b-5p,mmu-miR-322-5p,novel_179,mmu-miR-200b-5p,mmu-miR-384-5p,mmu-miR-495-3p,mmu-miR-497a-5p,mmu-miR-13…	UBTD2
ENSFCAG00000000434	novel_154,novel_29,mmu-miR-409-3p,mmu-miR-1251-3p,novel_54,mmu-miR-193b-3p,mmu-miR-23b-3p,novel_28,novel_189,mmu-miR-15b-5p,mmu-miR-181b-2-3p,novel_212,novel_222,mmu-miR-370-5p,novel_162,novel_103,novel_155,novel_69,mmu-miR-340-5p,mmu-miR-23a-3p,mmu-miR-486a-3p,novel_187,mmu-miR-1298-3p,novel_32,novel_61,mmu-miR-29b-3p,novel_39,novel_25,novel_45,novel_108,novel_215,mmu-miR-30b-5p,mmu-miR-182-5p,m…	STK10
ENSFCAG00000027834	mmu-miR-421-3p,mmu-miR-744-5p,novel_34,novel_96,mmu-miR-147-5p,mmu-miR-106b-5p,mmu-miR-211-5p,novel_153,mmu-miR-218-5p,mmu-miR-532-3p,novel_116,mmu-miR-505-3p,mmu-miR-152-5p,mmu-miR-708-5p,mmu-miR-496a-3p,mmu-miR-7a-1-3p,mmu-miR-188-3p,mmu-miR-96-5p,mmu-miR-200b-3p,novel_75,mmu-miR-466f-3p,novel_60,mmu-miR-139-3p,novel_192,mmu-miR-30c-2-3p,mmu-miR-93-5p,mmu-miR-217-5p,mmu-miR-3074-1-3p,mmu-miR-20…	FBXW11
ENSFCAG00000028652	mmu-miR-125a-5p,mmu-miR-125b-5p,mmu-miR-6957-3p,mmu-miR-148b-5p,novel_68,novel_183,mmu-miR-7a-5p,mmu-miR-137-5p,mmu-miR-874-3p,mmu-miR-485-5p,mmu-miR-193b-5p,mmu-miR-670-5p,mmu-miR-744-5p,novel_35,mmu-miR-6985-3p,mmu-miR-542-5p,novel_158,novel_43,novel_196,mmu-miR-148a-5p,mmu-miR-22-3p,mmu-miR-29a-5p,novel_109,mmu-miR-758-3p,mmu-miR-214-3p,mmu-miR-216c-3p,mmu-miR-182-5p,mmu-miR-504-5p,novel_204,n…	SMIM23
ENSFCAG00000024510	mmu-miR-29b-1-5p,novel_161,novel_196,mmu-miR-181d-5p,mmu-miR-181b-5p,novel_187,mmu-miR-361-5p,novel_166,mmu-miR-490-3p,mmu-miR-382-3p,mmu-miR-181c-5p,novel_68,mmu-miR-484,novel_16,mmu-miR-181a-5p,novel_129,mmu-miR-32-5p,mmu-miR-9-5p,novel_127,mmu-miR-363-3p,novel_59,mmu-miR-93-3p	RANBP17
ENSFCAG00000031673	mmu-miR-140-5p,novel_22,mmu-miR-149-5p,mmu-miR-876-3p,mmu-miR-449a-5p,novel_65,novel_80,novel_60,novel_125,novel_72,novel_214,mmu-miR-299b-3p,mmu-miR-147-5p,mmu-miR-23a-5p,mmu-miR-34a-5p,novel_117,novel_138,mmu-miR-145a-3p,mmu-miR-34c-5p,mmu-miR-3154,mmu-miR-764-3p,mmu-miR-3059-5p,mmu-miR-495-3p,novel_142,mmu-miR-24-3p,mmu-miR-365-2-5p,mmu-miR-194-2-3p,novel_130,mmu-miR-34b-5p,novel_155,mmu-miR-5…	KCNIP1
ENSFCAG00000000834	novel_30,mmu-miR-130b-5p,mmu-miR-370-3p,mmu-miR-143-3p,mmu-miR-30c-1-3p,mmu-miR-187-3p,mmu-miR-149-5p,novel_215,mmu-miR-302b-3p,mmu-miR-21a-3p,mmu-miR-3059-5p,mmu-miR-328-3p,mmu-miR-195a-5p,mmu-miR-216a-3p,mmu-miR-15a-5p,mmu-miR-186-5p,mmu-miR-302a-3p,novel_214,mmu-miR-129-2-3p,novel_190,novel_104,novel_76,mmu-miR-141-3p,mmu-miR-16-5p,mmu-miR-322-5p,novel_205,novel_162,mmu-miR-1187,novel_152,mmu-…	DOCK2
ENSFCAG00000030561	mmu-miR-669f-3p,novel_209,mmu-let-7f-2-3p,novel_200,mmu-miR-145b,mmu-miR-421-5p,mmu-miR-101a-5p,novel_114,mmu-miR-335-3p,mmu-miR-145a-5p,mmu-miR-200a-3p,mmu-miR-1839-5p,mmu-miR-96-5p,mmu-miR-141-3p,mmu-miR-130b-5p,mmu-miR-425-5p,mmu-miR-215-3p,mmu-miR-466i-5p	SPDL1
ENSFCAG00000010913	mmu-miR-23a-3p,mmu-miR-466f-3p,mmu-miR-486a-3p,mmu-miR-7a-1-3p,mmu-miR-93-3p,mmu-miR-23b-3p,mmu-miR-328-5p,mmu-miR-148b-5p,mmu-miR-486b-3p,novel_201,novel_52,mmu-miR-3065-5p	SLIT3
ENSFCAG00000029373	mmu-miR-150-5p,mmu-miR-378c,mmu-miR-192-3p,novel_35,novel_147,novel_197,mmu-miR-181a-5p,mmu-miR-485-5p,mmu-miR-29b-2-5p,mmu-miR-3154,mmu-miR-328-3p,novel_204,mmu-miR-152-5p,mmu-miR-103-3p,mmu-miR-181b-5p,mmu-miR-181d-5p,mmu-miR-6395,mmu-miR-107-3p,mmu-miR-135a-1-3p,novel_51,novel_79,novel_188,novel_115,mmu-miR-320-3p,mmu-miR-199a-5p,novel_2,novel_140,mmu-miR-3059-3p,mmu-miR-378a-3p	FAM71B
ENSFCAG00000009953	novel_130,mmu-miR-505-5p,mmu-miR-3064-5p,mmu-miR-377-3p,mmu-miR-873a-5p,novel_119,novel_184,mmu-miR-204-3p,mmu-miR-324-5p,mmu-miR-27b-3p,mmu-miR-499-3p,novel_192,mmu-miR-362-5p,novel_207,novel_92,mmu-miR-216b-5p,mmu-miR-103-2-5p,mmu-miR-429-3p,mmu-miR-181d-5p,mmu-miR-181b-5p,novel_166,mmu-miR-382-5p,mmu-miR-130b-5p,novel_18,mmu-miR-500-5p,mmu-miR-299b-3p,novel_33,mmu-miR-148b-3p,mmu-miR-211-5p,mm…	CYFIP2
ENSFCAG00000003853	novel_122,mmu-miR-376b-5p,mmu-miR-183-3p,mmu-miR-33-3p,novel_186,mmu-miR-137-3p,mmu-miR-23a-3p,novel_200,novel_29,mmu-miR-26b-3p,mmu-miR-342-3p,mmu-miR-448-5p,mmu-miR-145a-5p,novel_12,mmu-miR-499-3p,mmu-miR-128-3p,novel_191,mmu-miR-23b-3p,novel_118,mmu-miR-362-5p,novel_219,mmu-let-7f-2-3p,mmu-miR-142b,novel_30,novel_1,mmu-miR-7a-1-3p,novel_108,mmu-miR-323-5p,mmu-miR-494-3p,mmu-miR-376c-5p,mmu-miR…	SOX30
ENSFCAG00000022752	mmu-miR-200c-3p,mmu-miR-18a-5p,mmu-miR-142a-5p,novel_10,mmu-miR-342-3p,mmu-miR-26b-3p,mmu-miR-429-3p,novel_47,novel_180,mmu-miR-31-5p,mmu-miR-758-3p,mmu-miR-182-3p,mmu-miR-214-3p,mmu-miR-301a-5p,mmu-miR-8094,mmu-miR-382-3p,novel_123,mmu-miR-221-5p,mmu-miR-377-3p,mmu-miR-1306-5p,novel_187,mmu-miR-340-5p,mmu-miR-365-2-5p,mmu-miR-877-3p,novel_179,novel_152,mmu-miR-365-1-5p,mmu-miR-767,novel_119,mmu-…	THG1L
ENSFCAG00000001267	mmu-miR-433-3p,novel_207,mmu-miR-499-3p,novel_118,novel_191,novel_93,novel_180,mmu-miR-145a-5p,mmu-miR-182-3p,mmu-miR-216c-3p,mmu-miR-214-3p,novel_107,mmu-miR-130a-5p,novel_110,mmu-miR-1187,mmu-miR-384-3p,mmu-miR-27b-5p,mmu-miR-204-3p,mmu-miR-378a-5p,mmu-miR-532-5p,mmu-miR-671-5p,novel_170,mmu-miR-147-5p,novel_121,mmu-miR-214-5p,mmu-miR-145b,novel_68,novel_56,mmu-miR-491-5p,novel_11,mmu-miR-188-3…	CLINT1
ENSFCAG00000026371	mmu-miR-23b-3p,novel_154,mmu-miR-216c-3p,novel_114,mmu-miR-219b-3p,mmu-miR-340-5p,mmu-miR-129-1-3p,mmu-miR-129b-5p,mmu-miR-23a-3p,novel_163,mmu-miR-1a-1-5p,mmu-miR-181b-2-3p,mmu-miR-26b-5p,mmu-miR-218-1-3p,novel_170,mmu-miR-1a-2-5p,mmu-miR-1b-5p,mmu-miR-325-3p,mmu-miR-26a-5p,mmu-miR-6985-3p,mmu-miR-145b,mmu-miR-381-3p,mmu-miR-21a-5p,mmu-miR-497a-3p,mmu-miR-21a-3p,mmu-miR-302c-3p,mmu-miR-7a-5p,mmu…	UBLCP1
ENSFCAG00000029425	novel_59,novel_34,novel_96,mmu-miR-346-3p,mmu-miR-3154,novel_116,mmu-miR-181a-5p,mmu-miR-328-5p,mmu-miR-486b-3p,mmu-miR-181b-5p,mmu-miR-194-5p,mmu-miR-181d-5p,mmu-miR-139-3p,mmu-miR-30e-5p,novel_198,mmu-miR-499-5p,novel_192,mmu-miR-134-3p,mmu-miR-499-3p,mmu-miR-140-3p,mmu-miR-191-3p,mmu-miR-30f,mmu-miR-214-3p,novel_13,novel_197,novel_97,mmu-miR-497b,mmu-miR-153-3p,mmu-miR-342-3p,novel_210,mmu-miR…	TTC1
ENSFCAG00000026409	mmu-miR-181d-5p,mmu-miR-138-5p,mmu-miR-181b-5p,mmu-miR-345-3p,mmu-miR-212-5p,mmu-miR-200b-3p,novel_125,novel_60,mmu-miR-370-3p,mmu-miR-211-5p,mmu-miR-374c-5p,mmu-miR-181a-5p,mmu-miR-181c-5p,mmu-miR-200a-3p,mmu-miR-505-5p,novel_193,novel_188,mmu-miR-141-3p,mmu-miR-532-5p,mmu-miR-30c-2-3p,mmu-miR-185-5p,mmu-miR-200c-3p,mmu-miR-126a-5p,novel_197,mmu-miR-216b-5p,mmu-miR-34a-3p,mmu-miR-429-3p,mmu-miR-…	PWWP2A
ENSFCAG00000026592	mmu-miR-378d,mmu-miR-26b-3p,mmu-miR-204-3p,mmu-miR-331-3p,novel_80,novel_48	FABP6
ENSFCAG00000029610	mmu-miR-30e-5p,mmu-miR-205-5p,novel_1,novel_203,novel_18,mmu-miR-449a-5p,mmu-miR-370-3p,mmu-miR-188-3p,mmu-miR-491-5p,mmu-miR-148b-5p,novel_51,mmu-miR-466f-3p,mmu-miR-412-3p,novel_153,mmu-miR-363-3p,mmu-miR-30a-3p,mmu-miR-30d-3p,novel_59,mmu-miR-346-3p,novel_158,mmu-miR-339-5p,mmu-miR-141-3p,mmu-miR-129-2-3p,mmu-miR-221-3p,mmu-miR-877-3p,mmu-miR-592-3p,novel_179,mmu-miR-92b-3p,mmu-miR-200b-5p,mmu…	CCNJL
ENSFCAG00000011151	mmu-miR-409-5p,mmu-miR-206-3p,novel_28,novel_214,mmu-miR-1a-3p,mmu-miR-532-3p,novel_63,novel_140	C1QTNF2
ENSFCAG00000011152	mmu-miR-126b-5p,mmu-miR-129b-5p,mmu-miR-200a-3p,mmu-miR-134-5p,novel_107,novel_110,mmu-miR-590-3p,mmu-miR-376b-5p,mmu-miR-92b-3p,mmu-miR-19a-5p,mmu-miR-141-3p,novel_85,novel_79,novel_222,mmu-miR-320-3p,mmu-miR-433-3p,mmu-miR-877-5p,mmu-let-7f-2-3p,mmu-miR-129-5p,mmu-miR-199a-3p,mmu-miR-92a-3p,mmu-miR-30c-2-3p,mmu-miR-34a-3p,mmu-miR-101a-5p,mmu-miR-335-3p,novel_177,mmu-miR-219b-3p,mmu-miR-32-5p,no…	SLU7
ENSFCAG00000022422	mmu-miR-128-3p,mmu-miR-133a-5p,mmu-miR-138-2-3p,mmu-miR-124-5p	RARS
ENSFCAG00000007085	mmu-miR-140-5p,mmu-miR-1839-5p,mmu-miR-98-3p,mmu-miR-486b-3p,mmu-miR-328-5p,mmu-miR-876-3p,mmu-let-7b-3p,novel_126,novel_1,mmu-miR-205-5p,mmu-miR-6985-3p,novel_209,mmu-let-7f-1-3p,mmu-miR-147-5p,mmu-miR-23b-5p,mmu-miR-15a-5p,novel_202,mmu-miR-195a-5p,mmu-let-7a-1-3p,mmu-miR-670-5p,mmu-miR-708-5p,mmu-let-7c-1-3p,mmu-miR-28a-5p,novel_147,mmu-miR-143-5p,mmu-miR-145a-3p,mmu-miR-200a-3p,mmu-miR-486a-3…	WWC1
ENSFCAG00000007084	novel_79,novel_162,mmu-miR-148a-5p,novel_101,mmu-miR-215-3p,mmu-miR-10b-5p,mmu-miR-16-5p,mmu-miR-322-5p,novel_107,mmu-miR-466i-3p,novel_69,mmu-miR-132-3p,mmu-miR-6395,mmu-miR-10a-5p,mmu-miR-134-5p,mmu-miR-495-3p,mmu-miR-320-5p,mmu-miR-380-5p,mmu-miR-3065-5p,mmu-miR-216c-3p,mmu-miR-26b-3p,novel_114,novel_50,mmu-miR-219a-5p,novel_44,novel_89,mmu-miR-486a-5p,mmu-miR-15b-5p,mmu-miR-6516-3p,novel_146,…	TENM2
ENSFCAG00000029743	mmu-miR-138-2-3p,mmu-miR-466f-3p,mmu-miR-302b-3p,mmu-miR-138-1-3p,mmu-miR-3084-3p,mmu-miR-181b-5p,mmu-miR-181d-5p,mmu-miR-494-3p,mmu-miR-30a-3p,mmu-miR-181a-5p,mmu-miR-412-3p,mmu-miR-3154,mmu-miR-147-3p,mmu-miR-106b-5p,mmu-miR-452-5p,mmu-miR-302a-3p,mmu-miR-500-5p,novel_34,mmu-miR-20a-5p,mmu-miR-181c-5p,mmu-miR-450a-1-3p,mmu-miR-382-3p,mmu-miR-139-5p,mmu-miR-377-3p,mmu-miR-466i-3p,mmu-miR-130a-3p…	MAT2B
ENSFCAG00000023963	mmu-miR-147-5p,mmu-miR-194-5p,novel_62,mmu-miR-3085-3p,novel_194,mmu-miR-21a-3p,mmu-miR-615-3p,mmu-miR-3064-5p,novel_70,novel_53,mmu-miR-484,novel_176	HMMR
ENSFCAG00000030836	mmu-miR-335-3p,mmu-miR-320-5p,mmu-miR-378b,mmu-miR-206-3p,mmu-miR-93-3p,mmu-miR-543-3p,mmu-miR-202-5p,mmu-miR-24-3p,mmu-miR-196b-5p,mmu-miR-670-5p,novel_185,novel_216,novel_7,mmu-miR-17-5p,novel_72,mmu-miR-186-5p,mmu-miR-184-5p,mmu-miR-192-5p,mmu-miR-20b-5p,novel_120,mmu-miR-6516-3p,mmu-miR-136-5p,mmu-miR-21a-5p,novel_174,mmu-miR-149-5p,novel_136,mmu-miR-101a-5p,mmu-miR-875-5p,mmu-miR-182-3p,mmu-…	NUDCD2
ENSFCAG00000027366	mmu-miR-301a-3p,mmu-miR-383-3p,mmu-miR-192-5p,mmu-miR-6985-3p,mmu-miR-17-5p,mmu-miR-188-5p,mmu-miR-19b-1-5p,mmu-miR-143-5p,mmu-miR-331-3p,mmu-miR-145b,mmu-miR-374c-3p,novel_61,mmu-miR-30e-3p,mmu-miR-19a-3p,novel_108,mmu-miR-3065-3p,novel_174,novel_48,mmu-miR-190a-5p,novel_55,mmu-miR-144-3p,mmu-miR-7689-3p,mmu-miR-190b-5p,novel_126,novel_167,novel_65,mmu-miR-27a-3p,mmu-miR-143-3p,mmu-miR-3071-5p,m…	CCNG1
ENSFCAG00000022614	mmu-miR-30d-3p,mmu-miR-383-3p,novel_84,mmu-miR-378b,mmu-miR-140-3p,mmu-miR-30a-5p,mmu-miR-30c-5p,mmu-miR-143-5p,mmu-miR-875-5p,mmu-miR-182-3p,mmu-miR-30b-5p,mmu-miR-493-5p,mmu-miR-30a-3p,mmu-miR-30d-5p,mmu-miR-497b,mmu-miR-384-5p,mmu-miR-135b-5p,mmu-miR-132-3p,mmu-miR-497a-3p,novel_70,mmu-miR-19a-5p,mmu-miR-30e-5p,novel_120,novel_126,mmu-miR-32-3p,mmu-miR-135a-5p	GABRG2
ENSFCAG00000029588	mmu-miR-100-3p,novel_153,mmu-miR-18a-3p,mmu-miR-874-3p,mmu-miR-320-5p,mmu-miR-18a-5p,novel_128,novel_216,mmu-miR-543-3p,mmu-miR-1843b-5p,mmu-miR-150-5p,mmu-miR-147-5p,mmu-miR-370-3p,novel_171,novel_179,novel_152,mmu-miR-320-3p,mmu-miR-31-3p,mmu-miR-3084-3p,mmu-miR-212-5p,mmu-miR-29a-5p,mmu-miR-134-5p,mmu-miR-574-5p,novel_48,novel_108	MRPL22
ENSFCAG00000000592	novel_110,mmu-miR-129-1-3p,novel_115,novel_2,novel_43,mmu-miR-148a-5p,novel_12,mmu-miR-330-5p,mmu-miR-320-5p,mmu-miR-29b-2-5p,mmu-miR-493-5p,mmu-miR-101a-3p,mmu-miR-30c-1-3p,mmu-miR-3059-3p,novel_173,novel_35,novel_145,novel_216,novel_169,novel_128,novel_72,mmu-miR-485-5p,mmu-miR-214-5p,mmu-miR-374c-3p,novel_210,mmu-let-7g-3p,novel_95,novel_104,novel_76,mmu-miR-129-2-3p,mmu-miR-592-3p,novel_179,m…	LARP1
ENSFCAG00000028091	novel_30,novel_31,mmu-miR-28c,mmu-miR-143-3p,novel_25,novel_4,mmu-miR-425-5p,novel_124,novel_108,mmu-miR-151-3p,novel_55,novel_215,novel_68,novel_183,mmu-miR-21a-3p,mmu-miR-302c-3p,mmu-miR-136-5p,mmu-miR-214-5p,mmu-miR-331-3p,mmu-miR-485-5p,mmu-miR-30a-5p,mmu-miR-133a-3p,novel_61,mmu-miR-146b-5p,mmu-miR-186-5p,mmu-miR-6985-3p,novel_100,novel_7,novel_35,mmu-miR-29b-3p,novel_43,novel_222,novel_2,mm…	MFAP3
ENSFCAG00000023708	mmu-miR-204-3p,mmu-miR-19a-5p,mmu-miR-141-3p,mmu-miR-29a-3p,mmu-miR-450a-1-3p,mmu-miR-1298-5p,mmu-miR-200a-3p,mmu-miR-1a-3p,novel_107,novel_130,mmu-miR-365-2-5p,mmu-miR-26b-3p,mmu-miR-429-3p,mmu-miR-9-5p,novel_99,mmu-miR-222-5p,mmu-miR-592-5p,mmu-miR-8094,mmu-miR-200c-3p,mmu-miR-1983,mmu-miR-708-3p,mmu-miR-193a-3p,mmu-miR-499-3p,novel_192,mmu-miR-449a-5p,mmu-miR-138-2-3p,novel_8,mmu-miR-29c-3p,no…	FAM114A2
ENSFCAG00000024239	mmu-miR-107-5p,mmu-miR-15a-5p,novel_105,mmu-miR-195a-5p,mmu-miR-148a-3p,novel_145,novel_216,novel_35,novel_7,mmu-miR-485-5p,mmu-miR-30a-5p,mmu-miR-214-5p,mmu-miR-670-5p,novel_182,novel_175,mmu-miR-3065-3p,mmu-miR-149-5p,novel_68,novel_106,novel_161,mmu-miR-125a-5p,novel_30,novel_80,mmu-miR-125b-5p,mmu-miR-30c-1-3p,mmu-miR-425-5p,mmu-miR-92a-3p,mmu-miR-93-3p,mmu-miR-330-5p,novel_46,mmu-miR-433-3p,…	SLC36A1
ENSFCAG00000029974	mmu-miR-27b-3p,novel_194,mmu-miR-3074-1-3p,mmu-miR-142a-5p,mmu-miR-592-5p,mmu-miR-380-5p,novel_204,mmu-miR-3085-3p,mmu-miR-1a-3p,mmu-miR-191-5p,mmu-miR-377-3p,mmu-miR-3064-5p,mmu-miR-532-5p,mmu-miR-19a-5p,novel_76,novel_179,novel_176,novel_34,mmu-miR-346-3p,mmu-miR-3059-5p,mmu-miR-193b-5p,mmu-miR-328-5p,mmu-miR-148b-5p,novel_172,novel_125,mmu-miR-205-5p,mmu-miR-130b-5p,mmu-miR-206-3p,mmu-miR-378b…	SLC36A3
ENSFCAG00000024714	novel_201,mmu-miR-3065-5p,mmu-miR-216c-3p,mmu-miR-18a-3p,mmu-miR-320-5p,mmu-miR-150-5p,novel_152,novel_77,novel_190,novel_43,mmu-miR-199a-5p,novel_222,novel_115,novel_78,novel_109,mmu-miR-184-3p,mmu-miR-490-5p,mmu-miR-103-3p,novel_32,mmu-miR-485-5p,mmu-miR-874-3p,novel_131,novel_128,novel_35,mmu-miR-143-3p,mmu-miR-3059-3p,novel_4,novel_111,novel_30,novel_106,mmu-miR-490-3p,novel_215,novel_56,mmu-…	SLC6A7
ENSFCAG00000003634	mmu-miR-138-5p,mmu-miR-1839-5p,mmu-let-7c-5p,novel_75,mmu-let-7b-5p,mmu-let-7i-5p,novel_198,mmu-miR-449a-5p,mmu-miR-365-3p,novel_221,novel_67,novel_59,mmu-miR-23b-5p,mmu-miR-299b-3p,mmu-miR-346-3p,mmu-miR-106b-5p,novel_209,novel_153,mmu-miR-764-3p,mmu-miR-874-5p,novel_112,mmu-let-7g-5p,novel_134,mmu-miR-365-2-5p,mmu-miR-130a-3p,mmu-miR-3085-3p,novel_130,mmu-miR-615-3p,mmu-miR-3064-5p,novel_158,mm…	PDGFR-B
ENSFCAG00000003632	mmu-miR-299a-3p,mmu-miR-15b-5p,mmu-miR-185-3p,mmu-miR-330-5p,mmu-miR-324-5p,mmu-miR-543-3p,novel_66,novel_54,mmu-miR-9-5p,mmu-miR-448-5p,mmu-miR-361-3p,novel_201,mmu-miR-122-5p,mmu-miR-335-5p,mmu-miR-214-3p,mmu-miR-497a-5p,mmu-miR-194-2-3p,novel_134,novel_210,mmu-miR-322-5p,mmu-miR-16-5p,mmu-miR-326-3p,mmu-miR-204-3p,novel_179,mmu-miR-877-3p,mmu-miR-671-5p,novel_43,novel_79,mmu-miR-378a-5p,mmu-mi…	HMGXB3
ENSFCAG00000003629	mmu-miR-449a-5p,mmu-miR-30e-5p,novel_222,mmu-miR-134-5p,novel_163,novel_130,mmu-miR-384-5p,mmu-miR-34b-5p,mmu-miR-194-2-3p,mmu-miR-34a-5p,mmu-miR-30d-5p,mmu-miR-320-5p,mmu-miR-30a-5p,mmu-miR-30c-5p,mmu-miR-34c-5p,mmu-miR-30b-5p,novel_128,novel_105	PPARGC1B
ENSFCAG00000031849	mmu-miR-599,mmu-miR-103-3p,mmu-miR-210-5p,mmu-miR-194-2-3p,mmu-miR-22-3p,mmu-miR-132-3p,mmu-miR-137-3p,mmu-miR-29a-5p,mmu-miR-24-3p,mmu-miR-23a-3p,mmu-miR-135a-2-3p,mmu-miR-10a-5p,novel_21,mmu-miR-146a-5p,mmu-miR-218-1-3p,novel_43,mmu-miR-148a-5p,mmu-miR-22-5p,mmu-miR-150-5p,mmu-miR-23b-3p,novel_46,mmu-miR-378b,novel_89,mmu-miR-199a-3p,novel_154,mmu-miR-320-5p,mmu-miR-29b-2-5p,mmu-miR-1251-3p,mmu…	CSNK1A1L
ENSFCAG00000003625	novel_146,mmu-miR-128-1-5p,mmu-miR-141-3p,mmu-miR-6957-3p,mmu-miR-423-5p,novel_90,mmu-miR-200a-3p,mmu-miR-181a-2-3p,novel_74,novel_116,mmu-miR-342-3p,novel_34,novel_87,novel_9,mmu-miR-150-5p,mmu-miR-331-5p,mmu-miR-132-5p,novel_216	PCYOX1L
ENSFCAG00000003624	novel_210,novel_118,mmu-miR-30c-2-3p,mmu-miR-330-5p,novel_107,mmu-miR-147-5p,mmu-miR-125a-3p,mmu-miR-134-5p,mmu-miR-145b,mmu-miR-326-3p,mmu-miR-145a-5p,mmu-miR-448-5p,mmu-miR-30c-1-3p	GRPEL2
ENSFCAG00000003623	novel_39,mmu-miR-6516-3p,mmu-miR-28c,novel_126,novel_30,novel_31,mmu-miR-497a-3p,novel_70,mmu-miR-144-3p,novel_215,novel_62,novel_90,mmu-miR-338-3p,novel_182,mmu-miR-200c-5p,mmu-miR-874-3p,mmu-miR-124-3p,mmu-miR-301a-3p,novel_37,mmu-miR-383-3p,novel_152,mmu-miR-365-1-5p,novel_222,novel_38,mmu-miR-10a-5p,mmu-miR-129b-5p,novel_109,mmu-miR-210-5p,mmu-miR-103-3p,novel_201,novel_66,novel_114,mmu-miR-1…	AFAP1L1
ENSFCAG00000006106	mmu-miR-205-5p,mmu-miR-495-5p,mmu-miR-130b-5p,mmu-let-7b-3p,mmu-miR-455-5p,novel_205,novel_119,mmu-miR-873a-5p,novel_4,mmu-miR-196a-2-3p,mmu-miR-98-3p,mmu-miR-24-3p,mmu-miR-30f,mmu-miR-301a-5p,mmu-miR-124-3p,mmu-miR-874-3p,novel_154,mmu-miR-1251-3p,novel_10,mmu-miR-421-3p,mmu-let-7a-1-3p,mmu-miR-669f-3p,mmu-miR-217-5p,mmu-miR-142a-5p,mmu-miR-708-3p	FBXO38
ENSFCAG00000031977	mmu-miR-144-5p,mmu-miR-409-3p,novel_6,novel_146,novel_157,novel_53	ESM1
ENSFCAG00000030748	mmu-miR-338-3p,mmu-miR-30e-3p,mmu-miR-299a-5p,mmu-miR-670-5p,mmu-miR-124-3p,novel_41,novel_147,mmu-miR-17-5p,novel_169,novel_7,mmu-miR-107-5p,novel_37,mmu-miR-20b-5p,mmu-miR-135a-5p,mmu-miR-27a-3p,novel_4,novel_167,mmu-miR-30c-1-3p,novel_126,mmu-miR-27a-5p,mmu-miR-16-2-3p,novel_215,mmu-miR-302c-3p,mmu-miR-497a-3p,novel_174,mmu-miR-149-5p,novel_90,mmu-miR-135b-5p,novel_54,novel_29,novel_154,mmu-mi…	SNX18
ENSFCAG00000008870	mmu-miR-429-3p,mmu-miR-27a-3p,mmu-miR-8094,novel_120,novel_154,novel_53,mmu-miR-378b,mmu-miR-200c-3p,mmu-miR-200b-3p,novel_174,mmu-miR-499-5p,mmu-miR-27b-3p	NDUFS4
ENSFCAG00000002427	novel_205,novel_176,mmu-miR-92b-3p,novel_162,mmu-let-7a-2-3p,mmu-miR-208b-5p,novel_79,mmu-miR-141-3p,novel_193,novel_115,mmu-miR-411-5p,novel_104,mmu-miR-532-5p,mmu-miR-146a-5p,novel_218,mmu-miR-200a-3p,mmu-miR-384-5p,mmu-miR-32-5p,mmu-miR-30d-5p,mmu-miR-101a-5p,mmu-miR-30b-5p,novel_200,mmu-miR-320-5p,mmu-miR-30c-5p,mmu-miR-126a-5p,mmu-miR-378b,mmu-miR-129-5p,mmu-miR-669f-3p,mmu-miR-30c-2-3p,mmu-…	FST
ENSFCAG00000025757	mmu-miR-299b-5p	MOCS2
ENSFCAG00000012064	mmu-miR-184-5p,mmu-miR-142a-5p,mmu-miR-670-5p	ITGA1
ENSFCAG00000019374	novel_133,mmu-miR-323-5p,mmu-miR-331-5p,mmu-miR-302b-3p,mmu-miR-3074-1-3p,mmu-miR-302a-3p,novel_89,mmu-miR-374b-5p,mmu-miR-34a-3p	PARP8
ENSFCAG00000018860	mmu-miR-188-3p,mmu-miR-320-3p,mmu-miR-29b-1-5p,novel_188,novel_125,mmu-miR-188-5p,mmu-miR-126a-5p,novel_192,mmu-miR-9-3p,mmu-miR-324-5p,mmu-miR-93-3p,novel_157,mmu-miR-9-5p,mmu-miR-26b-3p,novel_197,mmu-miR-19b-1-5p	EMB
ENSFCAG00000028632	mmu-miR-30d-3p,mmu-miR-3963,novel_68,mmu-miR-30e-3p,mmu-miR-30a-3p	MRPS30
ENSFCAG00000004113	novel_63,mmu-miR-384-3p,novel_122,mmu-miR-98-5p,novel_101,novel_222,mmu-miR-29b-1-5p,mmu-miR-221-3p,mmu-miR-208b-5p,mmu-let-7f-5p,mmu-miR-216a-5p,mmu-miR-450b-3p,mmu-miR-382-3p,mmu-miR-29a-5p,mmu-miR-181c-5p,mmu-let-7g-5p,mmu-miR-466i-3p,novel_97,mmu-miR-1251-3p,novel_66,mmu-miR-429-3p,novel_10,mmu-miR-26b-3p,mmu-miR-30b-5p,mmu-miR-3074-5p,mmu-miR-335-5p,mmu-miR-222-3p,mmu-miR-216c-3p,mmu-let-7e-…	NNT
ENSFCAG00000011993	mmu-miR-335-3p,mmu-miR-130a-5p,mmu-miR-210-5p	C5orf34
ENSFCAG00000022851	novel_121,novel_116,mmu-miR-374b-5p,mmu-miR-425-3p,mmu-miR-183-5p,novel_73,mmu-miR-542-3p,mmu-miR-32-3p,mmu-miR-379-3p,mmu-let-7i-5p,mmu-miR-30e-5p,novel_203,mmu-miR-130b-5p,mmu-miR-205-5p,novel_146,novel_22,mmu-let-7c-5p,mmu-let-7b-5p,mmu-miR-200b-3p,mmu-miR-3074-2-3p,mmu-miR-7a-1-3p,mmu-miR-328-5p,mmu-miR-429-3p,mmu-miR-497b,mmu-miR-30c-5p,mmu-let-7e-5p,mmu-miR-30b-5p,mmu-miR-200c-3p,mmu-miR-14…	C5orf28
ENSFCAG00000011986	mmu-miR-34a-3p,mmu-miR-322-5p,mmu-miR-16-5p,mmu-miR-382-5p,novel_200,novel_53,mmu-miR-497a-5p,mmu-miR-15b-5p,mmu-miR-15a-5p,mmu-miR-195a-5p	NIM1K
ENSFCAG00000026499	mmu-miR-129-5p,mmu-miR-222-3p,mmu-miR-103-2-5p,mmu-miR-301a-5p,mmu-miR-323-3p,novel_142,mmu-miR-497a-5p,mmu-miR-411-5p,novel_104,mmu-miR-208b-5p,mmu-miR-221-3p,mmu-miR-322-5p,novel_176,novel_63,mmu-miR-30d-3p,mmu-miR-764-3p,novel_112,mmu-miR-103-1-5p,mmu-miR-30a-3p,mmu-miR-152-5p,mmu-miR-345-3p,mmu-miR-146b-3p,mmu-miR-382-5p,novel_18,mmu-miR-142a-3p,novel_198,mmu-miR-150-5p,mmu-miR-23b-3p,mmu-miR…	GHR
ENSFCAG00000031241	mmu-miR-216b-5p,novel_200,mmu-miR-29b-2-5p,mmu-miR-130b-3p,mmu-miR-182-5p,novel_143,novel_192,mmu-miR-93-5p,mmu-miR-93-3p,mmu-miR-499-3p,mmu-miR-3074-1-3p,mmu-miR-324-3p,mmu-miR-206-3p,novel_46,novel_115,novel_76,novel_176,mmu-miR-148a-5p,mmu-miR-20a-5p,mmu-miR-130a-3p,mmu-miR-130a-5p,mmu-miR-361-5p,mmu-miR-495-3p,mmu-miR-1a-3p,mmu-miR-802-5p,novel_116,mmu-miR-3059-5p,mmu-miR-129b-3p,novel_182,mm…	FBXO4
ENSFCAG00000027197	mmu-miR-3074-1-3p,mmu-miR-206-3p,mmu-miR-200c-3p,mmu-miR-543-3p,novel_54,mmu-miR-429-3p,mmu-miR-34a-3p,mmu-let-7e-5p,mmu-miR-3065-5p,mmu-miR-29b-2-5p,mmu-miR-1a-3p,novel_110,mmu-let-7g-5p,mmu-miR-22-5p,mmu-miR-183-3p,mmu-miR-98-5p,mmu-miR-590-3p,mmu-let-7f-5p,novel_73,novel_72,mmu-miR-144-5p,mmu-miR-186-5p,novel_214,novel_209,novel_105,novel_211,mmu-let-7a-5p,mmu-miR-219a-2-3p,mmu-miR-152-5p,mmu-…	C5orf51
ENSFCAG00000031466	mmu-miR-361-5p,mmu-miR-375-3p,mmu-miR-23a-3p,mmu-miR-6395,novel_110,mmu-miR-194-2-3p,novel_186,mmu-miR-181b-1-3p,novel_63,mmu-miR-873a-5p,mmu-miR-376b-5p,mmu-miR-200b-5p,mmu-miR-215-3p,mmu-let-7a-2-3p,mmu-miR-15b-3p,mmu-miR-208b-5p,mmu-miR-378a-5p,novel_79,mmu-miR-181b-2-3p,mmu-miR-142a-5p,mmu-miR-30c-2-3p,mmu-miR-23b-3p,mmu-miR-200a-5p,novel_180,mmu-miR-145a-5p,mmu-miR-342-3p,novel_10,mmu-miR-49…	C7
ENSFCAG00000023817	mmu-miR-33-5p,mmu-miR-124-5p,novel_60,mmu-miR-382-5p,mmu-miR-302b-3p,mmu-miR-466f-3p,novel_75,mmu-miR-200b-3p,mmu-miR-494-3p,mmu-miR-148b-5p,mmu-miR-187-3p,novel_11,mmu-miR-7a-1-3p,mmu-miR-181b-5p,mmu-miR-194-5p,mmu-miR-181d-5p,mmu-miR-30a-3p,mmu-miR-19b-3p,mmu-miR-802-5p,mmu-miR-181a-5p,mmu-miR-3059-5p,mmu-miR-374b-5p,mmu-miR-338-5p,mmu-miR-374c-5p,mmu-miR-302a-3p,mmu-miR-483-3p,novel_220,mmu-mi…	PRKAA1
ENSFCAG00000008083	novel_100,mmu-miR-6985-3p,mmu-miR-188-5p,mmu-let-7a-5p,novel_57,novel_32,novel_61,mmu-miR-299a-5p,mmu-miR-133a-5p,mmu-miR-200c-5p,mmu-miR-30e-3p,mmu-miR-381-3p,mmu-miR-497a-3p,mmu-miR-144-3p,mmu-miR-490-3p,novel_48,novel_39,mmu-miR-3071-5p,mmu-miR-143-3p,mmu-miR-495-5p,mmu-miR-3963,mmu-miR-15b-5p,mmu-miR-150-5p,novel_54,novel_114,mmu-miR-129b-5p,novel_21,mmu-miR-490-5p,novel_186,novel_196,mmu-miR…	RICTOR
ENSFCAG00000010468	novel_178,mmu-miR-152-3p,novel_222,mmu-miR-204-5p,novel_212,mmu-miR-455-5p,novel_103,mmu-miR-1187,mmu-miR-22-3p,mmu-miR-10a-3p,mmu-miR-210-5p,mmu-miR-103-3p,mmu-miR-130a-5p,mmu-miR-486a-3p,mmu-miR-24-3p,mmu-miR-18a-3p,mmu-miR-320-5p,mmu-miR-335-3p,novel_29,novel_87,novel_161,novel_65,novel_39,mmu-miR-3064-3p,novel_159,novel_183,mmu-miR-21a-3p,mmu-miR-331-3p,novel_182,mmu-miR-19a-3p,mmu-miR-374c-3…	EGFLAM
ENSFCAG00000010442	mmu-miR-195a-3p,novel_41,mmu-miR-16-2-3p	WDR70
ENSFCAG00000003873	mmu-miR-124-5p,mmu-miR-138-2-3p,mmu-miR-485-3p,mmu-let-7b-3p,mmu-miR-28c,mmu-miR-3084-3p,mmu-miR-98-3p,mmu-miR-96-5p,novel_26,novel_90,mmu-miR-188-3p,mmu-miR-181b-5p,mmu-miR-181d-5p,mmu-miR-381-3p,mmu-miR-532-3p,novel_16,mmu-miR-19b-1-5p,novel_41,mmu-miR-195a-3p,mmu-miR-338-5p,mmu-miR-188-5p,mmu-let-7f-1-3p,mmu-miR-211-5p,mmu-let-7a-1-3p,novel_57,mmu-miR-421-3p,mmu-miR-383-3p,mmu-miR-216a-3p,mmu-…	NIPBL
ENSFCAG00000001019	mmu-miR-23b-3p,mmu-miR-129b-5p,mmu-miR-23a-3p,mmu-miR-30a-3p,mmu-miR-3071-5p,mmu-miR-30e-3p	RANBP3L
ENSFCAG00000029498	mmu-miR-141-3p,novel_76,mmu-miR-216a-5p,mmu-miR-877-3p,mmu-miR-326-3p,mmu-miR-204-3p,mmu-miR-27b-5p,mmu-miR-384-5p,novel_210,mmu-miR-200a-3p,mmu-miR-497a-5p,mmu-miR-30c-5p,mmu-miR-30b-5p,mmu-miR-101c,mmu-miR-182-5p,novel_10,mmu-miR-411-3p,mmu-miR-429-3p,mmu-miR-128-3p,mmu-miR-499-5p,mmu-miR-200c-3p,mmu-miR-708-3p,novel_125,mmu-miR-217-3p,mmu-miR-30e-5p,mmu-miR-379-3p,mmu-miR-7a-1-3p,novel_11,mmu-…	NADK2
ENSFCAG00000022078	mmu-miR-130a-5p,mmu-miR-208a-3p,mmu-miR-125a-3p,novel_69,mmu-miR-132-3p,mmu-miR-29a-5p,mmu-miR-134-5p,novel_163,novel_212,mmu-miR-26b-5p,mmu-let-7f-5p,novel_222,mmu-miR-29b-1-5p,mmu-miR-199a-5p,novel_196,mmu-miR-365-1-5p,mmu-miR-26a-5p,novel_205,novel_12,mmu-miR-92a-3p,mmu-miR-330-5p,mmu-miR-433-3p,mmu-miR-142b,novel_89,novel_53,mmu-miR-29b-2-5p,mmu-miR-208b-3p,mmu-miR-3065-5p,mmu-miR-219b-3p,nov…	LMBRD2
ENSFCAG00000029775	mmu-miR-205-5p,mmu-miR-181d-5p,mmu-miR-181b-5p,mmu-miR-328-5p,mmu-miR-494-3p,mmu-miR-181a-5p,mmu-miR-505-3p,mmu-miR-195a-3p,mmu-miR-30a-3p,mmu-miR-152-5p,mmu-miR-30d-3p,novel_160,mmu-miR-421-3p,novel_73,mmu-miR-338-5p,mmu-miR-19a-5p,novel_85,mmu-miR-216a-5p,novel_63,mmu-miR-3085-3p,mmu-let-7g-3p,mmu-miR-323-3p,mmu-miR-181c-5p,mmu-miR-1306-5p,mmu-miR-3064-5p,mmu-miR-495-3p,mmu-miR-380-5p,mmu-miR-3…	DNAJC21
ENSFCAG00000027416	mmu-let-7c-1-3p,mmu-miR-200c-5p,mmu-miR-421-5p,mmu-miR-99a-5p,novel_72,mmu-miR-186-5p,mmu-miR-146b-5p,mmu-miR-17-5p,mmu-miR-29b-3p,mmu-miR-192-3p,novel_169,novel_211,mmu-miR-184-5p,mmu-miR-20b-5p,mmu-miR-3071-5p,novel_206,novel_65,novel_30,novel_14,novel_126,mmu-miR-100-5p,novel_68,novel_144,mmu-miR-3064-3p,novel_141,novel_108,novel_159,mmu-miR-1251-3p,mmu-miR-335-3p,novel_54,mmu-miR-409-3p,mmu-m…	BRIX1
ENSFCAG00000029752	mmu-miR-93-5p,mmu-miR-3071-3p,mmu-miR-185-5p,novel_118,mmu-miR-504-5p,mmu-miR-34a-3p,mmu-miR-26b-3p,novel_177,mmu-miR-497b,mmu-miR-875-5p,mmu-miR-380-5p,mmu-miR-182-3p,mmu-miR-484,mmu-miR-301a-5p,mmu-miR-8094,mmu-miR-221-5p,mmu-miR-139-5p,novel_218,mmu-miR-3085-3p,mmu-miR-466i-3p,novel_210,mmu-miR-130a-3p,novel_122,mmu-miR-423-5p,mmu-miR-10b-5p,novel_176,novel_76,novel_85,novel_188,novel_6,mmu-mi…	RAD1
ENSFCAG00000000513	mmu-miR-34a-5p,mmu-miR-133a-3p,novel_41,novel_16,mmu-miR-30a-5p,novel_74,novel_117,mmu-miR-331-3p,mmu-miR-34c-5p,novel_216,mmu-miR-29b-3p,novel_71,mmu-miR-186-5p,mmu-miR-383-3p,novel_211,novel_25,mmu-miR-6516-3p,mmu-miR-16-2-3p,novel_55,mmu-miR-3065-3p,mmu-miR-30d-5p,mmu-miR-1251-3p,novel_53,mmu-miR-29b-2-5p,mmu-miR-3065-5p,mmu-miR-100-3p,mmu-miR-433-3p,novel_89,novel_12,mmu-miR-330-5p,mmu-miR-23…	RAI14
ENSFCAG00000002351	mmu-miR-199a-5p,mmu-miR-101c,mmu-miR-532-3p,mmu-miR-124-5p,mmu-miR-448-5p,mmu-miR-504-5p,novel_12,mmu-miR-188-3p,novel_218,mmu-miR-758-5p,mmu-miR-1197-5p	TARS
ENSFCAG00000025077	mmu-miR-497a-5p,mmu-miR-181c-5p,mmu-miR-200a-3p,mmu-miR-130a-3p,mmu-let-7g-3p,mmu-miR-107-3p,novel_130,mmu-miR-181b-1-3p,mmu-miR-466i-3p,mmu-miR-322-5p,mmu-miR-129-2-3p,mmu-miR-208b-5p,novel_76,mmu-miR-141-3p,mmu-miR-223-5p,mmu-miR-191-3p,mmu-miR-128-3p,mmu-miR-378c,mmu-miR-1843b-5p,mmu-miR-411-3p,mmu-miR-153-3p,mmu-miR-361-3p,mmu-miR-8094,mmu-miR-3074-5p,mmu-miR-491-3p,mmu-miR-875-5p,novel_13,mm…	MTMR12
ENSFCAG00000022928	mmu-miR-1197-5p,novel_207,mmu-miR-486a-5p,mmu-miR-362-5p,mmu-miR-411-3p,mmu-miR-1b-3p,novel_92,novel_123,mmu-miR-450a-1-3p,mmu-miR-200a-3p,mmu-miR-497a-5p,mmu-miR-361-5p,mmu-miR-92b-3p,mmu-miR-322-5p,novel_119,novel_63,mmu-miR-326-3p,mmu-miR-141-3p,mmu-miR-532-5p,mmu-miR-132-5p,mmu-miR-500-5p,mmu-miR-216a-3p,novel_33,novel_220,mmu-miR-363-3p,novel_112,mmu-miR-152-5p,mmu-miR-3059-5p,mmu-miR-412-3p…	PDZD2
ENSFCAG00000000360	mmu-miR-708-5p,mmu-miR-411-3p,mmu-miR-448-5p,mmu-miR-28a-5p,mmu-miR-532-3p,mmu-miR-758-3p,mmu-miR-30f,mmu-miR-335-5p,mmu-miR-26a-1-3p,mmu-miR-186-5p,mmu-miR-188-5p,mmu-miR-150-5p,mmu-miR-27b-3p,novel_57,novel_194,mmu-miR-27a-3p,novel_206,novel_140,mmu-miR-379-3p,mmu-miR-532-5p,mmu-miR-216a-5p,mmu-miR-320-3p,novel_183,mmu-miR-29a-5p,mmu-miR-1264-5p,novel_174,mmu-miR-132-3p	DROSHA
ENSFCAG00000010325	mmu-miR-127-5p,novel_115,mmu-miR-671-5p,mmu-miR-204-5p,novel_77,novel_69,mmu-miR-134-5p,mmu-miR-129-1-3p,mmu-miR-320-5p,novel_53,mmu-miR-29b-2-5p,mmu-miR-122-5p,novel_54,novel_66,mmu-miR-433-3p,mmu-miR-7689-3p,novel_39,mmu-miR-3059-3p,novel_124,novel_48,mmu-miR-497a-3p,mmu-miR-490-3p,novel_3,mmu-miR-874-3p,mmu-miR-331-3p,mmu-miR-6982-3p,novel_32,mmu-miR-133a-5p,mmu-miR-383-3p,novel_135,novel_216,…	MYO10
ENSFCAG00000018947	novel_53,mmu-miR-26b-5p,mmu-miR-331-3p,mmu-miR-671-3p,mmu-miR-328-3p,mmu-miR-26a-5p,mmu-miR-6395,novel_34,novel_51,mmu-miR-126b-5p,novel_131,mmu-miR-185-3p,mmu-miR-377-3p	ZNF622
ENSFCAG00000005741	mmu-miR-324-3p,mmu-miR-299a-3p,mmu-miR-302b-3p,mmu-miR-302a-3p,mmu-miR-299b-3p,mmu-miR-323-5p,mmu-miR-1187,novel_93,mmu-miR-26a-5p,mmu-miR-26b-5p,mmu-miR-29b-2-5p,novel_94	2016-03-11
ENSFCAG00000030930	mmu-miR-182-5p,novel_10,novel_204,novel_97,mmu-miR-3074-5p,novel_20,mmu-miR-299a-3p,mmu-miR-134-3p,mmu-miR-324-5p,mmu-miR-1843b-5p,novel_191,mmu-miR-185-5p,mmu-miR-30c-2-3p,mmu-miR-877-3p,novel_63,novel_158,mmu-miR-129-2-3p,mmu-miR-671-3p,mmu-miR-382-3p,novel_95,novel_116,mmu-miR-505-3p,mmu-miR-346-3p,mmu-miR-25-5p,mmu-miR-299b-3p,novel_220,novel_59,mmu-miR-421-3p,novel_34,novel_202,novel_33,mmu-…	FBXL7
ENSFCAG00000026260	mmu-miR-10a-3p,mmu-miR-378a-3p,mmu-miR-590-3p,mmu-miR-204-5p,novel_208,novel_212,mmu-miR-378b,mmu-miR-142b,mmu-miR-193b-3p,mmu-miR-330-5p,mmu-miR-200a-5p,mmu-miR-150-5p,novel_180,novel_114,mmu-miR-448-5p,novel_53,mmu-miR-31-5p,mmu-miR-320-5p,novel_55,mmu-miR-7a-5p,mmu-miR-497a-3p,novel_108,novel_65,novel_126,mmu-miR-223-3p,mmu-miR-7689-3p,novel_120,mmu-let-7f-1-3p,novel_216,novel_84,mmu-miR-383-3…	FAM105A
ENSFCAG00000006063	mmu-miR-671-3p,mmu-miR-19a-5p,mmu-miR-219b-5p,novel_176,mmu-let-7g-3p,mmu-miR-3085-3p,mmu-miR-384-5p,novel_107,novel_218,mmu-miR-3064-5p,mmu-miR-615-3p,mmu-miR-375-3p,mmu-miR-377-3p,mmu-miR-126b-5p,mmu-miR-301a-5p,mmu-miR-491-3p,mmu-miR-30b-5p,mmu-miR-380-5p,mmu-miR-30c-5p,mmu-miR-145a-5p,novel_177,mmu-miR-32-5p,mmu-miR-342-3p,novel_10,mmu-miR-504-5p,novel_192,mmu-miR-128-3p,novel_207,mmu-miR-223…	TRIO
ENSFCAG00000003135	mmu-miR-191-3p,novel_13,mmu-miR-124-3p,novel_2,novel_153	ROPN1L
ENSFCAG00000028005	mmu-miR-27a-3p,novel_39,mmu-miR-365-3p,mmu-miR-466i-5p,mmu-miR-3963,mmu-miR-146b-3p,mmu-miR-212-5p,mmu-miR-3084-3p,mmu-miR-181d-5p,mmu-miR-181b-5p,mmu-miR-3064-3p,novel_174,mmu-miR-6982-3p,mmu-miR-181a-5p,novel_3,mmu-miR-145a-3p,mmu-miR-148b-3p,novel_72,mmu-miR-301a-3p,novel_57,mmu-miR-148a-3p,mmu-miR-22-5p,novel_2,mmu-miR-208b-5p,mmu-miR-152-3p,mmu-miR-181c-5p,mmu-miR-130a-3p,novel_114,mmu-miR-1…	CMBL
ENSFCAG00000003129	mmu-miR-205-5p,mmu-miR-129b-3p,novel_19,novel_199,mmu-miR-421-3p,mmu-miR-345-3p,mmu-miR-107-3p,novel_133,mmu-miR-103-3p,mmu-miR-139-5p,novel_7	CCT5
ENSFCAG00000027158	mmu-miR-181d-5p,mmu-miR-181b-5p,mmu-miR-3074-2-3p,mmu-miR-7a-1-3p,novel_22,mmu-miR-3084-3p,mmu-miR-138-1-3p,mmu-miR-205-5p,mmu-miR-542-3p,mmu-miR-370-3p,mmu-miR-466i-5p,novel_96,mmu-miR-216a-3p,mmu-miR-147-5p,novel_202,novel_34,novel_33,mmu-miR-346-3p,mmu-miR-181a-5p,mmu-miR-425-3p,novel_138,novel_107,mmu-miR-3085-3p,mmu-miR-365-2-5p,novel_142,mmu-miR-382-3p,mmu-miR-450a-1-3p,mmu-miR-181c-5p,nove…	FAM173B
ENSFCAG00000015105	mmu-miR-21a-3p,novel_91,mmu-miR-1839-5p,novel_124,novel_4,mmu-miR-3059-3p,novel_140,mmu-miR-139-3p,novel_209,novel_145,novel_214,mmu-miR-346-3p,mmu-miR-331-5p,mmu-miR-30d-3p,mmu-miR-483-3p,novel_34,mmu-miR-135b-3p,novel_61,mmu-miR-30a-3p,mmu-miR-30e-3p,mmu-miR-376a-5p,mmu-miR-874-5p,novel_153,mmu-miR-23a-3p,novel_95,novel_109,mmu-miR-377-3p,mmu-miR-1306-5p,novel_21,mmu-miR-505-5p,mmu-miR-361-5p,m…	MTRR
ENSFCAG00000015101	novel_134,mmu-miR-130a-3p,novel_55,novel_75,mmu-miR-200b-3p,mmu-miR-152-3p,novel_212,mmu-miR-146a-5p,mmu-miR-3071-5p,mmu-miR-33-5p,mmu-miR-20b-5p,mmu-miR-20a-5p,mmu-miR-215-3p,mmu-miR-483-3p,novel_191,mmu-miR-148a-3p,mmu-miR-128-3p,mmu-miR-93-5p,mmu-miR-301a-3p,mmu-miR-299b-3p,mmu-miR-299a-3p,mmu-miR-106b-5p,mmu-miR-17-5p,mmu-miR-146b-5p,mmu-miR-148b-3p,mmu-miR-132-5p,mmu-miR-200c-3p,novel_7,mmu-…	ADCY2
ENSFCAG00000003474	mmu-miR-128-3p,novel_102,mmu-miR-140-3p,novel_36,mmu-miR-214-3p,novel_197,mmu-miR-497b,mmu-miR-32-5p,novel_10,mmu-miR-26b-3p,novel_132,novel_134,novel_130,mmu-miR-505-5p,mmu-miR-495-3p,mmu-miR-615-3p,mmu-miR-1298-5p,mmu-miR-191-5p,mmu-miR-151-5p,novel_188,mmu-miR-423-5p,mmu-miR-92b-3p,novel_179,mmu-miR-135b-3p,mmu-miR-216a-3p,mmu-miR-346-3p,mmu-miR-25-5p,mmu-miR-147-3p,novel_214,mmu-miR-425-3p,mm…	PAPD7
ENSFCAG00000015602	novel_22,mmu-miR-1264-5p,novel_181,mmu-miR-194-5p,mmu-miR-486b-3p,novel_67,mmu-miR-542-3p,mmu-miR-466i-5p,mmu-miR-31-3p,mmu-miR-139-3p,novel_146,novel_214,mmu-miR-744-5p,mmu-miR-181a-2-3p,mmu-miR-218-5p,mmu-miR-1298-5p,mmu-miR-126b-5p,mmu-miR-221-5p,mmu-miR-3085-3p,mmu-miR-107-3p,novel_210,novel_179,mmu-miR-423-5p,mmu-miR-877-3p,novel_76,mmu-miR-19a-5p,mmu-miR-378d,mmu-miR-191-3p,mmu-miR-1983,mmu…	NSUN2
ENSFCAG00000009540	mmu-miR-486b-3p,mmu-miR-96-5p,novel_51,novel_18,mmu-miR-139-3p,mmu-miR-365-3p,novel_59,mmu-miR-148b-3p,novel_214,mmu-miR-211-5p,mmu-miR-145a-3p,mmu-miR-23a-5p,novel_121,novel_210,mmu-miR-3085-3p,mmu-miR-3064-5p,mmu-miR-323-3p,mmu-miR-219b-5p,mmu-miR-326-3p,mmu-miR-873a-5p,novel_102,mmu-miR-1843b-5p,mmu-miR-381-5p,mmu-miR-185-3p,mmu-miR-216b-5p,mmu-miR-214-3p,novel_92,novel_141,mmu-miR-3064-3p,mmu…	SLC12A7
ENSFCAG00000009538	mmu-miR-382-5p,novel_126,mmu-miR-27a-3p,novel_4,mmu-miR-433-5p,mmu-miR-143-3p,novel_108,mmu-miR-3065-3p,novel_174,mmu-miR-21a-3p,novel_15,mmu-miR-136-5p,mmu-miR-129b-3p,mmu-miR-764-3p,novel_116,mmu-miR-412-3p,mmu-miR-214-5p,novel_74,mmu-miR-219a-2-3p,mmu-miR-103-1-5p,mmu-miR-30e-3p,mmu-miR-30a-3p,mmu-miR-107-5p,mmu-miR-30d-3p,mmu-miR-483-3p,novel_216,mmu-miR-211-5p,mmu-miR-128-1-5p,novel_104,mmu-…	TRIP13
ENSFCAG00000015431	novel_119,novel_63,mmu-miR-423-5p,mmu-miR-767,mmu-miR-370-5p,novel_196,mmu-miR-325-3p,mmu-miR-1a-2-5p,novel_43,mmu-miR-671-5p,mmu-miR-19a-5p,mmu-miR-1a-1-5p,mmu-miR-135a-1-3p,mmu-miR-210-5p,mmu-miR-130a-5p,mmu-miR-1251-3p,mmu-miR-182-5p,mmu-miR-504-5p,mmu-miR-3074-5p,mmu-miR-1843b-3p,novel_137,mmu-miR-217-5p,novel_189,novel_118,mmu-miR-93-3p,mmu-miR-1843b-5p,mmu-miR-409-5p,novel_167,novel_198,mmu…	EXOC3
ENSFCAG00000030558	mmu-miR-370-3p,mmu-miR-365-3p,novel_1,mmu-miR-205-5p,mmu-miR-382-5p,mmu-miR-1839-5p,novel_166,mmu-miR-140-5p,novel_75,mmu-miR-200b-3p,novel_168,mmu-miR-491-5p,mmu-miR-103-1-5p,mmu-miR-496a-3p,mmu-miR-145a-3p,mmu-miR-3154,mmu-miR-3059-5p,mmu-miR-874-5p,mmu-miR-505-3p,novel_116,mmu-miR-532-3p,novel_209,novel_202,novel_220,novel_59,mmu-miR-421-3p,mmu-miR-147-5p,mmu-miR-30d-3p,mmu-miR-326-3p,novel_17…	SDHA
ENSFCAG00000027428	mmu-miR-30c-1-3p,mmu-miR-10b-5p,mmu-miR-200b-5p,mmu-miR-215-3p,novel_184,novel_63,novel_103,mmu-miR-218-1-3p,mmu-miR-204-5p,novel_126,novel_95,mmu-miR-10a-5p,novel_11,mmu-miR-504-5p,novel_32,novel_129,mmu-miR-9-5p,mmu-miR-3154,mmu-miR-101c,mmu-miR-211-5p,mmu-miR-217-5p,mmu-miR-200a-5p,mmu-miR-483-3p,mmu-miR-185-5p,mmu-miR-30c-2-3p	CCDC127
ENSFCAG00000006209	mmu-miR-124-3p,mmu-miR-331-3p,mmu-miR-412-3p,novel_99,novel_92,novel_54,novel_19,novel_102,novel_86,mmu-miR-23b-5p,mmu-miR-1983,mmu-miR-25-5p,novel_131,mmu-miR-223-3p,novel_25,mmu-miR-425-5p,mmu-miR-486b-3p,mmu-miR-486a-3p,mmu-miR-221-5p,novel_123,mmu-miR-382-3p	PRKCZ
ENSFCAG00000023600	mmu-miR-185-3p,mmu-miR-499-3p,novel_191,mmu-miR-185-5p,mmu-miR-362-5p,mmu-miR-504-5p,novel_52,mmu-miR-503-5p,novel_92,novel_99,mmu-miR-103-2-5p,mmu-miR-30f,mmu-miR-301a-5p,novel_94,novel_142,mmu-miR-450a-1-3p,mmu-miR-200a-3p,novel_123,mmu-miR-181c-5p,mmu-miR-375-3p,mmu-miR-139-5p,mmu-miR-495-3p,mmu-miR-615-3p,mmu-miR-181b-1-3p,novel_134,mmu-miR-365-2-5p,mmu-miR-423-5p,novel_63,novel_104,mmu-miR-1…	RER1
ENSFCAG00000006318	novel_201,novel_93,mmu-miR-24-1-5p,mmu-miR-377-5p,mmu-miR-142b,mmu-miR-18a-5p,novel_79,novel_190,mmu-miR-29b-1-5p,mmu-miR-199a-5p,novel_222,mmu-miR-1187,novel_152,novel_196,novel_77,novel_155,mmu-miR-194-2-3p,novel_69,novel_38,mmu-miR-129b-5p,mmu-miR-486a-3p,novel_147,mmu-miR-1298-3p,mmu-miR-124-3p,novel_117,mmu-miR-331-3p,novel_32,mmu-miR-6982-3p,novel_100,novel_131,novel_65,mmu-miR-6957-3p,nove…	KCNAB2
ENSFCAG00000006319	novel_47,mmu-miR-100-3p,novel_149,novel_53,mmu-miR-3106-5p,mmu-miR-324-3p,mmu-miR-330-5p,mmu-miR-93-3p,mmu-miR-6516-5p,mmu-miR-127-3p,mmu-miR-16-5p,novel_2,novel_178,novel_43,novel_115,mmu-miR-129-1-3p,mmu-miR-24-3p,novel_110,mmu-miR-210-5p,mmu-miR-19a-3p,mmu-miR-670-5p,mmu-miR-874-3p,novel_3,mmu-miR-129b-3p,mmu-miR-17-5p,novel_216,mmu-miR-195a-5p,mmu-miR-383-3p,mmu-miR-15a-5p,mmu-miR-301a-3p,nov…	CHD5
ENSFCAG00000006322	mmu-miR-3065-3p,mmu-miR-486b-3p,novel_17,mmu-miR-29b-3p,mmu-miR-24-3p,mmu-miR-486a-3p,mmu-miR-1a-1-5p,mmu-miR-125a-5p,mmu-miR-29a-3p,mmu-miR-125b-5p,mmu-miR-29c-3p,novel_208,mmu-miR-1a-2-5p,novel_179,novel_177	GPR153
ENSFCAG00000000657	mmu-miR-130b-3p,mmu-miR-448-5p,novel_66,mmu-miR-503-5p,mmu-miR-504-5p,novel_207,mmu-miR-185-5p,mmu-miR-30c-2-3p,mmu-miR-93-5p,mmu-miR-1843b-5p,mmu-miR-93-3p,mmu-miR-20a-5p,mmu-miR-128-1-5p,novel_139,mmu-miR-615-3p,mmu-miR-130a-3p,mmu-miR-194-2-3p,mmu-miR-19a-3p,mmu-miR-19b-3p,novel_74,mmu-miR-17-5p,mmu-miR-106b-5p,mmu-miR-147-3p,novel_33,mmu-miR-301a-3p,mmu-miR-20b-5p,mmu-miR-30c-1-3p,mmu-miR-28c…	PLEKHG5
ENSFCAG00000000660	mmu-miR-185-3p,mmu-miR-346-3p,novel_187	ZBTB48
ENSFCAG00000031434	mmu-miR-129-2-3p,mmu-miR-877-3p,novel_179,mmu-miR-423-5p,mmu-miR-219b-5p,mmu-miR-3085-3p,novel_210,mmu-miR-107-3p,mmu-miR-495-3p,novel_13,mmu-miR-875-5p,mmu-miR-214-3p,mmu-miR-301a-5p,mmu-miR-504-5p,novel_204,mmu-miR-34a-3p,novel_195,novel_97,novel_177,mmu-miR-185-5p,mmu-miR-191-3p,mmu-miR-217-5p,mmu-miR-1983,novel_8,novel_146,mmu-miR-29c-3p,mmu-miR-542-3p,novel_67,mmu-miR-486b-3p,mmu-miR-212-5p,…	KLHL21
ENSFCAG00000031114	novel_124,novel_70,novel_215,novel_14,mmu-miR-27a-5p,novel_120,novel_65,mmu-miR-195a-5p,mmu-miR-383-3p,mmu-miR-15a-5p,novel_173,novel_72,novel_131,mmu-miR-192-3p,novel_216,novel_169,mmu-miR-214-5p,mmu-miR-129b-3p,mmu-miR-19a-3p,novel_129,novel_61,mmu-miR-194-2-3p,mmu-miR-22-3p,novel_155,mmu-miR-486a-3p,mmu-miR-134-5p,novel_38,mmu-miR-204-5p,novel_43,mmu-miR-320-3p,mmu-miR-671-5p,mmu-let-7a-2-3p,m…	PHF13
ENSFCAG00000000663	novel_184,mmu-miR-322-5p,mmu-miR-92b-3p,mmu-miR-873a-5p,novel_134,mmu-miR-3085-3p,mmu-miR-181b-1-3p,mmu-miR-3064-5p,mmu-miR-497a-5p,mmu-miR-1306-5p,mmu-miR-126b-5p,mmu-miR-450a-1-3p,mmu-miR-181c-5p,novel_123,mmu-miR-214-3p,mmu-miR-875-5p,mmu-miR-503-5p,mmu-miR-32-5p,mmu-miR-504-5p,novel_52,novel_204,novel_195,mmu-miR-574-3p,novel_192,novel_194,mmu-miR-362-5p,mmu-miR-324-5p,mmu-miR-27b-3p,mmu-miR-…	DNAJC11
ENSFCAG00000022968	novel_194,mmu-miR-362-5p,mmu-miR-421-3p,mmu-miR-500-5p,novel_35,mmu-miR-34c-5p,mmu-miR-485-5p,mmu-miR-320-5p,mmu-miR-28a-5p,novel_180,mmu-miR-34a-5p,mmu-miR-708-5p,novel_61,mmu-miR-486b-3p,mmu-miR-328-5p,mmu-miR-34b-5p,novel_130,mmu-miR-486a-3p,novel_111,novel_60,mmu-miR-28c,mmu-miR-433-5p,mmu-miR-124-5p,mmu-miR-449a-5p	PARK7
ENSFCAG00000008123	novel_177,mmu-miR-193b-3p,mmu-miR-193a-3p,mmu-miR-23b-5p	SLC45A1
ENSFCAG00000010097	mmu-miR-486b-3p,novel_172,mmu-miR-491-5p,mmu-miR-196a-2-3p,novel_181,novel_51,mmu-miR-466f-3p,novel_146,mmu-miR-205-5p,novel_18,novel_125,mmu-miR-342-5p,mmu-miR-217-3p,mmu-miR-124-5p,mmu-miR-365-3p,novel_59,novel_33,mmu-miR-744-5p,mmu-miR-23b-5p,mmu-miR-346-3p,mmu-miR-211-5p,mmu-miR-148b-3p,mmu-miR-147-3p,mmu-miR-425-3p,mmu-miR-145a-3p,mmu-miR-181a-2-3p,novel_116,mmu-miR-764-3p,mmu-miR-532-3p,mmu…	ENO1
ENSFCAG00000031911	novel_76,novel_188,mmu-miR-216a-5p,mmu-miR-671-3p,novel_179,mmu-miR-423-5p,mmu-miR-877-3p,mmu-miR-384-5p,mmu-miR-3085-3p,novel_210,mmu-miR-181c-5p,novel_13,mmu-miR-30c-5p,mmu-miR-592-5p,mmu-miR-3074-5p,novel_204,mmu-miR-26b-3p,novel_195,novel_177,mmu-miR-32-5p,mmu-miR-193a-3p,novel_148,mmu-miR-185-5p,mmu-miR-378d,mmu-miR-191-3p,novel_8,novel_146,mmu-miR-25-3p,novel_67,mmu-miR-542-3p,mmu-miR-124-5…	H6PD
ENSFCAG00000022943	mmu-miR-365-2-5p,novel_134,mmu-let-7g-3p,novel_210,mmu-miR-1306-5p,mmu-miR-497a-5p,mmu-miR-181c-5p,mmu-miR-450a-1-3p,mmu-miR-129-2-3p,novel_76,novel_158,mmu-miR-29a-3p,mmu-miR-216a-5p,mmu-miR-378a-5p,mmu-miR-219b-5p,mmu-miR-322-5p,mmu-miR-326-3p,mmu-miR-423-5p,mmu-miR-92b-3p,novel_194,mmu-miR-30c-2-3p,mmu-miR-185-5p,novel_207,mmu-miR-185-3p,mmu-miR-8094,mmu-miR-380-5p,novel_92,mmu-miR-32-5p,mmu-m…	SPSB1
ENSFCAG00000022044	novel_214,novel_202,mmu-miR-152-5p,mmu-miR-874-5p,mmu-miR-181a-5p,mmu-miR-532-3p,novel_116,novel_153,mmu-miR-181b-5p,mmu-miR-181d-5p,mmu-miR-494-3p,mmu-miR-124-5p,mmu-miR-342-5p,mmu-miR-378d,novel_207,mmu-miR-499-3p,mmu-miR-27b-3p,novel_50,mmu-miR-128-3p,mmu-miR-9-5p,mmu-miR-145a-5p,mmu-miR-875-5p,mmu-miR-222-5p,mmu-miR-592-5p,mmu-miR-484,mmu-miR-30f,mmu-miR-191-5p,mmu-miR-181c-5p,mmu-miR-382-3p,…	SLC25A33
ENSFCAG00000026305	mmu-miR-574-5p,mmu-miR-599,mmu-miR-210-5p,novel_163,novel_109,novel_208,novel_43,novel_178,mmu-miR-152-3p,novel_88,mmu-miR-450b-3p,mmu-miR-127-5p,mmu-miR-22-5p,mmu-miR-16-5p,mmu-miR-378a-3p,novel_171,mmu-miR-330-5p,mmu-miR-127-3p,mmu-miR-196b-3p,novel_12,novel_89,mmu-miR-433-3p,novel_149,novel_137,novel_47,mmu-miR-335-3p,mmu-miR-30d-5p,mmu-miR-3065-3p,novel_55,novel_31,mmu-miR-125b-5p,mmu-miR-651…	PIK3CD
ENSFCAG00000014439	mmu-miR-132-5p,mmu-miR-25-5p,mmu-miR-346-3p,novel_96,novel_220,novel_9,mmu-miR-483-3p,novel_121,mmu-miR-764-3p,mmu-miR-145a-3p,mmu-miR-193b-5p,mmu-miR-466f-3p,novel_166,mmu-miR-138-5p,mmu-miR-494-3p,mmu-miR-328-5p,novel_221,novel_198,novel_58,novel_207,mmu-miR-1843b-5p,novel_52,mmu-miR-361-3p,mmu-miR-1b-3p,novel_99,novel_92,novel_20,mmu-miR-191-5p,mmu-miR-3064-5p,mmu-miR-873a-5p,mmu-miR-20a-5p,mm…	CLSTN1
ENSFCAG00000023559	novel_201,novel_29,mmu-miR-130b-3p,mmu-miR-320-5p,novel_53,mmu-miR-493-5p,mmu-miR-142b,novel_189,mmu-miR-410-3p,mmu-miR-6516-5p,mmu-miR-543-3p,novel_12,mmu-miR-370-5p,mmu-miR-590-3p,novel_205,novel_79,mmu-miR-127-5p,mmu-miR-181b-2-3p,mmu-miR-218-1-3p,mmu-miR-204-5p,mmu-miR-15b-3p,mmu-miR-134-5p,mmu-miR-129b-5p,mmu-miR-486a-3p,mmu-miR-340-5p,mmu-miR-22-3p,mmu-miR-421-5p,mmu-miR-374c-3p,mmu-miR-698…	LZIC
ENSFCAG00000014587	novel_79,mmu-miR-26b-5p,novel_106,novel_85,novel_203,mmu-miR-485-3p,mmu-miR-26a-5p,mmu-miR-146b-3p,mmu-miR-129b-5p,novel_187,mmu-miR-29b-2-5p,mmu-miR-3074-5p,mmu-miR-9-5p,novel_96,novel_12,novel_150,mmu-miR-129-5p	UBE4B
ENSFCAG00000031342	mmu-miR-93-3p,mmu-miR-23b-3p,novel_7,mmu-miR-211-5p,mmu-miR-188-5p,mmu-miR-216b-5p,mmu-miR-301a-5p,novel_136,mmu-miR-182-5p,novel_97,novel_159,mmu-miR-323-5p,mmu-miR-23a-3p,novel_190,mmu-miR-204-5p,novel_60,novel_152,mmu-miR-370-3p	APITD1
ENSFCAG00000014591	mmu-miR-485-5p,mmu-miR-103-1-5p,mmu-miR-216a-3p,novel_96,mmu-miR-107-5p,mmu-miR-147-5p,novel_73,mmu-miR-346-3p,novel_7,novel_35,novel_214,novel_126,novel_106,mmu-miR-370-3p,mmu-miR-27a-3p,novel_174,novel_55,novel_75,mmu-miR-103-2-5p,mmu-miR-18a-3p,mmu-miR-1b-3p,mmu-miR-342-3p,mmu-miR-128-3p,novel_118,mmu-miR-93-3p,mmu-miR-27b-3p,mmu-miR-324-3p,mmu-miR-18a-5p,novel_222,mmu-miR-378a-5p,novel_152,no…	DFFA
ENSFCAG00000014592	mmu-miR-196b-3p,mmu-miR-30c-2-3p,mmu-let-7f-2-3p,mmu-miR-199a-3p,mmu-miR-185-3p,novel_137,novel_20,mmu-miR-335-5p,mmu-miR-18a-3p,novel_201,novel_52,mmu-miR-3085-3p,novel_134,mmu-miR-377-3p,mmu-miR-505-5p,mmu-miR-3064-5p,mmu-miR-486a-3p,mmu-miR-128-1-5p,novel_178,novel_162,novel_184,novel_96,novel_59,novel_34,novel_35,novel_214,mmu-miR-764-3p,mmu-miR-485-5p,mmu-miR-874-5p,novel_147,novel_74,mmu-mi…	PEX14
ENSFCAG00000015657	novel_1,mmu-miR-130b-5p,novel_60,novel_8,novel_125,mmu-miR-342-5p,mmu-miR-370-3p,novel_67,novel_198,mmu-miR-542-3p,mmu-miR-449a-5p,mmu-miR-486b-3p,mmu-miR-323-5p,mmu-miR-491-5p,mmu-miR-466f-3p,mmu-miR-218-5p,mmu-miR-425-3p,mmu-miR-145a-3p,mmu-miR-874-5p,mmu-miR-764-3p,novel_112,mmu-miR-328-3p,mmu-miR-744-5p,novel_33,novel_202,mmu-miR-299b-3p,mmu-miR-25-5p,mmu-miR-183-5p,mmu-miR-346-3p,mmu-miR-148…	SRM
ENSFCAG00000000052	mmu-miR-27b-3p,mmu-miR-378c,mmu-miR-128-3p,mmu-miR-378b,mmu-miR-29b-3p,mmu-let-7c-1-3p,mmu-miR-3065-3p,novel_174,novel_124,mmu-let-7g-3p,novel_218,mmu-miR-29a-3p,mmu-miR-139-3p,mmu-miR-29c-3p,mmu-miR-873a-5p,novel_179,mmu-miR-27a-3p,mmu-miR-877-3p,novel_119,mmu-miR-433-5p,mmu-miR-378a-3p	EXOSC10
ENSFCAG00000023565	mmu-miR-193b-5p,novel_147,mmu-miR-874-5p,mmu-miR-532-3p,mmu-miR-1298-3p,mmu-miR-338-3p,novel_112,mmu-miR-383-3p,novel_131,mmu-miR-6985-3p,novel_216,novel_146,novel_125,mmu-miR-27a-5p,mmu-miR-299b-5p,mmu-miR-30c-1-3p,mmu-miR-486b-3p,novel_124,mmu-miR-323-5p,mmu-miR-149-5p,mmu-miR-490-3p,novel_70,novel_26,novel_217,novel_149,mmu-miR-214-3p,novel_49,mmu-miR-320-5p,novel_92,mmu-miR-448-5p,novel_52,mm…	FBXO44
ENSFCAG00000000068	mmu-miR-758-5p,mmu-miR-133b-3p,mmu-miR-24-3p,mmu-miR-34b-5p,mmu-miR-184-3p,mmu-miR-574-5p,novel_171,mmu-miR-16-5p,mmu-miR-450b-3p,mmu-miR-152-3p,novel_43,mmu-miR-324-3p,mmu-miR-93-3p,mmu-miR-330-5p,novel_47,mmu-miR-31-5p,mmu-miR-216c-3p,mmu-miR-493-5p,novel_55,mmu-miR-149-5p,novel_174,novel_124,mmu-miR-30c-1-3p,novel_106,novel_31,novel_128,novel_216,mmu-miR-301a-3p,mmu-miR-15a-5p,mmu-miR-107-5p,m…	CLCN6
ENSFCAG00000030474	novel_51,novel_4,novel_30,mmu-miR-342-5p,mmu-miR-346-3p,novel_128,mmu-miR-19a-3p,novel_129,mmu-miR-19b-3p,mmu-miR-145a-3p,novel_117,mmu-miR-3154,mmu-miR-124-3p,mmu-miR-129b-3p,novel_147,novel_109,novel_21,novel_24,novel_95,mmu-miR-365-2-5p,mmu-miR-26a-5p,novel_103,mmu-miR-325-3p,mmu-miR-384-3p,mmu-miR-365-1-5p,novel_162,novel_79,mmu-miR-216a-5p,mmu-miR-26b-5p,mmu-miR-3106-5p,mmu-miR-3071-3p,mmu-m…	KIAA2013
ENSFCAG00000000074	mmu-miR-223-5p,mmu-miR-378d,mmu-miR-185-5p,mmu-miR-1843b-5p,novel_102,mmu-miR-145a-5p,mmu-miR-342-3p,mmu-miR-182-5p,mmu-miR-216b-5p,mmu-miR-182-3p,novel_92,mmu-miR-505-5p,mmu-miR-450a-1-3p,mmu-miR-6395,novel_210,novel_130,novel_63,mmu-miR-204-3p,mmu-miR-326-3p,novel_179,mmu-miR-10b-5p,mmu-miR-129-2-3p,mmu-miR-29a-3p,mmu-miR-532-5p,novel_104,mmu-miR-346-3p,mmu-miR-147-3p,mmu-miR-211-5p,mmu-miR-135…	PLOD1
ENSFCAG00000003779	mmu-miR-34a-5p,mmu-miR-485-5p,mmu-miR-34c-5p,novel_35,novel_128,mmu-miR-186-5p,mmu-miR-301a-3p,mmu-miR-15a-5p,mmu-miR-107-5p,mmu-miR-195a-5p,mmu-let-7i-3p,mmu-miR-210-3p,mmu-miR-28c,mmu-miR-7689-3p,mmu-miR-135b-5p,novel_124,mmu-miR-448-5p,mmu-miR-29b-2-5p,novel_53,mmu-miR-320-5p,novel_149,mmu-miR-216c-3p,mmu-miR-493-5p,mmu-miR-543-3p,mmu-miR-93-3p,mmu-miR-16-5p,novel_170,novel_43,mmu-miR-34b-5p,m…	VPS13D
ENSFCAG00000000576	novel_199,mmu-miR-194-2-3p,mmu-miR-132-3p,novel_69,mmu-miR-486a-3p,novel_190,mmu-miR-29b-1-5p,novel_103,novel_196,mmu-miR-330-5p,novel_87,mmu-miR-324-3p,mmu-miR-335-5p,mmu-miR-18a-3p,novel_53,mmu-miR-29b-2-5p,novel_137,mmu-miR-409-3p,novel_93,novel_48,novel_124,novel_141,novel_62,novel_68,mmu-miR-125b-5p,novel_80,mmu-miR-6516-3p,mmu-miR-125a-5p,novel_39,mmu-miR-383-3p,novel_211,novel_173,novel_13…	DHRS3
ENSFCAG00000031519	novel_39,novel_45,mmu-miR-3059-3p,novel_175,novel_108,mmu-miR-136-5p,novel_183,mmu-miR-21a-3p,novel_56,mmu-miR-490-3p,novel_215,mmu-miR-129b-3p,novel_182,mmu-miR-30e-3p,novel_216,mmu-miR-188-5p,novel_131,novel_72,novel_212,novel_115,mmu-miR-320-3p,novel_2,mmu-miR-218-1-3p,mmu-miR-365-1-5p,novel_162,novel_152,novel_171,mmu-miR-384-3p,mmu-miR-210-5p,mmu-miR-574-5p,novel_110,mmu-miR-184-3p,mmu-miR-2…	AADACL3
ENSFCAG00000027769	novel_212,mmu-miR-378a-5p,mmu-miR-448-3p,novel_179,mmu-miR-5126,novel_103,mmu-miR-326-3p,novel_134,mmu-miR-22-3p,novel_210,mmu-miR-136-5p,novel_68,mmu-miR-21a-3p,novel_56,novel_55,novel_215,mmu-miR-320-5p,mmu-miR-18a-3p,mmu-miR-216c-3p,mmu-miR-331-3p,novel_204,novel_135,novel_118,mmu-miR-330-5p,mmu-miR-483-3p,novel_57,novel_214,novel_44,novel_17	C1orf158
ENSFCAG00000026776	mmu-miR-26a-1-3p,novel_201,novel_29,novel_49,mmu-miR-18a-3p,mmu-miR-129b-5p,novel_21,novel_187,mmu-miR-486a-3p,mmu-miR-125a-3p,novel_186,novel_69,mmu-miR-370-5p,novel_205,novel_79,mmu-miR-128-1-5p,mmu-miR-146a-5p,mmu-miR-320-3p,mmu-miR-204-5p,mmu-miR-146b-5p,mmu-miR-188-5p,mmu-miR-542-5p,novel_131,novel_37,novel_57,novel_61,mmu-miR-6982-3p,mmu-miR-133a-5p,mmu-miR-381-3p,novel_147,mmu-miR-1298-3p,…	CASP9
ENSFCAG00000011586	novel_190,novel_43,mmu-miR-320-3p,mmu-miR-671-5p,novel_170,mmu-miR-151-5p,novel_76,mmu-miR-128-1-5p,novel_212,mmu-miR-455-5p,novel_184,novel_69,mmu-miR-210-5p,mmu-miR-495-3p,mmu-miR-486a-3p,mmu-miR-24-3p,mmu-miR-3065-5p,mmu-miR-182-3p,novel_49,mmu-miR-320-5p,novel_52,novel_195,mmu-miR-182-5p,mmu-miR-361-3p,mmu-miR-193b-3p,mmu-miR-185-5p,mmu-miR-127-3p,mmu-miR-193a-3p,mmu-miR-134-3p,mmu-miR-324-3p…	PLEKHM2
ENSFCAG00000010165	novel_107,novel_130,mmu-miR-410-5p,mmu-miR-384-5p,mmu-miR-466i-3p,mmu-miR-130a-3p,mmu-let-7g-3p,mmu-miR-181c-5p,mmu-miR-382-3p,mmu-miR-497a-5p,mmu-miR-29a-3p,mmu-miR-423-5p,mmu-miR-322-5p,novel_176,mmu-miR-669f-3p,novel_192,novel_191,novel_50,mmu-miR-129-5p,mmu-miR-30c-5p,novel_92,mmu-miR-214-3p,mmu-miR-103-2-5p,mmu-miR-30b-5p,mmu-miR-30f,novel_204,mmu-miR-491-5p,mmu-miR-181d-5p,mmu-miR-3074-2-3p…	SPEN
ENSFCAG00000010172	mmu-miR-342-5p,novel_69,mmu-miR-210-5p,mmu-miR-18a-3p,mmu-miR-484,mmu-miR-331-3p,mmu-miR-3074-5p,mmu-miR-214-3p,mmu-miR-182-3p,mmu-miR-485-5p,novel_154,novel_121,novel_204,mmu-miR-6982-3p,mmu-miR-188-5p,mmu-miR-25-5p,novel_35,mmu-miR-18a-5p	RSG1
ENSFCAG00000031057	novel_67,novel_8,mmu-let-7i-5p,mmu-miR-29c-3p,mmu-miR-200b-3p,novel_75,mmu-let-7c-5p,novel_22,mmu-miR-96-5p,novel_181,mmu-miR-302b-3p,mmu-miR-1264-5p,mmu-miR-3074-2-3p,mmu-miR-323-5p,mmu-miR-708-5p,mmu-miR-874-5p,novel_138,mmu-miR-218-5p,novel_214,mmu-miR-302a-3p,novel_157,mmu-miR-147-5p,novel_122,mmu-miR-877-3p,mmu-miR-98-5p,mmu-miR-423-5p,mmu-miR-216a-5p,mmu-miR-221-5p,mmu-miR-615-3p,novel_107,…	FBXO42
ENSFCAG00000030681	novel_196,novel_190,mmu-miR-671-5p,mmu-let-7f-5p,mmu-miR-29b-1-5p,novel_79,mmu-miR-146a-5p,mmu-miR-486a-3p,novel_21,novel_187,mmu-miR-22-3p,novel_69,novel_155,novel_114,mmu-miR-24-1-5p,mmu-miR-1251-5p,novel_29,mmu-miR-18a-3p,novel_154,mmu-miR-15b-5p,mmu-miR-142b,mmu-miR-26a-1-3p,mmu-miR-150-5p,mmu-miR-3071-5p,mmu-miR-6957-3p,novel_25,novel_65,mmu-miR-340-3p,mmu-miR-223-3p,novel_62,mmu-miR-133a-5p…	SPATA21
ENSFCAG00000025570	mmu-miR-29a-3p,mmu-miR-342-5p,mmu-miR-29c-3p,novel_43,novel_208,novel_80,novel_4,mmu-miR-423-5p,mmu-miR-590-3p,mmu-miR-326-3p,mmu-miR-125a-3p,mmu-miR-491-5p,mmu-miR-138-5p,mmu-miR-323-5p,novel_69,novel_210,mmu-miR-149-5p,mmu-miR-124-3p,novel_117,novel_93,mmu-miR-361-3p,novel_86,novel_96,novel_33,mmu-miR-330-5p,novel_211,mmu-miR-29b-3p,mmu-miR-206-3p,mmu-miR-185-3p,mmu-miR-346-3p	MFAP2
ENSFCAG00000010181	mmu-miR-764-3p,mmu-miR-152-5p,novel_121,mmu-miR-103-1-5p,novel_33,mmu-miR-299b-3p,novel_160,mmu-miR-346-3p,novel_209,mmu-miR-211-5p,mmu-miR-205-5p,novel_60,mmu-miR-130b-5p,mmu-miR-370-3p,mmu-miR-148b-5p,mmu-miR-328-5p,mmu-miR-7a-1-3p,mmu-miR-138-5p,mmu-miR-1839-5p,mmu-let-7b-5p,mmu-miR-140-5p,mmu-miR-103-2-5p,novel_92,novel_197,mmu-miR-1b-3p,mmu-miR-361-3p,novel_52,mmu-miR-378a-5p,mmu-miR-326-3p,…	PADI2
ENSFCAG00000010187	mmu-miR-152-3p,novel_82,novel_205,mmu-miR-148a-3p,mmu-miR-22-3p,mmu-miR-196b-3p,mmu-miR-375-3p,mmu-miR-185-3p,novel_7,mmu-miR-148b-3p	RCC2
ENSFCAG00000010188	novel_187,mmu-miR-377-3p,mmu-miR-196b-5p,novel_95,mmu-miR-466f-3p,mmu-miR-194-2-3p,novel_107,mmu-miR-22-5p,novel_203,mmu-miR-196a-5p,mmu-miR-340-3p,mmu-miR-16-2-3p,novel_34,mmu-miR-338-3p,novel_66,mmu-miR-152-5p,novel_204,novel_195,mmu-miR-342-3p,mmu-miR-361-3p,novel_117	ARHGEF10L
ENSFCAG00000010189	mmu-miR-412-3p,novel_154,mmu-miR-331-3p,mmu-miR-6982-3p,novel_182,novel_131,mmu-miR-1983,mmu-miR-139-3p,mmu-miR-181b-2-3p,mmu-miR-448-3p,novel_106,mmu-miR-339-5p,novel_43,novel_203,mmu-miR-204-3p,mmu-miR-202-5p,mmu-miR-6957-3p,mmu-miR-345-3p,novel_215	ACTL8
ENSFCAG00000009427	novel_75,novel_96,mmu-miR-380-5p	IGSF21
ENSFCAG00000008769	mmu-miR-466i-5p,novel_67,mmu-miR-365-3p,mmu-miR-29c-3p,novel_1,mmu-miR-138-1-3p,mmu-miR-466f-3p,novel_51,mmu-miR-486b-3p,mmu-miR-148b-5p,mmu-miR-3074-2-3p,mmu-miR-7a-1-3p,mmu-miR-23a-5p,mmu-miR-30a-3p,novel_112,mmu-miR-764-3p,mmu-miR-346-3p,mmu-miR-744-5p,novel_220,mmu-miR-30d-3p,mmu-miR-322-5p,novel_63,mmu-miR-204-3p,novel_158,mmu-miR-29a-3p,mmu-miR-497a-5p,novel_142,novel_204,mmu-miR-342-3p,mmu…	UBR4
ENSFCAG00000008770	novel_120,novel_30,novel_14,novel_126,novel_65,novel_4,mmu-miR-3059-3p,novel_62,mmu-miR-497a-3p,novel_68,mmu-miR-21a-3p,mmu-miR-136-5p,mmu-miR-19b-1-5p,mmu-miR-450b-5p,mmu-miR-214-5p,mmu-miR-421-5p,novel_82,novel_216,novel_145,novel_115,mmu-miR-320-3p,novel_101,mmu-miR-129b-5p,mmu-miR-24-3p,novel_21,novel_149,mmu-miR-3065-5p,novel_54,mmu-miR-543-3p,mmu-miR-9-3p,mmu-miR-193b-3p,novel_189,mmu-miR-1…	EMC1
ENSFCAG00000008775	mmu-miR-130b-5p,mmu-miR-128-1-5p,mmu-miR-26b-5p,mmu-miR-339-5p,mmu-miR-26a-5p,mmu-miR-379-3p,novel_4,mmu-miR-423-5p,mmu-miR-377-3p,novel_74,mmu-miR-145b,mmu-miR-214-3p,mmu-miR-764-3p,mmu-miR-874-5p,mmu-miR-497b,mmu-miR-145a-5p,novel_93,novel_201,mmu-miR-185-5p,novel_211,novel_34,mmu-miR-150-5p,novel_173,novel_131,mmu-miR-140-3p,mmu-miR-142b	CAPZB
ENSFCAG00000003066	mmu-miR-532-3p,novel_12,mmu-miR-29b-2-5p,mmu-miR-130a-5p,novel_212,novel_196,mmu-miR-1306-5p	MINOS1
ENSFCAG00000014732	novel_146,mmu-miR-328-5p,mmu-miR-181d-5p,mmu-miR-181b-5p,mmu-miR-328-3p,mmu-miR-5100,mmu-miR-218-5p,mmu-miR-412-3p,mmu-miR-181a-5p,mmu-miR-874-5p,mmu-miR-148b-3p,novel_214,novel_59,mmu-miR-216a-3p,novel_160,mmu-miR-204-3p,novel_184,mmu-miR-873a-5p,mmu-miR-411-5p,novel_158,mmu-miR-339-5p,mmu-miR-382-3p,mmu-miR-181c-5p,mmu-let-7g-3p,mmu-miR-6395,mmu-miR-361-3p,novel_52,mmu-miR-26b-3p,novel_136,nove…	TMCO4
ENSFCAG00000028330	novel_215,novel_70,mmu-miR-7a-5p,mmu-miR-497a-3p,novel_56,mmu-miR-135a-5p,novel_25,mmu-miR-3071-5p,mmu-miR-6957-3p,mmu-miR-27a-3p,mmu-miR-3963,novel_14,mmu-miR-16-2-3p,mmu-miR-188-5p,mmu-miR-146b-5p,mmu-miR-6985-3p,novel_129,mmu-miR-28a-5p,novel_61,novel_19,novel_32,mmu-miR-450a-5p,mmu-miR-450b-5p,novel_41,novel_78,mmu-miR-29a-5p,novel_69,mmu-miR-22-3p,mmu-miR-132-3p,mmu-miR-340-5p,mmu-miR-370-5p…	OTUD3
ENSFCAG00000024083	novel_62,novel_108,mmu-miR-149-5p,novel_26,novel_22,mmu-miR-1839-5p,novel_166,mmu-miR-125a-5p,novel_161,mmu-miR-125b-5p,novel_80,novel_18,novel_198,mmu-miR-449a-5p,novel_67,mmu-miR-370-3p,mmu-miR-181c-3p,novel_57,novel_59,mmu-miR-483-3p,novel_202,novel_209,novel_73,novel_3,novel_116,mmu-miR-764-3p,novel_117,mmu-miR-34c-5p,mmu-miR-34a-5p,novel_121,novel_182,novel_130,mmu-miR-3085-3p,mmu-miR-34b-5p…	MUL1
ENSFCAG00000000799	novel_187,mmu-miR-497a-5p,mmu-miR-486a-3p,mmu-miR-221-5p,mmu-miR-200a-3p,mmu-miR-22-3p,novel_210,mmu-miR-322-5p,mmu-miR-326-3p,mmu-miR-16-5p,mmu-miR-767,mmu-miR-423-5p,mmu-miR-877-3p,novel_43,novel_170,novel_222,novel_115,novel_188,mmu-miR-141-3p,mmu-miR-15b-5p,mmu-miR-185-3p,mmu-miR-330-5p,mmu-miR-150-5p,novel_86,novel_204,mmu-miR-361-3p,mmu-miR-18a-3p,novel_20,mmu-miR-214-3p,mmu-miR-181a-1-3p,n…	KIF17
ENSFCAG00000000801	mmu-miR-20a-5p,mmu-miR-590-3p,mmu-miR-26a-5p,novel_63,mmu-miR-326-3p,mmu-miR-26b-5p,novel_115,mmu-miR-196a-5p,mmu-miR-320-3p,novel_222,mmu-miR-196b-5p,mmu-miR-135a-1-3p,mmu-miR-495-3p,mmu-miR-377-3p,mmu-miR-125a-3p,novel_210,novel_204,novel_136,mmu-miR-411-3p,novel_29,mmu-miR-380-5p,novel_92,mmu-miR-493-5p,mmu-miR-8094,mmu-miR-433-3p,mmu-miR-26a-1-3p,mmu-miR-93-5p,mmu-miR-330-5p,mmu-miR-185-5p,mm…	HP1BP3
ENSFCAG00000000802	mmu-miR-338-3p,mmu-miR-218-5p,mmu-miR-450b-5p,novel_138,mmu-miR-874-5p,mmu-miR-3059-5p,mmu-miR-532-3p,mmu-miR-148b-3p,novel_100,novel_7,mmu-miR-383-3p,novel_34,mmu-miR-135b-3p,novel_59,mmu-miR-148a-3p,mmu-miR-124-5p,novel_198,mmu-miR-130b-5p,mmu-miR-495-5p,novel_30,novel_161,mmu-miR-382-5p,mmu-miR-6516-3p,novel_166,novel_144,mmu-miR-466f-3p,mmu-miR-376c-5p,novel_90,mmu-miR-491-5p,mmu-miR-9-5p,mmu…	EIF4G3
ENSFCAG00000014530	mmu-miR-18a-3p,novel_49,novel_201,mmu-miR-1251-5p,mmu-miR-23b-3p,mmu-miR-877-5p,novel_190,mmu-miR-671-5p,mmu-miR-199a-5p,mmu-miR-204-5p,novel_212,mmu-miR-181b-2-3p,novel_103,novel_152,novel_162,mmu-miR-194-2-3p,novel_69,mmu-miR-125a-3p,mmu-miR-486a-3p,novel_21,novel_38,mmu-miR-10a-5p,mmu-miR-23a-3p,mmu-miR-124-3p,novel_147,mmu-miR-1298-3p,novel_32,mmu-miR-6982-3p,novel_61,mmu-miR-188-5p,novel_131…	ECE1
ENSFCAG00000002960	novel_140,novel_25,novel_65,mmu-miR-449a-5p,novel_198,mmu-miR-130b-5p,novel_60,mmu-miR-1264-5p,novel_22,mmu-miR-486b-3p,mmu-miR-34a-5p,mmu-miR-331-3p,mmu-miR-145a-3p,mmu-miR-34c-5p,mmu-miR-485-5p,mmu-miR-764-3p,mmu-miR-211-5p,novel_35,mmu-miR-204-3p,novel_162,mmu-miR-215-3p,mmu-miR-877-3p,novel_222,mmu-miR-129-2-3p,mmu-miR-204-5p,novel_79,mmu-miR-486a-3p,mmu-miR-135a-2-3p,mmu-miR-1a-3p,mmu-miR-12…	ALPL
ENSFCAG00000002963	mmu-miR-320-5p,novel_184,novel_179,mmu-miR-122-5p	USP48
ENSFCAG00000028182	mmu-miR-181d-5p,mmu-miR-188-3p,mmu-miR-181b-5p,novel_91,mmu-miR-205-5p,novel_203,mmu-miR-30e-5p,mmu-miR-370-3p,mmu-miR-483-3p,mmu-miR-299b-3p,mmu-miR-346-3p,mmu-miR-25-5p,mmu-miR-132-5p,mmu-miR-764-3p,mmu-miR-412-3p,mmu-miR-181a-5p,mmu-miR-505-3p,mmu-miR-363-3p,novel_112,mmu-miR-3064-5p,mmu-miR-361-5p,mmu-miR-505-5p,mmu-miR-200a-3p,novel_142,novel_123,mmu-miR-151-5p,novel_158,mmu-miR-339-5p,mmu-m…	ZBTB40
ENSFCAG00000030671	mmu-miR-3065-3p,novel_96,novel_34,mmu-miR-21a-3p,mmu-miR-377-3p,novel_215,mmu-miR-505-5p,mmu-miR-340-3p,mmu-miR-361-3p,novel_162,mmu-miR-152-5p	C1QA
ENSFCAG00000000542	novel_117,mmu-miR-3154,mmu-miR-145a-3p,novel_197,novel_188,novel_103,mmu-miR-744-5p,mmu-miR-185-5p,mmu-miR-491-5p,novel_62,mmu-miR-3085-3p,mmu-miR-3064-5p,novel_128	C1QC
ENSFCAG00000013801	novel_169,mmu-miR-147-5p,mmu-miR-409-5p,mmu-miR-383-3p,novel_59,mmu-miR-1251-5p,mmu-miR-145a-5p,novel_3,novel_154,mmu-miR-335-5p,mmu-miR-3065-5p,mmu-miR-101c,mmu-miR-124-3p,mmu-miR-145b,mmu-miR-10a-5p,novel_38,novel_26,mmu-miR-135a-1-3p,novel_56,mmu-miR-497a-3p,mmu-miR-212-5p,mmu-miR-221-5p,mmu-miR-194-2-3p,mmu-miR-10b-5p,novel_162,mmu-miR-122-3p,mmu-miR-219b-5p,novel_103,novel_63,mmu-miR-339-5p,…	KDM1A
ENSFCAG00000013804	novel_4,novel_31,mmu-miR-125b-5p,novel_126,mmu-miR-125a-5p,mmu-miR-7689-3p,novel_55,novel_174,mmu-miR-135b-5p,mmu-miR-3065-3p,novel_185,mmu-miR-34a-5p,mmu-miR-421-5p,mmu-miR-133a-3p,mmu-miR-145b,mmu-miR-34c-5p,mmu-miR-30a-5p,mmu-miR-186-5p,novel_72,novel_84,novel_169,mmu-miR-195a-5p,novel_150,mmu-miR-148a-3p,mmu-let-7i-3p,mmu-miR-383-3p,mmu-miR-15a-5p,novel_173,mmu-miR-16-5p,mmu-miR-202-5p,mmu-mi…	LUZP1
ENSFCAG00000030008	mmu-miR-141-3p,novel_76,mmu-miR-29a-3p,mmu-miR-873a-5p,mmu-miR-322-5p,novel_63,novel_184,mmu-miR-410-5p,novel_134,mmu-miR-6395,mmu-let-7g-3p,mmu-miR-200a-3p,mmu-miR-382-3p,mmu-miR-497a-5p,mmu-miR-139-5p,mmu-miR-592-5p,mmu-miR-214-3p,mmu-miR-491-3p,novel_195,novel_204,mmu-miR-342-3p,mmu-miR-145a-5p,novel_97,mmu-miR-101a-5p,mmu-miR-499-3p,mmu-miR-324-5p,mmu-miR-134-3p,mmu-miR-30c-2-3p,mmu-miR-3071-…	ZNF436
ENSFCAG00000027808	novel_217,mmu-miR-491-3p,mmu-miR-3074-5p,novel_53,mmu-miR-328-3p,novel_195,novel_33,mmu-miR-377-5p,mmu-miR-27b-3p,mmu-miR-381-5p,mmu-miR-542-5p,mmu-miR-185-3p,mmu-miR-346-3p,novel_7,novel_208,novel_176,mmu-miR-27a-3p,novel_174,mmu-miR-6395,mmu-miR-138-5p,mmu-miR-3065-3p,novel_91,mmu-miR-490-3p,mmu-miR-212-5p,novel_123	ID3
ENSFCAG00000011818	novel_80,novel_106,mmu-miR-3071-5p,mmu-miR-20b-5p,mmu-miR-3059-3p,mmu-miR-135a-5p,mmu-miR-149-5p,novel_108,mmu-miR-135b-5p,novel_70,mmu-miR-21a-3p,novel_68,mmu-miR-302c-3p,mmu-miR-497a-3p,mmu-miR-34c-5p,mmu-miR-331-3p,mmu-miR-129b-3p,mmu-miR-1298-3p,mmu-miR-381-3p,mmu-miR-19a-3p,mmu-miR-34a-5p,mmu-miR-670-5p,mmu-miR-383-3p,novel_173,mmu-miR-17-5p,novel_71,novel_128,novel_216,mmu-miR-6985-3p,novel…	TCEB3
ENSFCAG00000007927	mmu-miR-30c-5p,mmu-miR-380-5p,mmu-miR-484,mmu-miR-30b-5p,mmu-miR-26b-3p,novel_66,mmu-miR-30d-5p,mmu-miR-378c,mmu-miR-23b-3p,mmu-miR-30c-2-3p,mmu-miR-378b,mmu-miR-181b-2-3p,mmu-miR-208b-5p,mmu-miR-218-1-3p,novel_101,mmu-miR-378a-3p,mmu-miR-27b-5p,mmu-miR-384-5p,mmu-miR-490-5p,mmu-miR-126b-5p,mmu-miR-134-5p,mmu-miR-181c-5p,mmu-miR-23a-3p,mmu-miR-1306-5p,mmu-miR-495-3p,mmu-miR-30a-5p,mmu-miR-181a-5p…	FUCA1
ENSFCAG00000006117	mmu-miR-299a-3p,mmu-miR-1197-5p,mmu-miR-191-3p,novel_148,mmu-miR-93-5p,novel_102,novel_177,novel_195,novel_52,novel_10,mmu-miR-301a-5p,novel_92,novel_99,mmu-miR-592-5p,novel_13,novel_142,novel_95,novel_210,novel_130,mmu-miR-326-3p,mmu-miR-10b-5p,mmu-miR-20a-5p,mmu-miR-339-5p,mmu-miR-302a-3p,mmu-miR-346-3p,mmu-miR-374c-5p,mmu-miR-106b-5p,novel_214,mmu-miR-132-5p,novel_202,mmu-miR-299b-3p,mmu-miR-1…	MYOM3
ENSFCAG00000027480	mmu-miR-181b-2-3p,mmu-miR-129-2-3p,mmu-miR-20a-5p,novel_196,mmu-miR-410-5p,novel_130,mmu-miR-181b-1-3p,mmu-miR-34b-5p,mmu-miR-194-2-3p,mmu-miR-129-1-3p,mmu-miR-484,mmu-miR-214-3p,mmu-miR-301a-5p,novel_10,mmu-miR-361-3p,novel_180,mmu-miR-93-5p,mmu-miR-877-5p,mmu-miR-28c,novel_65,mmu-miR-542-3p,mmu-miR-449a-5p,mmu-miR-20b-5p,novel_25,mmu-miR-485-5p,mmu-miR-193b-5p,mmu-miR-34c-5p,novel_117,mmu-miR-3…	IFNLR1
ENSFCAG00000019048	mmu-miR-185-3p,mmu-miR-410-3p,mmu-miR-452-5p,mmu-let-7f-2-3p,mmu-miR-147-3p,mmu-miR-377-5p,mmu-miR-376a-5p,mmu-miR-409-3p,mmu-miR-493-5p,mmu-miR-216c-3p,novel_181,mmu-miR-3064-5p,mmu-miR-505-5p,novel_75,mmu-miR-21a-3p,novel_183,mmu-miR-3085-3p,novel_62,mmu-miR-194-5p,mmu-miR-26a-5p,novel_63,mmu-miR-767,mmu-miR-130b-5p,novel_43,mmu-miR-448-3p,novel_106,novel_212,novel_193,mmu-miR-382-5p,mmu-miR-26…	GRHL3
ENSFCAG00000002066	mmu-miR-143-5p,mmu-miR-764-3p,novel_202,novel_34,novel_211,novel_169,mmu-miR-192-3p,mmu-miR-346-3p,novel_131,mmu-miR-139-3p,novel_146,mmu-miR-433-5p,mmu-miR-3071-5p,mmu-miR-491-5p,novel_159,mmu-miR-138-5p,novel_124,mmu-miR-486b-3p,mmu-miR-149-5p,mmu-miR-328-5p,novel_68,mmu-miR-376c-5p,novel_215,mmu-miR-3084-3p,mmu-miR-182-3p,novel_200,novel_53,mmu-miR-320-5p,mmu-miR-29b-2-5p,mmu-miR-216b-5p,mmu-m…	STPG1
ENSFCAG00000002067	novel_26,mmu-miR-381-5p,mmu-miR-101a-5p,mmu-miR-346-3p,novel_137,mmu-miR-34b-3p,mmu-miR-340-5p	NIPAL3
ENSFCAG00000023513	mmu-miR-381-3p,mmu-miR-28a-5p,mmu-miR-670-5p,mmu-miR-30a-5p,novel_41,mmu-miR-129b-3p,mmu-miR-144-5p,mmu-miR-331-5p,mmu-miR-188-5p,mmu-miR-192-3p,novel_145,mmu-miR-6985-3p,novel_211,novel_150,mmu-miR-30c-1-3p,mmu-miR-125b-5p,novel_30,mmu-miR-28c,mmu-miR-16-2-3p,mmu-miR-125a-5p,mmu-miR-7a-5p,mmu-miR-302c-3p,novel_90,novel_159,mmu-miR-335-3p,mmu-miR-30d-5p,mmu-miR-122-5p,novel_29,novel_200,mmu-miR-3…	CLIC4
ENSFCAG00000012790	mmu-miR-19a-3p,novel_182,mmu-miR-133a-5p,mmu-miR-19b-1-5p,mmu-miR-124-3p,novel_216,novel_72,mmu-miR-301a-3p,mmu-miR-148a-3p,novel_57,novel_4,novel_26,novel_70,mmu-miR-149-5p,novel_48,mmu-miR-130b-3p,novel_137,novel_149,mmu-miR-335-5p,mmu-miR-3065-5p,mmu-let-7f-2-3p,mmu-miR-9-3p,mmu-miR-384-3p,mmu-miR-148a-5p,mmu-miR-215-3p,novel_205,novel_103,novel_79,mmu-miR-450b-3p,mmu-miR-152-3p,mmu-miR-199a-5…	TMEM57
ENSFCAG00000026105	novel_174,mmu-miR-3065-3p,mmu-miR-302c-3p,novel_68,novel_31,novel_120,novel_106,mmu-miR-7689-3p,mmu-miR-181c-3p,mmu-miR-20b-5p,novel_4,mmu-miR-30c-1-3p,mmu-miR-192-5p,mmu-miR-383-3p,mmu-miR-184-5p,novel_173,mmu-miR-17-5p,novel_7,novel_145,novel_84,mmu-miR-129b-3p,mmu-miR-374c-3p,mmu-miR-133a-3p,mmu-miR-574-5p,novel_110,novel_109,mmu-miR-24-3p,mmu-miR-134-5p,mmu-miR-133b-3p,novel_43,mmu-miR-127-5p…	LDLRAP1
ENSFCAG00000012792	mmu-miR-130a-5p,mmu-miR-132-3p,novel_134,novel_68,mmu-miR-191-5p,novel_55,novel_188,mmu-miR-487b-3p,novel_31,mmu-miR-204-5p,mmu-miR-495-5p,novel_4,novel_96,novel_135,mmu-miR-211-5p,mmu-miR-188-5p,mmu-miR-346-3p,novel_197,mmu-miR-874-3p,mmu-miR-592-5p	MAN1C1
ENSFCAG00000012793	mmu-miR-370-3p,mmu-miR-361-3p,novel_152,novel_197,novel_188,mmu-miR-486a-5p,novel_215,mmu-miR-346-3p,novel_68,novel_105	SEPN1
ENSFCAG00000012795	mmu-miR-221-5p,mmu-miR-34b-5p,novel_130,mmu-miR-21a-5p,mmu-miR-125a-3p,novel_110,mmu-miR-449a-5p,mmu-miR-542-3p,mmu-miR-124-5p,novel_193,mmu-miR-218-1-3p,mmu-miR-495-5p,mmu-miR-504-5p,mmu-miR-34a-5p,mmu-miR-34c-5p,novel_94	AUNIP
ENSFCAG00000012798	novel_35,novel_128,novel_216,novel_173,novel_211,novel_105,novel_32,mmu-miR-338-3p,novel_3,mmu-miR-1298-3p,novel_16,mmu-miR-485-5p,novel_68,novel_183,mmu-miR-7a-5p,mmu-miR-3065-3p,novel_159,mmu-miR-3064-3p,novel_39,novel_25,mmu-miR-223-3p,novel_161,novel_31,mmu-miR-433-3p,novel_219,mmu-let-7f-2-3p,novel_89,mmu-miR-3106-5p,mmu-miR-150-5p,mmu-miR-193b-3p,novel_93,mmu-miR-31-5p,novel_53,mmu-miR-216c…	PAFAH2
ENSFCAG00000025403	mmu-miR-1a-3p,mmu-miR-495-3p,mmu-miR-3085-3p,mmu-miR-466i-3p,mmu-miR-107-3p,mmu-let-7g-3p,novel_179,mmu-miR-216a-5p,novel_76,novel_188,mmu-miR-200c-3p,mmu-miR-223-5p,mmu-miR-3074-1-3p,mmu-miR-1983,mmu-miR-193a-3p,mmu-miR-378c,mmu-miR-669f-3p,novel_136,mmu-miR-34a-3p,mmu-miR-875-5p,mmu-miR-3074-5p,mmu-miR-212-5p,mmu-miR-200b-3p,mmu-miR-302b-3p,mmu-miR-194-5p,novel_172,mmu-miR-876-3p,mmu-miR-124-5p…	PDIK1L
ENSFCAG00000023239	novel_108,mmu-miR-491-5p,novel_62,mmu-miR-194-5p,mmu-miR-486b-3p,novel_141,novel_166,mmu-miR-96-5p,novel_161,mmu-miR-30e-5p,mmu-miR-28c,mmu-miR-125a-5p,mmu-miR-31-3p,novel_203,novel_80,mmu-miR-125b-5p,novel_96,novel_57,novel_214,novel_169,mmu-miR-30a-5p,mmu-miR-145b,mmu-miR-670-5p,novel_112,novel_121,mmu-miR-384-5p,mmu-miR-181b-1-3p,mmu-miR-3085-3p,mmu-miR-194-2-3p,mmu-miR-129-1-3p,mmu-miR-3064-5…	ZNF593
ENSFCAG00000012807	novel_106,mmu-miR-320-5p,novel_92,mmu-miR-28c,mmu-miR-199a-5p,mmu-miR-423-5p,novel_112,novel_77,mmu-miR-361-3p,mmu-miR-378d,novel_36,novel_181	UBXN11
ENSFCAG00000012813	mmu-miR-181c-3p,mmu-miR-20b-5p,mmu-miR-125a-5p,mmu-miR-125b-5p,novel_56,mmu-miR-302c-3p,novel_62,novel_159,mmu-miR-133a-3p,mmu-miR-28a-5p,novel_117,mmu-miR-124-3p,novel_100,novel_131,mmu-miR-17-5p,novel_211,novel_77,mmu-miR-378a-3p,mmu-miR-199a-5p,mmu-let-7a-2-3p,mmu-miR-133b-3p,novel_109,mmu-miR-125a-3p,novel_69,novel_201,novel_154,novel_219,mmu-miR-330-5p,novel_67,mmu-miR-138-2-3p,novel_22,mmu-…	RPS6KA1
ENSFCAG00000012814	mmu-miR-466i-3p,mmu-miR-340-5p,mmu-miR-194-2-3p,mmu-miR-132-3p,mmu-let-7g-3p,novel_139,novel_21,mmu-miR-377-3p,novel_76,mmu-miR-216a-5p,mmu-miR-146a-5p,mmu-miR-181b-2-3p,mmu-let-7a-2-3p,novel_170,mmu-miR-221-3p,mmu-miR-148a-5p,mmu-miR-873a-5p,mmu-miR-370-5p,mmu-miR-204-3p,mmu-miR-324-5p,novel_86,mmu-miR-93-3p,mmu-miR-669f-3p,novel_192,novel_191,mmu-miR-185-5p,mmu-miR-140-3p,mmu-miR-126a-5p,mmu-mi…	ARID1A
ENSFCAG00000012818	mmu-miR-877-5p,mmu-miR-142b,mmu-miR-15b-5p,novel_201,novel_114,novel_54,mmu-miR-129b-5p,novel_186,novel_152,mmu-miR-1187,mmu-miR-370-5p,mmu-miR-128-1-5p,novel_79,mmu-miR-29b-1-5p,novel_222,novel_131,mmu-miR-6982-3p,novel_117,novel_74,novel_56,mmu-miR-21a-3p,novel_215,mmu-miR-490-3p,novel_108,novel_159,novel_90,mmu-miR-3064-3p,mmu-miR-27a-3p,mmu-miR-6957-3p,mmu-miR-340-3p,novel_14,mmu-miR-140-3p,m…	GPN2
ENSFCAG00000012819	mmu-let-7a-5p,novel_33,novel_202,novel_105,novel_169,novel_17,novel_209,mmu-miR-129b-3p,novel_92,mmu-miR-143-5p,mmu-let-7e-5p,mmu-miR-1251-5p,mmu-miR-101a-5p,mmu-miR-328-5p,mmu-let-7g-5p,novel_95,mmu-let-7b-5p,mmu-miR-200a-3p,mmu-let-7c-5p,mmu-miR-1839-5p,novel_187,mmu-miR-1264-5p,novel_91,mmu-let-7i-5p,mmu-miR-141-3p,mmu-miR-130b-5p,mmu-let-7f-5p,mmu-miR-218-1-3p,mmu-miR-370-5p,mmu-miR-877-3p,mm…	GPATCH3
ENSFCAG00000010303	novel_62,mmu-miR-151-3p,mmu-miR-3064-3p,novel_26,novel_70,novel_215,mmu-miR-27a-3p,novel_65,novel_45,mmu-miR-6985-3p,novel_147,mmu-miR-6982-3p,novel_61,mmu-miR-28a-5p,mmu-miR-125a-3p,novel_155,mmu-miR-22-3p,novel_187,mmu-miR-486a-3p,novel_212,novel_79,mmu-miR-320-3p,mmu-miR-29b-1-5p,mmu-miR-199a-5p,mmu-miR-218-1-3p,mmu-miR-370-5p,novel_152,novel_196,novel_103,mmu-miR-15b-5p,novel_200,novel_154,mm…	WDTC1
ENSFCAG00000027299	novel_62,mmu-miR-323-5p,mmu-miR-486b-3p,mmu-miR-449a-5p,novel_39,novel_140,mmu-miR-342-5p,novel_106,novel_203,novel_214,mmu-miR-183-5p,mmu-miR-107-5p,novel_33,novel_202,mmu-miR-6982-3p,novel_61,mmu-miR-670-5p,mmu-miR-34a-5p,mmu-miR-103-1-5p,novel_182,mmu-miR-874-3p,mmu-miR-874-5p,mmu-miR-129b-3p,novel_138,mmu-miR-331-3p,mmu-miR-34c-5p,mmu-miR-129-1-3p,novel_95,mmu-miR-221-5p,mmu-miR-495-3p,mmu-mi…	TMEM222
ENSFCAG00000010305	mmu-miR-186-5p,mmu-miR-381-5p,mmu-miR-346-3p,novel_216,mmu-miR-574-3p,mmu-miR-196b-3p,mmu-miR-34a-5p,mmu-miR-3065-5p,mmu-miR-34c-5p,novel_74,mmu-miR-208b-3p,mmu-miR-380-5p,novel_53,mmu-miR-486a-3p,novel_70,novel_123,mmu-miR-22-3p,mmu-miR-486b-3p,mmu-miR-132-3p,mmu-miR-328-5p,mmu-miR-208a-3p,mmu-miR-7a-1-3p,novel_130,mmu-miR-34b-5p,novel_25,mmu-miR-365-3p,mmu-miR-449a-5p,mmu-miR-128-1-5p	CD164L2
ENSFCAG00000027436	novel_55,novel_181,novel_166,novel_22,mmu-miR-21a-3p,mmu-miR-146b-3p,novel_172,mmu-miR-138-5p,mmu-miR-124-5p,mmu-miR-30c-1-3p,mmu-miR-542-3p,mmu-miR-495-5p,novel_161,novel_128,mmu-miR-147-3p,novel_202,novel_34,novel_173,mmu-miR-107-5p,novel_96,mmu-miR-103-1-5p,mmu-miR-328-3p,mmu-miR-1306-3p,mmu-miR-145a-3p,mmu-miR-193b-5p,mmu-miR-331-3p,mmu-miR-764-3p,mmu-miR-532-3p,mmu-miR-505-5p,mmu-miR-377-3p,…	IFI6
ENSFCAG00000026682	mmu-miR-129b-5p	FAM76A
ENSFCAG00000029657	novel_196,novel_101,mmu-miR-370-5p,mmu-miR-450b-3p,mmu-miR-127-5p,mmu-miR-204-5p,mmu-let-7a-2-3p,mmu-miR-23a-3p,mmu-miR-486a-3p,novel_163,mmu-miR-210-5p,mmu-miR-22-3p,novel_199,novel_201,mmu-miR-130b-3p,novel_114,mmu-miR-30d-5p,mmu-miR-31-5p,mmu-miR-216c-3p,mmu-let-7f-2-3p,mmu-miR-206-3p,novel_189,mmu-miR-543-3p,novel_12,mmu-miR-23b-3p,novel_167,mmu-miR-136-5p,novel_215,mmu-miR-144-3p,novel_124,m…	STX12
ENSFCAG00000027954	novel_21,mmu-miR-200a-3p,mmu-miR-323-3p,mmu-let-7g-3p,novel_210,mmu-miR-365-2-5p,novel_186,novel_63,mmu-miR-204-3p,mmu-miR-326-3p,mmu-miR-877-3p,mmu-miR-365-1-5p,novel_179,novel_43,mmu-miR-532-5p,mmu-miR-141-3p,mmu-miR-877-5p,mmu-miR-330-5p,novel_118,novel_177,mmu-miR-219b-3p,mmu-miR-1b-3p,mmu-miR-34a-3p,novel_10,mmu-miR-26b-3p,novel_20,mmu-miR-101c,mmu-miR-8094,mmu-miR-216b-5p,novel_99,novel_53,…	PPP1R8
ENSFCAG00000027743	novel_152,mmu-miR-200b-5p,mmu-miR-26a-5p,novel_63,novel_103,novel_119,mmu-miR-411-5p,mmu-miR-26b-5p,mmu-miR-221-3p,novel_190,novel_123,mmu-miR-106b-3p,mmu-miR-130a-3p,mmu-miR-26b-3p,mmu-miR-130b-3p,novel_53,mmu-miR-222-3p,mmu-miR-18a-3p,mmu-miR-708-3p,mmu-miR-200a-5p,mmu-miR-93-3p,mmu-miR-499-3p,mmu-miR-574-3p,novel_67,mmu-miR-370-3p,mmu-miR-223-3p,mmu-miR-28c,mmu-miR-31-3p,novel_1,novel_51,novel…	RPA2
ENSFCAG00000028733	mmu-miR-6982-3p,mmu-miR-30a-5p,novel_131,mmu-miR-17-5p,mmu-let-7a-5p,mmu-miR-107-5p,novel_211,novel_105,mmu-miR-5126,novel_65,mmu-miR-20b-5p,mmu-miR-143-3p,novel_183,mmu-miR-302c-3p,mmu-miR-3065-3p,novel_180,mmu-miR-30d-5p,novel_154,mmu-miR-493-5p,novel_89,mmu-miR-377-5p,mmu-miR-330-5p,novel_152,mmu-miR-127-5p,mmu-let-7f-5p,novel_208,mmu-miR-758-5p,mmu-miR-486a-3p,mmu-miR-328-3p,mmu-miR-23a-5p,mm…	XKR8
ENSFCAG00000013396	novel_92,novel_217,novel_204,novel_52,novel_195,mmu-miR-361-3p,mmu-miR-182-5p,mmu-miR-504-5p,mmu-miR-32-5p,mmu-miR-93-5p,mmu-miR-378d,mmu-miR-1983,mmu-miR-185-3p,mmu-miR-378a-5p,novel_193,mmu-miR-151-5p,mmu-miR-92b-3p,novel_179,mmu-miR-20a-5p,mmu-miR-423-5p,mmu-miR-322-5p,novel_176,novel_184,mmu-miR-326-3p,novel_107,mmu-miR-365-2-5p,mmu-miR-107-3p,novel_210,novel_123,mmu-miR-450a-1-3p,mmu-miR-497…	SESN2
ENSFCAG00000013397	novel_57,mmu-miR-6985-3p,novel_214,mmu-miR-34c-5p,mmu-miR-214-5p,mmu-miR-874-5p,mmu-miR-19a-3p,novel_66,mmu-miR-19b-3p,mmu-miR-34a-5p,mmu-miR-148b-5p,novel_130,novel_62,mmu-miR-34b-5p,mmu-miR-3085-3p,mmu-miR-194-5p,novel_159,novel_186,mmu-miR-125a-3p,mmu-miR-3064-5p,mmu-miR-126b-5p,mmu-miR-29b-1-5p,novel_25,novel_63,mmu-miR-449a-5p,mmu-miR-148a-5p	MED18
ENSFCAG00000013359	mmu-miR-181a-5p,mmu-miR-532-3p,novel_153,mmu-miR-802-5p,mmu-miR-708-5p,mmu-miR-219a-2-3p,novel_157,novel_202,mmu-miR-483-3p,novel_6,mmu-miR-302a-3p,mmu-miR-217-3p,novel_67,novel_221,mmu-miR-466i-5p,novel_11,mmu-miR-181b-5p,mmu-miR-181d-5p,mmu-miR-7a-1-3p,mmu-miR-188-3p,novel_172,mmu-miR-146b-3p,mmu-miR-302b-3p,mmu-miR-96-5p,mmu-miR-3084-3p,mmu-miR-222-3p,novel_20,mmu-miR-214-3p,mmu-miR-3074-5p,no…	PHACTR4
ENSFCAG00000013399	mmu-let-7c-1-3p,novel_112,mmu-miR-218-5p,mmu-miR-145b,novel_138,mmu-miR-874-3p,mmu-miR-764-3p,novel_72,novel_216,mmu-miR-211-5p,mmu-miR-299b-3p,novel_96,mmu-let-7a-5p,mmu-miR-370-3p,mmu-miR-30c-1-3p,mmu-miR-425-5p,mmu-miR-205-5p,mmu-let-7i-5p,novel_125,mmu-miR-212-5p,mmu-let-7b-5p,mmu-let-7c-5p,mmu-miR-3064-3p,novel_141,mmu-miR-151-3p,mmu-miR-335-3p,mmu-miR-145a-5p,novel_204,mmu-miR-361-3p,mmu-mi…	RCC1
ENSFCAG00000029658	novel_101,novel_152,mmu-miR-10b-5p,mmu-miR-877-3p,mmu-miR-22-5p,novel_205,mmu-miR-26a-5p,mmu-miR-378a-3p,mmu-miR-141-3p,novel_76,mmu-miR-339-5p,mmu-miR-26b-5p,mmu-miR-221-3p,mmu-miR-10a-5p,mmu-miR-200a-3p,mmu-miR-323-3p,novel_187,novel_163,novel_10,novel_136,mmu-miR-429-3p,mmu-miR-222-3p,mmu-miR-378d,mmu-miR-200c-3p,mmu-miR-3106-5p,mmu-miR-93-3p,mmu-miR-499-3p,novel_191,mmu-miR-378c,mmu-miR-370-3…	TAF12
ENSFCAG00000012446	mmu-miR-27b-3p,mmu-miR-499-3p,mmu-miR-3071-3p,mmu-miR-378c,mmu-miR-362-5p,mmu-miR-200c-3p,mmu-miR-191-3p,mmu-miR-126a-5p,mmu-miR-30c-5p,novel_13,mmu-miR-30b-5p,mmu-miR-8094,mmu-miR-182-5p,mmu-miR-218-2-3p,novel_195,mmu-miR-26b-3p,mmu-miR-145a-5p,mmu-miR-429-3p,mmu-miR-384-5p,mmu-miR-130a-3p,mmu-miR-126b-5p,mmu-miR-450a-1-3p,mmu-miR-382-3p,mmu-miR-200a-3p,mmu-miR-181c-5p,novel_95,mmu-miR-221-5p,mm…	YTHDF2
ENSFCAG00000007752	novel_207,mmu-miR-1843b-5p,mmu-miR-27b-3p,mmu-miR-499-5p,novel_10,mmu-miR-182-5p,mmu-miR-361-3p,mmu-miR-1b-3p,novel_197,novel_92,novel_94,mmu-miR-216b-5p,mmu-miR-103-2-5p,mmu-miR-30b-5p,mmu-miR-382-3p,novel_142,mmu-miR-1306-5p,mmu-miR-377-3p,mmu-miR-181b-1-3p,novel_130,mmu-miR-20a-5p,novel_63,mmu-miR-204-3p,mmu-miR-339-5p,mmu-miR-378a-5p,mmu-miR-148b-3p,mmu-miR-147-3p,mmu-miR-216a-3p,mmu-miR-299b…	EPB41
ENSFCAG00000027821	novel_207,mmu-miR-378b,novel_36,mmu-miR-499-5p,mmu-miR-378c,mmu-miR-499-3p,novel_86,mmu-miR-134-3p,novel_180,novel_177,novel_165,mmu-miR-139-5p,mmu-miR-202-5p,mmu-miR-378a-3p,mmu-miR-376b-5p,novel_122,mmu-let-7a-2-3p,mmu-miR-338-5p,mmu-miR-25-5p,mmu-miR-542-5p,novel_84,novel_169,novel_59,novel_9,mmu-miR-147-5p,novel_96,mmu-miR-30d-3p,mmu-miR-30e-3p,mmu-let-7c-1-3p,mmu-miR-30a-3p,novel_129,mmu-miR…	SRSF4
ENSFCAG00000002203	novel_3,mmu-miR-34c-5p,mmu-miR-214-5p,mmu-miR-34a-5p,mmu-let-7a-5p,novel_173,novel_57,novel_128,mmu-miR-186-5p,novel_31,mmu-miR-21a-5p,mmu-miR-149-5p,novel_141,novel_124,mmu-miR-3064-3p,novel_26,novel_53,novel_201,novel_66,novel_180,mmu-miR-199a-3p,mmu-miR-455-5p,mmu-let-7f-5p,novel_2,novel_43,mmu-miR-671-5p,novel_77,mmu-miR-34b-5p,mmu-miR-194-2-3p,novel_78,mmu-miR-3059-5p,mmu-miR-874-5p,novel_11…	PTPRU
ENSFCAG00000022721	novel_45,mmu-miR-5126,novel_198,novel_80,novel_126,mmu-miR-29c-3p,mmu-miR-3963,mmu-miR-382-5p,novel_161,mmu-miR-3084-3p,mmu-miR-302b-3p,novel_166,novel_75,mmu-miR-497a-3p,novel_124,novel_141,mmu-miR-486b-3p,mmu-miR-3065-3p,mmu-miR-138-5p,novel_61,mmu-miR-328-3p,novel_74,mmu-miR-145a-3p,mmu-miR-218-5p,novel_3,mmu-miR-874-5p,mmu-miR-302a-3p,novel_73,novel_72,mmu-miR-346-3p,mmu-miR-29b-3p,novel_169,…	LAPTM5
ENSFCAG00000028555	mmu-miR-670-5p,mmu-miR-374c-3p,mmu-miR-133a-3p,mmu-miR-6982-3p,novel_61,mmu-miR-124-3p,novel_117,novel_74,mmu-miR-145b,mmu-miR-874-3p,mmu-miR-6985-3p,mmu-miR-383-3p,novel_150,novel_105,mmu-miR-184-5p,mmu-miR-143-3p,mmu-miR-3071-5p,mmu-miR-30c-1-3p,mmu-miR-122-3p,mmu-miR-125b-5p,mmu-miR-125a-5p,novel_70,novel_26,novel_124,mmu-miR-149-5p,novel_90,novel_62,novel_180,mmu-miR-18a-3p,mmu-miR-335-5p,nov…	FABP3
ENSFCAG00000022785	novel_29,novel_92,novel_12,mmu-miR-877-3p,mmu-miR-325-3p,mmu-miR-27b-5p,novel_95,mmu-miR-133b-3p,mmu-miR-134-5p,mmu-miR-505-5p,mmu-miR-221-5p,novel_130,mmu-miR-34b-5p,mmu-miR-181b-1-3p,mmu-miR-194-2-3p,mmu-miR-34a-5p,mmu-miR-133a-3p,novel_61,mmu-miR-6982-3p,mmu-miR-485-5p,novel_147,mmu-miR-34c-5p,mmu-miR-331-3p,mmu-miR-425-3p,novel_35,mmu-miR-25-5p,novel_73,novel_65,novel_198,mmu-miR-449a-5p,mmu-…	PEF1
ENSFCAG00000015669	mmu-miR-504-5p,novel_47,mmu-miR-764-3p,mmu-miR-181a-5p,mmu-miR-3154,mmu-miR-29b-3p,mmu-miR-346-3p,mmu-miR-486a-5p,mmu-miR-543-3p,mmu-miR-365-3p,mmu-miR-29a-3p,mmu-miR-205-5p,mmu-miR-29c-3p,mmu-miR-382-3p,novel_75,novel_15,novel_68,mmu-miR-181c-5p,mmu-miR-486a-3p,mmu-miR-181b-5p,mmu-miR-181d-5p,mmu-miR-3065-3p,mmu-miR-486b-3p	COL16A1
ENSFCAG00000015677	mmu-miR-425-3p,novel_190,novel_92,mmu-miR-122-5p,novel_171,mmu-miR-361-3p,novel_10,novel_52,mmu-miR-187-3p,novel_33,mmu-miR-194-2-3p,mmu-miR-574-5p,novel_131	BAI2
ENSFCAG00000015680	mmu-miR-486a-5p,mmu-miR-128-3p,mmu-miR-362-5p,mmu-miR-1843b-5p,mmu-miR-1b-3p,mmu-miR-503-5p,mmu-miR-182-5p,mmu-miR-361-3p,mmu-miR-153-3p,mmu-miR-218-2-3p,mmu-miR-342-3p,mmu-miR-8094,mmu-miR-222-3p,mmu-miR-592-5p,mmu-miR-875-5p,mmu-miR-497a-5p,novel_95,mmu-miR-322-5p,mmu-miR-221-3p,mmu-miR-151-5p,mmu-miR-671-3p,mmu-miR-378a-5p,mmu-miR-29a-3p,mmu-miR-211-5p,mmu-miR-23b-5p,mmu-miR-551b-3p,mmu-miR-50…	SPOCD1
ENSFCAG00000015682	mmu-miR-23b-3p,mmu-miR-93-5p,mmu-miR-188-5p,mmu-miR-17-5p,mmu-miR-106b-5p,mmu-miR-380-5p,novel_197,mmu-miR-9-5p,novel_180,novel_121,mmu-miR-218-2-3p,mmu-miR-188-3p,mmu-miR-181b-1-3p,mmu-miR-23a-3p,novel_26,novel_123,mmu-miR-140-5p,mmu-miR-29b-1-5p,novel_125,mmu-miR-181b-2-3p,mmu-miR-27a-5p,mmu-miR-455-5p,novel_188,mmu-miR-20b-5p,mmu-miR-876-3p,mmu-miR-20a-5p	PTP4A2
ENSFCAG00000003036	novel_62,mmu-miR-3085-3p,novel_48,mmu-miR-129-5p,novel_166,mmu-miR-3064-5p,novel_161,novel_30,mmu-miR-411-3p,mmu-miR-379-3p	TMEM39B
ENSFCAG00000027741	mmu-miR-3064-3p,mmu-miR-151-3p,novel_62,mmu-miR-7a-5p,novel_70,novel_183,novel_111,novel_25,novel_39,novel_211,mmu-let-7a-5p,mmu-miR-188-5p,mmu-miR-29b-3p,mmu-miR-124-3p,mmu-miR-450b-5p,mmu-miR-331-3p,mmu-miR-1298-3p,mmu-miR-30e-3p,novel_186,mmu-miR-1a-1-5p,novel_21,mmu-miR-486a-3p,mmu-miR-10a-5p,mmu-let-7a-2-3p,mmu-miR-1b-5p,novel_222,mmu-let-7f-5p,mmu-miR-29b-1-5p,novel_212,novel_205,mmu-miR-37…	TXLNA
ENSFCAG00000027455	mmu-let-7c-5p,mmu-miR-212-5p,mmu-let-7b-5p,mmu-miR-138-1-3p,mmu-miR-302b-3p,mmu-miR-3084-3p,mmu-miR-138-5p,mmu-miR-486b-3p,novel_198,mmu-miR-542-3p,mmu-miR-370-3p,mmu-let-7i-5p,mmu-miR-452-5p,mmu-miR-302a-3p,mmu-miR-500-5p,mmu-miR-216a-3p,mmu-miR-764-3p,novel_138,mmu-miR-145a-3p,mmu-miR-3154,mmu-miR-505-5p,mmu-miR-3064-5p,mmu-miR-3085-3p,mmu-let-7g-5p,mmu-miR-10b-5p,mmu-miR-423-5p,mmu-miR-98-5p,n…	TMEM234
ENSFCAG00000012483	novel_49,mmu-miR-18a-3p,mmu-miR-216c-3p,novel_149,novel_143,novel_93,mmu-miR-24-1-5p,novel_66,mmu-miR-150-5p,mmu-miR-6516-5p,novel_28,mmu-miR-324-3p,mmu-miR-128-1-5p,mmu-miR-127-5p,mmu-miR-671-5p,novel_43,novel_222,mmu-miR-29b-1-5p,mmu-miR-204-5p,mmu-miR-370-5p,mmu-miR-202-5p,mmu-miR-210-5p,mmu-miR-34b-5p,mmu-miR-194-2-3p,novel_69,mmu-miR-24-3p,novel_187,mmu-miR-486a-3p,mmu-miR-874-3p,mmu-miR-124…	HDAC1
ENSFCAG00000029683	mmu-miR-491-5p,mmu-miR-138-5p,mmu-miR-140-5p,mmu-miR-130b-5p,novel_1,mmu-miR-216a-3p,novel_96,novel_202,mmu-miR-132-5p,mmu-miR-211-5p,novel_27,mmu-miR-25-5p,novel_73,mmu-miR-346-3p,mmu-miR-193b-5p,mmu-miR-145a-3p,novel_112,mmu-miR-363-3p,mmu-miR-152-5p,mmu-miR-181b-1-3p,mmu-miR-6395,novel_134,mmu-miR-126b-3p,mmu-miR-450a-1-3p,novel_142,mmu-miR-3064-5p,mmu-miR-497a-5p,mmu-miR-377-3p,novel_158,mmu-…	BSDC1
ENSFCAG00000021994	mmu-miR-346-3p,mmu-miR-421-3p,mmu-miR-216a-3p,mmu-miR-19a-3p,mmu-miR-19b-3p,mmu-miR-496a-3p,mmu-miR-331-3p,mmu-miR-193b-5p,mmu-miR-874-3p,mmu-miR-1264-5p,mmu-miR-140-5p,mmu-miR-21a-3p,mmu-miR-486b-3p,novel_159,mmu-miR-876-3p,mmu-miR-495-5p,novel_203,novel_106,mmu-miR-486a-5p,novel_89,mmu-miR-128-3p,novel_192,mmu-miR-150-5p,mmu-miR-504-5p,novel_204,novel_200,novel_109,mmu-miR-486a-3p,mmu-miR-129b-…	TSSK3
ENSFCAG00000027017	mmu-miR-381-3p,mmu-miR-21a-3p,novel_56,mmu-miR-490-3p,novel_62,novel_141,novel_39,mmu-miR-135a-5p,novel_25,mmu-miR-223-3p,mmu-miR-16-2-3p,mmu-miR-142b,mmu-miR-26a-1-3p,mmu-miR-877-5p,mmu-miR-15b-5p,mmu-miR-1251-5p,novel_201,novel_54,novel_200,mmu-miR-335-5p,mmu-miR-29a-5p,novel_38,mmu-miR-135a-1-3p,mmu-miR-486a-3p,novel_69,mmu-miR-370-5p,novel_101,novel_152,novel_77,novel_205,novel_212,novel_79,m…	RBBP4
ENSFCAG00000029821	mmu-miR-140-3p,novel_192,mmu-miR-1843b-5p,mmu-miR-103-2-5p,mmu-miR-34b-3p,mmu-miR-497a-5p,novel_123,mmu-miR-200a-3p,mmu-miR-450a-1-3p,mmu-miR-322-5p,mmu-miR-20a-5p,mmu-miR-141-3p,mmu-miR-339-5p,mmu-miR-183-5p,mmu-miR-148b-3p,novel_209,novel_202,novel_220,mmu-miR-483-3p,novel_160,mmu-miR-103-1-5p,mmu-miR-152-5p,novel_112,mmu-miR-802-5p,mmu-miR-181a-5p,mmu-miR-3059-5p,mmu-miR-505-3p,mmu-miR-374b-5p…	SYNC
ENSFCAG00000022863	mmu-miR-384-3p,mmu-miR-26a-5p,mmu-miR-378a-3p,mmu-miR-16-5p,mmu-miR-26b-5p,novel_208,novel_43,mmu-miR-152-3p,mmu-miR-324-3p,mmu-miR-30d-5p,mmu-miR-448-5p,novel_53,mmu-miR-320-5p,novel_149,mmu-miR-136-5p,mmu-miR-302c-3p,novel_124,mmu-miR-20b-5p,novel_106,novel_120,mmu-miR-125a-5p,mmu-miR-28c,novel_31,mmu-miR-125b-5p,novel_216,novel_84,mmu-miR-17-5p,mmu-miR-15a-5p,mmu-miR-195a-5p,mmu-miR-148a-3p,mm…	KIAA1522
ENSFCAG00000000704	novel_188,mmu-miR-411-5p,novel_190,novel_222,novel_152,mmu-miR-423-5p,mmu-miR-10b-5p,mmu-miR-378a-3p,novel_176,novel_155,mmu-miR-3085-3p,mmu-miR-184-3p,novel_123,mmu-miR-10a-5p,mmu-miR-24-3p,novel_163,mmu-miR-3064-5p,mmu-miR-377-3p,mmu-miR-182-3p,novel_197,mmu-miR-8094,mmu-miR-214-3p,novel_10,mmu-miR-342-3p,mmu-miR-504-5p,mmu-miR-543-3p,mmu-miR-378c,novel_17,novel_14,mmu-miR-365-3p,novel_198,mmu-…	YARS
ENSFCAG00000003586	mmu-let-7f-1-3p,mmu-miR-98-3p,novel_179,novel_214,mmu-miR-320-5p,mmu-let-7b-3p	S100PBP
ENSFCAG00000003582	mmu-miR-140-3p,mmu-miR-148b-3p,novel_128,mmu-miR-383-3p,mmu-miR-148a-3p,mmu-miR-128-3p,mmu-miR-27b-3p,mmu-miR-30d-3p,mmu-miR-497b,novel_66,mmu-miR-30e-3p,mmu-miR-30a-3p,mmu-miR-26b-3p,novel_201,mmu-miR-6982-3p,mmu-miR-874-5p,mmu-miR-143-5p,novel_48,novel_174,mmu-miR-194-2-3p,mmu-miR-3071-5p,mmu-miR-370-3p,novel_152,mmu-miR-27a-3p,novel_178,mmu-miR-152-3p,mmu-miR-125b-5p,mmu-miR-378a-5p,mmu-miR-12…	TMEM54
ENSFCAG00000003581	novel_149,mmu-miR-3065-5p,novel_143,novel_201,novel_180,novel_114,mmu-miR-335-3p,mmu-miR-6516-5p,mmu-miR-150-5p,mmu-miR-330-5p,novel_46,mmu-miR-146a-5p,novel_222,mmu-miR-204-5p,mmu-miR-218-1-3p,mmu-miR-15b-3p,mmu-miR-320-3p,mmu-miR-671-5p,mmu-miR-378a-3p,mmu-miR-22-5p,novel_186,mmu-miR-194-2-3p,mmu-miR-132-3p,mmu-miR-129-1-3p,mmu-miR-133b-3p,novel_163,novel_3,mmu-miR-19b-1-5p,mmu-miR-450a-5p,mmu-…	RNF19B
ENSFCAG00000024237	mmu-miR-216a-3p,mmu-miR-483-3p,novel_202,mmu-miR-135b-3p,mmu-miR-147-3p,mmu-miR-148b-3p,mmu-miR-346-3p,mmu-miR-3059-5p,mmu-miR-193b-5p,novel_112,mmu-miR-152-5p,mmu-miR-23a-5p,mmu-miR-103-1-5p,mmu-miR-188-3p,mmu-miR-491-5p,mmu-miR-345-3p,mmu-miR-140-5p,mmu-miR-205-5p,novel_1,novel_18,mmu-miR-130b-5p,mmu-miR-370-3p,mmu-miR-138-2-3p,mmu-miR-27b-3p,novel_191,novel_207,mmu-miR-140-3p,mmu-miR-30b-5p,mm…	AK2
ENSFCAG00000022775	novel_65,novel_25,mmu-miR-495-5p,mmu-miR-497a-3p,mmu-miR-490-3p,novel_62,novel_108,novel_48,mmu-miR-3064-3p,mmu-miR-6982-3p,novel_32,mmu-let-7c-1-3p,mmu-miR-28a-5p,novel_117,mmu-miR-331-3p,mmu-miR-124-3p,mmu-miR-29b-3p,novel_131,novel_162,mmu-miR-204-5p,novel_190,mmu-let-7a-2-3p,mmu-miR-129b-5p,mmu-miR-23a-3p,mmu-miR-10a-5p,mmu-miR-486a-3p,mmu-miR-1a-1-5p,novel_187,novel_155,novel_69,mmu-miR-122-…	AZIN2
ENSFCAG00000029468	mmu-miR-30d-5p,mmu-miR-448-5p,novel_29,mmu-miR-9-3p,mmu-miR-330-5p,novel_87,novel_12,mmu-miR-199a-3p,novel_89,mmu-miR-142b,mmu-let-7f-5p,novel_190,mmu-miR-320-3p,mmu-miR-146a-5p,novel_115,mmu-miR-128-1-5p,mmu-miR-148a-5p,mmu-miR-22-3p,mmu-miR-194-2-3p,novel_155,mmu-miR-129-1-3p,mmu-miR-133b-3p,mmu-miR-29a-5p,mmu-miR-331-3p,novel_74,mmu-miR-214-5p,mmu-miR-30a-5p,mmu-miR-485-5p,mmu-miR-19b-1-5p,mmu…	TRIM62
ENSFCAG00000029727	mmu-miR-15a-5p,mmu-let-7a-5p,mmu-miR-195a-5p,novel_128,novel_169,novel_35,mmu-miR-29b-3p,mmu-miR-188-5p,mmu-miR-17-5p,novel_131,mmu-miR-485-5p,mmu-miR-19b-1-5p,mmu-miR-450b-5p,mmu-miR-34c-5p,novel_117,mmu-miR-331-3p,mmu-miR-374c-3p,mmu-miR-34a-5p,mmu-miR-133a-3p,mmu-miR-6982-3p,mmu-miR-28a-5p,mmu-miR-200c-5p,mmu-miR-133a-5p,mmu-miR-135b-5p,mmu-miR-3065-3p,mmu-miR-151-3p,novel_90,mmu-miR-7a-5p,mmu…	ZNF362
ENSFCAG00000003574	mmu-miR-193b-3p,mmu-miR-330-5p,mmu-miR-18a-5p,mmu-miR-18a-3p,novel_49,novel_114,novel_66,novel_201,novel_69,mmu-miR-194-2-3p,mmu-miR-129-1-3p,mmu-miR-10a-5p,novel_2,novel_43,mmu-miR-671-5p,novel_196,mmu-miR-365-1-5p,mmu-miR-383-3p,novel_35,mmu-miR-331-3p,novel_41,mmu-miR-485-5p,novel_61,mmu-miR-6982-3p,mmu-miR-149-5p,novel_90,novel_174,novel_62,novel_56,novel_26,mmu-miR-125b-5p,mmu-miR-125a-5p,no…	PHC2
ENSFCAG00000002405	mmu-miR-100-3p,mmu-miR-216c-3p,mmu-miR-18a-3p,novel_200,mmu-miR-320-5p,novel_89,mmu-miR-330-5p,mmu-miR-200a-5p,novel_43,novel_212,novel_109,novel_187,mmu-miR-129b-5p,mmu-miR-184-3p,mmu-miR-194-2-3p,mmu-miR-210-5p,novel_32,novel_61,mmu-miR-670-5p,mmu-miR-374c-3p,mmu-miR-450b-5p,mmu-miR-124-3p,novel_16,mmu-miR-17-5p,novel_84,novel_128,novel_216,mmu-miR-383-3p,novel_45,mmu-miR-20b-5p,mmu-miR-143-3p,…	ZSCAN20
ENSFCAG00000031287	novel_53,mmu-miR-29b-2-5p,novel_154,mmu-miR-3065-5p,novel_127,novel_29,mmu-miR-335-3p,novel_54,mmu-miR-448-5p,mmu-miR-6516-5p,mmu-miR-92a-3p,mmu-miR-23b-3p,mmu-miR-142b,mmu-miR-324-3p,novel_89,novel_79,novel_212,mmu-miR-29b-1-5p,mmu-miR-204-5p,mmu-miR-365-1-5p,mmu-miR-325-3p,mmu-miR-590-3p,mmu-miR-202-5p,mmu-miR-490-5p,novel_199,mmu-miR-132-3p,mmu-miR-23a-3p,mmu-miR-486a-3p,mmu-miR-145b,mmu-miR-3…	SFPQ
ENSFCAG00000029162	mmu-miR-382-3p,mmu-miR-361-5p,mmu-miR-497a-5p,mmu-miR-377-3p,novel_130,novel_179,mmu-miR-423-5p,mmu-miR-376b-5p,mmu-miR-322-5p,novel_63,mmu-miR-378a-5p,mmu-miR-216a-5p,mmu-miR-29a-3p,novel_104,mmu-miR-191-3p,mmu-miR-200c-3p,mmu-miR-140-3p,mmu-miR-27b-3p,mmu-miR-499-3p,mmu-miR-193a-3p,mmu-miR-30c-2-3p,mmu-miR-378c,mmu-miR-26b-3p,novel_177,mmu-miR-429-3p,mmu-miR-497b,mmu-miR-145a-5p,novel_13,mmu-mi…	ZMYM4
ENSFCAG00000013873	mmu-miR-107-3p,novel_210,mmu-let-7g-3p,mmu-miR-3085-3p,novel_107,mmu-miR-106b-3p,mmu-miR-221-5p,mmu-miR-216a-5p,novel_176,mmu-miR-423-5p,novel_179,mmu-miR-877-3p,mmu-miR-30c-2-3p,mmu-miR-128-3p,novel_148,mmu-miR-378c,mmu-miR-185-5p,mmu-miR-191-3p,mmu-miR-378d,mmu-miR-484,mmu-miR-214-3p,mmu-miR-875-5p,novel_13,mmu-miR-497b,mmu-miR-9-5p,mmu-miR-153-3p,novel_172,mmu-miR-486b-3p,mmu-miR-3084-3p,novel…	KIAA0319L
ENSFCAG00000013876	mmu-miR-874-5p,mmu-miR-139-3p,mmu-miR-542-3p,mmu-miR-124-5p,mmu-miR-466i-5p,mmu-miR-486b-3p,novel_168,mmu-miR-146b-3p,mmu-miR-875-5p,mmu-miR-301a-5p,mmu-miR-484,novel_136,mmu-miR-497b,mmu-miR-145a-5p,mmu-miR-193a-3p,mmu-miR-134-3p,mmu-miR-378d,mmu-miR-185-3p,mmu-miR-1983,novel_76,mmu-miR-216a-5p,novel_179,mmu-miR-376b-5p,mmu-miR-3085-3p,mmu-let-7g-3p,mmu-miR-365-2-5p,mmu-miR-181c-5p,mmu-miR-106b-…	NCDN
ENSFCAG00000030845	mmu-miR-183-3p,mmu-miR-34a-5p,mmu-miR-449a-5p,novel_143,mmu-miR-34c-5p,mmu-miR-486a-3p,mmu-miR-221-5p,mmu-miR-486b-3p,novel_130,mmu-miR-34b-5p	PSMB2
ENSFCAG00000006218	mmu-miR-302c-3p,mmu-miR-136-5p,mmu-miR-3065-3p,novel_175,mmu-miR-21a-5p,novel_80,novel_35,novel_84,novel_145,mmu-miR-301a-3p,mmu-miR-15a-5p,mmu-miR-184-5p,mmu-miR-107-5p,mmu-miR-148a-3p,novel_105,mmu-miR-195a-5p,mmu-miR-192-5p,mmu-miR-383-3p,mmu-miR-34a-5p,mmu-miR-670-5p,mmu-miR-374c-3p,mmu-miR-485-5p,mmu-miR-34c-5p,mmu-miR-137-3p,mmu-miR-34b-5p,mmu-miR-574-5p,novel_171,mmu-miR-16-5p,mmu-miR-22-5…	AGO4
ENSFCAG00000012461	mmu-miR-671-5p,novel_190,novel_80,novel_152,mmu-miR-378a-3p,mmu-miR-370-3p,novel_45,novel_62,mmu-miR-3085-3p,novel_134,novel_55,mmu-miR-3064-5p,novel_70,novel_200,novel_182,mmu-miR-1251-3p,mmu-miR-378c	TEKT2
ENSFCAG00000025919	mmu-miR-299a-3p,mmu-miR-217-5p,mmu-miR-206-3p,novel_204,novel_10,mmu-miR-411-3p,mmu-miR-3074-5p,mmu-miR-214-3p,novel_99,mmu-miR-221-5p,mmu-miR-1a-3p,mmu-miR-365-2-5p,mmu-miR-574-5p,mmu-miR-599,mmu-miR-365-1-5p,novel_196,novel_171,novel_43,novel_104,mmu-miR-181b-2-3p,mmu-miR-302a-3p,mmu-miR-346-3p,novel_216,mmu-miR-299b-3p,novel_157,mmu-miR-338-3p,mmu-miR-744-3p,mmu-miR-302b-3p,mmu-miR-21a-3p,nove…	TRAPPC3
ENSFCAG00000014127	novel_131,novel_72,mmu-miR-542-5p,novel_211,mmu-miR-195a-5p,mmu-miR-15a-5p,novel_182,novel_61,mmu-miR-6982-3p,mmu-miR-133a-3p,mmu-miR-331-3p,mmu-miR-145b,mmu-miR-124-3p,mmu-miR-214-5p,mmu-miR-143-5p,mmu-miR-874-3p,mmu-miR-129b-3p,mmu-miR-497a-3p,novel_56,mmu-miR-3065-3p,mmu-miR-5126,novel_65,mmu-miR-30c-1-3p,mmu-miR-125b-5p,mmu-miR-495-5p,mmu-miR-340-3p,mmu-miR-125a-5p,mmu-miR-101a-3p,novel_106,n…	THRAP3
ENSFCAG00000005262	mmu-miR-21a-3p,novel_55,novel_70,mmu-miR-21a-5p,mmu-miR-3065-3p,novel_174,novel_141,mmu-miR-3064-3p,mmu-miR-149-5p,novel_39,mmu-miR-30c-1-3p,mmu-miR-27a-3p,novel_106,novel_161,mmu-miR-101a-3p,novel_80,novel_169,novel_131,mmu-let-7a-5p,novel_57,novel_61,novel_147,novel_3,novel_74,novel_117,mmu-miR-24-3p,mmu-miR-129b-5p,mmu-miR-137-3p,novel_187,novel_21,novel_109,novel_69,novel_152,mmu-miR-370-5p,n…	STK40
ENSFCAG00000005258	novel_80,mmu-miR-125b-5p,mmu-miR-125a-5p,mmu-miR-135a-5p,mmu-miR-20b-5p,mmu-miR-6957-3p,novel_65,mmu-miR-149-5p,mmu-miR-3064-3p,novel_62,mmu-miR-135b-5p,novel_70,mmu-miR-7a-5p,novel_55,mmu-miR-302c-3p,novel_183,novel_74,mmu-miR-34c-5p,mmu-miR-874-3p,mmu-miR-34a-5p,mmu-miR-383-3p,novel_173,mmu-miR-542-5p,novel_131,mmu-miR-17-5p,mmu-miR-6985-3p,novel_2,novel_190,mmu-miR-127-5p,mmu-miR-128-1-5p,nove…	OSCP1
ENSFCAG00000008757	mmu-miR-874-3p,mmu-miR-23a-5p,novel_121,novel_61,novel_211,mmu-miR-421-3p,mmu-miR-483-3p,mmu-miR-25-5p,mmu-miR-542-5p,novel_60,novel_30,mmu-miR-425-5p,novel_198,novel_172,mmu-miR-328-5p,mmu-miR-491-5p,mmu-miR-144-3p,mmu-miR-212-5p,mmu-miR-3074-5p,novel_92,novel_180,mmu-miR-9-5p,novel_10,mmu-miR-361-3p,novel_201,mmu-miR-23b-3p,novel_50,mmu-miR-128-3p,mmu-miR-324-5p,mmu-miR-486a-5p,novel_43,mmu-miR…	ZC3H12A
ENSFCAG00000028624	novel_209,novel_6,mmu-miR-452-5p,mmu-miR-30d-3p,mmu-miR-483-3p,novel_220,mmu-miR-219a-2-3p,mmu-miR-103-1-5p,mmu-miR-30a-3p,mmu-miR-505-3p,mmu-miR-195a-3p,mmu-miR-874-5p,mmu-miR-3154,mmu-miR-140-5p,novel_168,mmu-let-7b-5p,mmu-let-7c-5p,mmu-miR-1839-5p,mmu-miR-188-3p,mmu-miR-7a-1-3p,mmu-miR-138-5p,mmu-miR-542-3p,mmu-miR-876-3p,mmu-let-7i-5p,novel_125,mmu-miR-29c-3p,mmu-miR-708-3p,mmu-miR-185-5p,nov…	MEAF6
ENSFCAG00000008760	novel_94,novel_197,novel_10,novel_52,mmu-miR-361-3p,mmu-miR-204-3p,novel_63,mmu-miR-92b-3p,mmu-miR-3064-5p,mmu-miR-505-5p,mmu-miR-191-5p,mmu-miR-450a-1-3p,novel_142,mmu-miR-145a-3p,novel_116,mmu-miR-764-3p,mmu-miR-23a-5p,mmu-miR-152-5p,novel_112,novel_202,novel_160,mmu-miR-452-5p,mmu-miR-25-5p,novel_73,mmu-miR-346-3p,mmu-miR-148b-3p,novel_203,mmu-miR-382-5p,mmu-miR-138-2-3p,novel_221,mmu-miR-345-…	GNL2
ENSFCAG00000027772	novel_166,mmu-miR-1839-5p,mmu-let-7b-5p,mmu-miR-328-5p,mmu-miR-491-5p,novel_11,mmu-miR-138-5p,mmu-miR-181d-5p,mmu-miR-181b-5p,mmu-miR-30a-3p,mmu-miR-425-3p,mmu-miR-3059-5p,mmu-miR-181a-5p,mmu-miR-764-3p,novel_116,mmu-miR-346-3p,novel_73,mmu-miR-147-3p,novel_209,mmu-miR-135b-3p,mmu-miR-483-3p,mmu-miR-30d-3p,mmu-miR-299b-3p,novel_63,novel_184,mmu-miR-326-3p,mmu-miR-204-3p,mmu-miR-873a-5p,mmu-miR-33…	SF3A3
ENSFCAG00000011023	mmu-miR-19a-5p,novel_76,mmu-miR-423-5p,mmu-miR-1187,novel_63,novel_103,mmu-miR-490-5p,novel_69,novel_110,mmu-miR-29a-5p,mmu-miR-1a-3p,mmu-miR-486a-3p,novel_53,novel_99,mmu-miR-380-5p,mmu-miR-484,mmu-miR-6516-5p,mmu-miR-27b-3p,novel_148,mmu-miR-433-3p,mmu-miR-206-3p,mmu-miR-3106-5p,mmu-miR-125a-5p,novel_161,mmu-miR-6516-3p,novel_60,mmu-miR-125b-5p,novel_126,novel_167,mmu-miR-27a-3p,mmu-miR-379-3p,…	UTP11L
ENSFCAG00000030569	mmu-miR-183-5p	AKIRIN1
ENSFCAG00000015241	mmu-miR-101c,novel_197,mmu-miR-122-5p,mmu-miR-23b-3p,mmu-miR-128-3p,novel_192,mmu-miR-409-5p,mmu-miR-93-3p,mmu-miR-27b-3p,mmu-miR-410-3p,mmu-miR-129-5p,mmu-miR-877-5p,mmu-miR-218-1-3p,mmu-miR-141-3p,novel_188,novel_179,novel_101,mmu-miR-215-3p,mmu-miR-365-1-5p,novel_199,mmu-miR-132-3p,mmu-miR-365-2-5p,mmu-miR-33-3p,mmu-miR-377-3p,mmu-miR-200a-3p,mmu-miR-126b-5p,mmu-miR-23a-3p,mmu-miR-874-5p,mmu-m…	MACF1
ENSFCAG00000006029	mmu-miR-409-3p,novel_143,mmu-miR-1251-5p,mmu-miR-497b,mmu-miR-30d-5p,mmu-miR-130b-3p,mmu-miR-320-5p,mmu-miR-484,mmu-miR-3074-5p,mmu-miR-30b-5p,mmu-miR-708-3p,mmu-miR-140-3p,mmu-miR-199a-3p,mmu-miR-185-3p,mmu-miR-185-5p,mmu-miR-592-3p,novel_103,novel_158,mmu-miR-450b-3p,mmu-miR-29a-3p,mmu-let-7a-2-3p,novel_178,mmu-miR-152-3p,mmu-miR-134-5p,mmu-miR-450a-1-3p,mmu-miR-382-3p,mmu-miR-1306-5p,mmu-miR-3…	TRIT1
ENSFCAG00000022640	mmu-miR-330-5p,mmu-miR-9-3p,novel_12,novel_28,mmu-miR-18a-3p,mmu-miR-100-3p,mmu-miR-29b-2-5p,novel_66,novel_114,mmu-miR-219b-3p,mmu-miR-122-5p,novel_29,mmu-miR-574-5p,mmu-miR-22-3p,mmu-miR-194-2-3p,mmu-miR-125a-3p,mmu-miR-103-3p,novel_187,mmu-miR-129b-5p,mmu-miR-129-1-3p,mmu-miR-199a-5p,mmu-miR-455-5p,novel_212,novel_152,novel_196,novel_171,novel_211,novel_105,mmu-miR-186-5p,mmu-miR-6985-3p,novel…	MYCL
ENSFCAG00000009858	mmu-miR-222-5p,novel_92,mmu-miR-214-3p,mmu-miR-491-3p,novel_52,mmu-miR-504-5p,mmu-miR-27b-3p,mmu-miR-193a-3p,mmu-miR-669f-3p,novel_191,mmu-miR-378d,novel_207,novel_85,mmu-miR-29a-3p,mmu-miR-378a-5p,mmu-miR-873a-5p,mmu-miR-204-3p,novel_184,novel_176,mmu-miR-466i-3p,mmu-miR-410-5p,novel_107,novel_123,mmu-miR-450a-1-3p,mmu-miR-377-3p,mmu-miR-221-5p,mmu-miR-874-5p,mmu-miR-145a-3p,mmu-miR-193b-5p,mmu-…	MFSD2A
ENSFCAG00000023550	novel_187,mmu-miR-22-3p,mmu-miR-132-3p,mmu-miR-26a-5p,novel_63,novel_119,mmu-miR-219b-5p,novel_77,novel_196,mmu-miR-26b-5p,novel_79,novel_89,mmu-miR-140-3p,mmu-miR-18a-5p,mmu-miR-3071-3p,novel_192,novel_194,mmu-miR-497b,novel_54,novel_180,mmu-miR-335-3p,mmu-miR-145a-5p,novel_29,mmu-miR-153-3p,mmu-miR-34b-3p,mmu-miR-493-5p,mmu-miR-380-5p,mmu-miR-758-3p,mmu-miR-3084-3p,novel_70,mmu-miR-138-1-3p,mmu…	PPT1
ENSFCAG00000031737	mmu-miR-325-3p,mmu-miR-26a-5p,mmu-miR-29a-3p,novel_178,mmu-miR-671-5p,mmu-miR-152-3p,mmu-miR-204-5p,mmu-miR-181c-5p,mmu-miR-505-5p,novel_163,mmu-miR-384-5p,mmu-miR-132-3p,mmu-miR-22-3p,mmu-miR-182-5p,mmu-miR-429-3p,novel_54,mmu-miR-30d-5p,mmu-miR-26a-1-3p,mmu-miR-200c-3p,mmu-miR-217-5p,mmu-miR-6516-5p,mmu-miR-93-3p,mmu-miR-669f-3p,mmu-miR-142a-3p,novel_4,mmu-miR-365-3p,mmu-miR-30e-5p,mmu-miR-16-2…	RLF
ENSFCAG00000005726	novel_196,novel_77,novel_190,mmu-let-7f-5p,novel_222,mmu-miR-134-5p,mmu-miR-486a-3p,mmu-miR-125a-3p,novel_114,mmu-miR-142b,mmu-miR-18a-5p,mmu-miR-30c-1-3p,novel_65,novel_68,novel_183,mmu-miR-21a-3p,novel_56,novel_70,novel_108,mmu-miR-374c-3p,novel_61,mmu-miR-485-5p,novel_117,novel_169,novel_35,mmu-let-7a-5p,novel_211,mmu-miR-192-5p,mmu-miR-423-5p,mmu-miR-98-5p,novel_188,mmu-miR-377-3p,mmu-miR-466…	SMAP2
ENSFCAG00000026784	novel_127,mmu-miR-9-5p,mmu-miR-145a-5p,mmu-miR-497b,mmu-miR-1843b-3p,novel_154,mmu-miR-380-5p,novel_197,mmu-miR-30f,mmu-miR-335-5p,mmu-miR-185-3p,mmu-miR-142a-5p,mmu-miR-1983,mmu-miR-140-3p,novel_12,mmu-miR-1843b-5p,novel_191,mmu-miR-499-5p,mmu-miR-877-3p,novel_122,novel_179,mmu-miR-1187,novel_188,mmu-miR-208b-5p,mmu-miR-29a-5p,mmu-miR-181c-5p,mmu-miR-361-5p,mmu-miR-130a-5p,mmu-miR-340-5p,mmu-miR…	ZFP69
ENSFCAG00000028520	mmu-miR-374c-5p,mmu-miR-324-3p,mmu-miR-106b-5p,mmu-miR-17-5p,mmu-miR-93-5p,mmu-miR-383-3p,novel_192,mmu-miR-342-3p,novel_121,mmu-miR-30d-5p,mmu-miR-19b-1-5p,mmu-miR-30a-5p,mmu-miR-30c-5p,mmu-miR-218-5p,mmu-miR-802-5p,mmu-miR-30b-5p,mmu-miR-30f,mmu-miR-466f-3p,mmu-miR-200a-3p,mmu-miR-1a-1-5p,novel_70,mmu-miR-33-3p,mmu-miR-20a-5p,novel_63,mmu-miR-20b-5p,mmu-miR-30e-5p,mmu-miR-141-3p,mmu-miR-448-3p,…	ZNF684
ENSFCAG00000002915	mmu-miR-133a-5p,mmu-miR-19a-3p,mmu-miR-19b-3p,mmu-miR-3154,mmu-miR-183-5p,novel_216,novel_84,mmu-miR-195a-5p,mmu-miR-15a-5p,mmu-miR-433-5p,novel_67,novel_80,novel_31,mmu-miR-7a-5p,mmu-miR-21a-3p,mmu-miR-136-5p,novel_141,novel_62,novel_10,mmu-miR-3065-5p,mmu-miR-18a-3p,mmu-miR-214-3p,mmu-miR-3074-5p,mmu-miR-875-5p,mmu-miR-15b-5p,mmu-miR-378d,mmu-miR-26a-1-3p,mmu-miR-574-3p,novel_102,mmu-miR-322-5p…	NFYC
ENSFCAG00000015324	novel_12,mmu-miR-134-3p,mmu-miR-330-5p,mmu-miR-185-3p,novel_154,mmu-miR-31-5p,novel_217,mmu-miR-335-5p,novel_93,novel_201,novel_204,novel_177,mmu-miR-503-5p,mmu-miR-1b-3p,novel_210,mmu-miR-6395,mmu-miR-382-3p,mmu-miR-377-3p,novel_109,mmu-miR-486a-3p,novel_196,mmu-miR-767,novel_179,mmu-miR-423-5p,mmu-miR-326-3p,novel_119,novel_96,novel_173,novel_59,novel_211,mmu-miR-744-5p,novel_34,novel_33,novel_…	SCMH1
ENSFCAG00000026568	mmu-miR-378a-3p,novel_196,mmu-miR-1187,novel_162,novel_152,novel_170,novel_2,mmu-miR-129b-5p,mmu-miR-129-1-3p,novel_69,mmu-miR-493-5p,mmu-miR-29b-2-5p,novel_89,mmu-miR-330-5p,mmu-miR-20b-5p,novel_25,mmu-miR-425-5p,mmu-miR-27a-3p,mmu-miR-448-3p,mmu-miR-6516-3p,mmu-miR-190a-5p,mmu-miR-497a-3p,novel_26,mmu-miR-302c-3p,mmu-miR-136-5p,mmu-miR-21a-3p,mmu-miR-3064-3p,novel_174,novel_141,novel_185,mmu-mi…	FOXJ3
ENSFCAG00000024374	mmu-miR-1983,mmu-miR-92a-3p,mmu-miR-324-5p,mmu-miR-1251-3p,mmu-miR-32-5p,mmu-miR-363-3p,novel_138,mmu-miR-320-5p,novel_200,mmu-miR-412-3p,mmu-miR-1839-3p,novel_215,mmu-miR-1a-1-5p,mmu-miR-574-5p,mmu-miR-130a-5p,mmu-miR-125a-3p,mmu-miR-599,mmu-miR-124-5p,novel_171,novel_196,mmu-miR-25-3p,mmu-miR-92b-3p,mmu-miR-205-5p,mmu-miR-1a-2-5p,mmu-miR-1b-5p,mmu-miR-19a-5p,mmu-miR-6516-3p	PPCS
ENSFCAG00000028168	novel_183,novel_56,mmu-miR-497a-3p,novel_108,mmu-miR-3064-3p,novel_48,novel_90,novel_25,mmu-miR-16-2-3p,mmu-miR-6985-3p,novel_100,mmu-let-7a-5p,novel_57,novel_211,novel_61,mmu-miR-30e-3p,mmu-miR-23a-3p,mmu-miR-10a-5p,mmu-miR-125a-3p,mmu-miR-194-2-3p,novel_196,novel_205,novel_79,novel_190,mmu-miR-1b-5p,mmu-let-7f-5p,mmu-miR-204-5p,mmu-miR-15b-3p,mmu-miR-218-1-3p,novel_189,mmu-miR-877-5p,mmu-miR-15…	PPIH
ENSFCAG00000012192	novel_208,novel_43,novel_161,mmu-miR-128-1-5p,novel_77,mmu-miR-215-3p,mmu-miR-615-3p,novel_166,novel_74,mmu-miR-320-5p,novel_53,mmu-miR-222-5p,novel_180,mmu-miR-361-3p,mmu-miR-1306-3p,mmu-miR-185-5p,mmu-miR-128-3p,novel_12,mmu-miR-542-5p,novel_100	LEPRE1
ENSFCAG00000006060	novel_190,mmu-miR-152-3p,novel_186,mmu-miR-3085-3p,mmu-miR-6395,mmu-miR-132-3p,mmu-miR-22-3p,mmu-miR-130a-3p,mmu-miR-133b-3p,mmu-miR-135a-2-3p,mmu-miR-3064-5p,mmu-miR-505-5p,mmu-miR-31-5p,novel_13,mmu-miR-214-3p,novel_136,mmu-miR-122-5p,novel_97,mmu-miR-130b-3p,mmu-miR-93-3p,mmu-miR-150-5p,novel_12,novel_118,mmu-miR-362-5p,mmu-miR-191-3p,mmu-miR-185-3p,mmu-miR-223-5p,mmu-miR-217-3p,novel_60,novel…	GLUT1
ENSFCAG00000022345	mmu-miR-361-5p,mmu-miR-497a-5p,mmu-miR-486a-3p,mmu-miR-200a-3p,mmu-miR-23a-3p,mmu-miR-135a-1-3p,mmu-miR-107-3p,mmu-miR-132-3p,mmu-miR-365-2-5p,mmu-miR-194-2-3p,mmu-miR-103-3p,mmu-miR-16-5p,mmu-miR-26a-5p,mmu-miR-322-5p,mmu-miR-590-3p,mmu-miR-365-1-5p,mmu-miR-148a-5p,mmu-miR-204-5p,mmu-miR-320-3p,novel_43,mmu-miR-141-3p,mmu-miR-455-5p,mmu-miR-26b-5p,mmu-miR-15b-5p,mmu-miR-23b-3p,mmu-miR-3071-3p,mm…	EBNA1BP2
ENSFCAG00000024543	novel_35,mmu-miR-138-5p,mmu-miR-135b-5p,novel_61,novel_198,novel_10,novel_43,novel_76,mmu-miR-485-5p,mmu-miR-3059-5p	WDR65
ENSFCAG00000015113	mmu-miR-494-3p,mmu-miR-3084-3p,mmu-miR-1264-5p,novel_51,novel_22,mmu-miR-466i-5p,mmu-miR-449a-5p,mmu-miR-542-3p,mmu-miR-483-3p,mmu-miR-132-5p,mmu-miR-103-1-5p,mmu-miR-328-3p,mmu-miR-107-3p,novel_210,mmu-miR-6395,novel_130,mmu-miR-1306-5p,mmu-miR-495-3p,novel_95,mmu-miR-1a-3p,mmu-miR-532-5p,mmu-miR-204-3p,mmu-miR-326-3p,novel_179,novel_118,mmu-miR-30c-2-3p,mmu-miR-193a-3p,mmu-miR-140-3p,mmu-miR-19…	CDC20
ENSFCAG00000015115	novel_6,mmu-miR-3106-5p,mmu-miR-194-5p,novel_57,mmu-miR-383-3p,mmu-miR-132-3p,mmu-miR-361-3p,mmu-miR-411-3p,mmu-miR-423-5p,mmu-miR-379-3p,novel_60	MED8
ENSFCAG00000015119	novel_66,mmu-miR-429-3p,mmu-miR-335-3p,mmu-miR-1251-3p,mmu-miR-361-3p,novel_94,mmu-miR-484,novel_154,novel_92,novel_53,mmu-miR-324-3p,mmu-miR-185-3p,mmu-miR-200c-3p,mmu-miR-23b-3p,novel_148,novel_205,novel_63,mmu-miR-873a-5p,novel_178,mmu-miR-208b-5p,novel_222,mmu-miR-129-2-3p,mmu-miR-152-3p,mmu-miR-29a-3p,mmu-miR-23a-3p,mmu-miR-129-1-3p,mmu-miR-137-3p,novel_69,mmu-miR-125a-3p,mmu-miR-466i-3p,mmu…	KDM4A
ENSFCAG00000006057	novel_201,novel_29,mmu-miR-32-5p,novel_66,mmu-miR-448-5p,mmu-miR-182-3p,novel_200,mmu-miR-216b-5p,mmu-miR-30f,mmu-miR-484,novel_189,novel_46,mmu-miR-299a-3p,mmu-miR-185-3p,mmu-miR-92a-3p,mmu-miR-193a-3p,novel_87,novel_191,mmu-miR-193b-3p,mmu-miR-499-5p,mmu-miR-423-5p,mmu-miR-92b-3p,mmu-miR-19a-5p,novel_190,mmu-miR-181c-5p,mmu-miR-1306-5p,novel_69,mmu-miR-363-3p,mmu-miR-496a-3p,mmu-miR-505-3p,mmu-…	DPH2
ENSFCAG00000006489	mmu-miR-1843b-5p,novel_201,mmu-miR-670-5p,mmu-miR-34a-5p,mmu-miR-34c-5p,novel_53,novel_187,mmu-miR-497a-3p,mmu-miR-302c-3p,mmu-miR-188-3p,mmu-miR-34b-5p,novel_130,novel_108,novel_196,mmu-miR-449a-5p,novel_178	ATP6V0B
ENSFCAG00000006491	mmu-miR-148b-3p,mmu-miR-500-5p,mmu-miR-147-5p,mmu-miR-152-5p,mmu-miR-532-3p,mmu-miR-3154,mmu-miR-212-5p,mmu-miR-138-1-3p,mmu-miR-96-5p,mmu-miR-188-3p,mmu-miR-486b-3p,mmu-miR-449a-5p,mmu-miR-433-5p,mmu-miR-1197-5p,mmu-miR-185-3p,mmu-miR-27b-3p,mmu-miR-30c-2-3p,mmu-miR-362-5p,novel_52,novel_204,novel_195,mmu-miR-361-3p,mmu-miR-504-5p,mmu-miR-875-5p,mmu-miR-214-3p,mmu-miR-382-3p,novel_142,novel_130,…	B4GALT2
ENSFCAG00000022209	mmu-miR-149-5p,novel_108,mmu-miR-135b-5p,novel_56,novel_31,novel_161,mmu-miR-27a-5p,mmu-miR-3071-5p,mmu-miR-135a-5p,mmu-miR-30c-1-3p,novel_4,mmu-miR-107-5p,novel_131,novel_169,novel_84,novel_117,mmu-miR-129b-3p,mmu-miR-874-3p,mmu-miR-143-5p,novel_61,mmu-miR-22-3p,novel_69,mmu-miR-125a-3p,mmu-miR-486a-3p,novel_109,novel_208,novel_43,novel_222,novel_2,mmu-miR-199a-5p,mmu-miR-455-5p,mmu-miR-365-1-5p…	CCDC24
ENSFCAG00000022786	mmu-miR-216b-5p,mmu-miR-493-5p,mmu-miR-222-3p,novel_97,mmu-miR-429-3p,mmu-miR-30c-2-3p,mmu-miR-330-5p,mmu-miR-200c-3p,novel_46,novel_207,mmu-miR-532-5p,mmu-miR-411-5p,mmu-miR-146a-5p,novel_2,mmu-miR-221-3p,mmu-miR-218-1-3p,novel_63,mmu-miR-326-3p,novel_184,novel_210,mmu-let-7g-3p,novel_134,novel_110,mmu-miR-1298-3p,mmu-miR-874-5p,novel_153,mmu-miR-147-5p,novel_150,novel_214,mmu-miR-186-5p,novel_7…	KLF17
ENSFCAG00000005285	novel_204,novel_52,mmu-miR-429-3p,mmu-miR-200c-3p,mmu-miR-15b-5p,mmu-miR-377-5p,novel_118,mmu-miR-423-5p,mmu-miR-10b-5p,mmu-miR-322-5p,mmu-miR-16-5p,mmu-miR-339-5p,mmu-miR-129-2-3p,mmu-miR-204-5p,mmu-miR-10a-5p,mmu-miR-129-1-3p,novel_187,mmu-miR-497a-5p,novel_61,mmu-miR-129b-3p,mmu-miR-211-5p,mmu-miR-15a-5p,novel_33,mmu-miR-383-3p,mmu-miR-195a-5p,novel_211,novel_198,mmu-miR-200b-3p,novel_215,nove…	ERI3
ENSFCAG00000009966	novel_76,novel_188,mmu-miR-29a-3p,mmu-miR-1a-2-5p,novel_43,mmu-miR-129-2-3p,mmu-miR-767,mmu-miR-378a-3p,mmu-miR-22-3p,mmu-miR-129-1-3p,mmu-miR-758-5p,mmu-miR-1a-1-5p,novel_197,mmu-miR-301a-5p,mmu-miR-214-3p,mmu-miR-34a-3p,mmu-miR-504-5p,mmu-miR-6516-5p,mmu-miR-377-5p,novel_192,mmu-miR-185-5p,mmu-miR-378c,mmu-miR-18a-5p,mmu-miR-299b-5p,mmu-miR-29c-3p,mmu-miR-130b-5p,novel_4,novel_65,novel_25,novel…	KIF2C
ENSFCAG00000022996	mmu-miR-202-5p,mmu-miR-33-5p,novel_153	RPS8
ENSFCAG00000009969	mmu-miR-125a-5p,mmu-miR-320-3p,mmu-miR-125b-5p,novel_65,novel_39,novel_77,novel_196,mmu-miR-24-3p,novel_51,mmu-miR-485-5p,mmu-miR-764-3p,mmu-miR-3154,mmu-miR-670-5p,mmu-miR-361-3p,novel_177,novel_129,novel_35	PLK3
ENSFCAG00000009972	mmu-miR-450a-1-3p,novel_187,novel_55,mmu-miR-299a-3p,mmu-miR-299b-3p,novel_110,novel_134,novel_39,mmu-miR-450b-3p,mmu-miR-335-5p	EIF2B3
ENSFCAG00000009974	novel_143,mmu-miR-147-5p,mmu-miR-6516-3p,mmu-miR-345-3p	UROD
ENSFCAG00000009975	mmu-miR-146b-5p,novel_131,mmu-let-7a-5p,mmu-miR-28a-5p,mmu-miR-450b-5p,mmu-miR-144-3p,novel_215,mmu-miR-151-3p,novel_141,novel_206,novel_167,novel_65,mmu-miR-135a-5p,mmu-miR-377-5p,mmu-miR-193b-3p,mmu-miR-23b-3p,mmu-miR-122-5p,novel_54,mmu-miR-18a-3p,mmu-miR-335-5p,mmu-miR-23a-3p,mmu-miR-1a-1-5p,novel_186,mmu-miR-194-2-3p,novel_69,novel_212,mmu-miR-196a-5p,mmu-miR-146a-5p,novel_190,mmu-let-7f-5p,…	ZSWIM5
ENSFCAG00000024590	mmu-miR-34c-5p,mmu-miR-145b,mmu-miR-214-5p,mmu-miR-874-3p,mmu-miR-338-3p,novel_182,mmu-miR-34a-5p,mmu-miR-195a-5p,mmu-miR-192-5p,mmu-miR-383-3p,mmu-miR-184-5p,mmu-miR-15a-5p,novel_173,mmu-miR-107-5p,novel_72,novel_7,novel_128,novel_169,mmu-miR-125b-5p,novel_126,mmu-miR-28c,mmu-miR-125a-5p,mmu-miR-3059-3p,mmu-miR-30c-1-3p,mmu-miR-149-5p,mmu-miR-100-3p,novel_149,mmu-miR-216c-3p,mmu-miR-31-5p,novel_…	TOE1
ENSFCAG00000027941	mmu-miR-505-5p,mmu-miR-497a-5p,novel_142,mmu-miR-450a-1-3p,novel_123,mmu-miR-6395,novel_63,mmu-miR-204-3p,novel_184,novel_119,mmu-miR-322-5p,mmu-miR-873a-5p,mmu-miR-532-5p,novel_193,novel_158,novel_207,mmu-miR-708-3p,novel_191,mmu-miR-499-5p,mmu-miR-27b-3p,mmu-miR-499-3p,mmu-miR-1b-3p,novel_10,mmu-miR-34b-3p,novel_92,novel_91,mmu-miR-1839-5p,novel_166,mmu-let-7b-5p,mmu-miR-138-5p,mmu-miR-491-5p,m…	TESK2
ENSFCAG00000028484	mmu-miR-378b,novel_46,mmu-miR-150-5p,mmu-miR-6516-5p,mmu-miR-200a-5p,mmu-miR-23b-3p,novel_201,novel_114,novel_53,novel_200,mmu-miR-335-5p,novel_149,mmu-miR-100-3p,mmu-miR-24-3p,mmu-miR-135a-2-3p,mmu-miR-23a-3p,mmu-miR-134-5p,novel_187,novel_21,mmu-miR-22-3p,mmu-miR-184-3p,mmu-miR-215-3p,mmu-miR-148a-5p,novel_77,novel_205,mmu-miR-378a-3p,novel_2,mmu-miR-29b-1-5p,mmu-miR-199a-5p,novel_169,novel_145…	PRDX1
ENSFCAG00000002857	mmu-miR-876-3p,novel_66,mmu-miR-497b,novel_25,mmu-miR-323-5p,novel_22,mmu-miR-140-5p,mmu-miR-497a-3p,mmu-miR-140-3p	AKR1A1
ENSFCAG00000030817	mmu-miR-205-5p,novel_60,novel_1,mmu-miR-200b-3p,novel_75,mmu-miR-466f-3p,mmu-miR-3084-3p,mmu-miR-138-5p,mmu-miR-187-3p,mmu-miR-3059-5p,novel_214,novel_73,mmu-miR-23b-5p,mmu-miR-299b-3p,mmu-miR-500-5p,mmu-miR-10b-5p,mmu-miR-339-5p,novel_76,novel_188,mmu-miR-216a-5p,mmu-miR-323-3p,novel_123,mmu-miR-1a-3p,mmu-miR-191-5p,mmu-miR-1306-5p,mmu-miR-181b-1-3p,mmu-miR-466i-3p,mmu-miR-504-5p,mmu-miR-497b,mm…	TMEM69
ENSFCAG00000015234	mmu-miR-376c-5p,novel_144,mmu-miR-21a-3p,novel_55,mmu-miR-151-3p,novel_174,mmu-miR-425-5p,mmu-miR-27a-3p,novel_167,mmu-miR-448-3p,novel_126,novel_145,mmu-miR-186-5p,mmu-miR-146b-5p,novel_57,mmu-miR-129b-3p,mmu-miR-124-3p,mmu-miR-135a-2-3p,mmu-miR-10a-5p,novel_21,mmu-miR-130a-5p,mmu-miR-490-5p,mmu-miR-599,mmu-miR-33-3p,mmu-miR-125a-3p,mmu-miR-148a-5p,mmu-miR-26a-5p,novel_205,novel_103,mmu-miR-146a…	IPP
ENSFCAG00000000554	mmu-miR-1264-5p,mmu-miR-490-3p,novel_51,mmu-miR-3065-3p,mmu-miR-188-3p,novel_67,novel_31,novel_203,mmu-miR-101a-3p,novel_35,novel_57,novel_33,mmu-miR-383-3p,novel_157,mmu-miR-19a-3p,mmu-miR-19b-3p,mmu-miR-214-5p,mmu-miR-485-5p,mmu-miR-874-5p,mmu-miR-495-3p,mmu-miR-1306-5p,novel_123,novel_69,mmu-miR-574-5p,mmu-miR-22-3p,novel_184,novel_171,novel_162,mmu-miR-199a-5p,mmu-miR-671-5p,novel_43,novel_79…	POMGNT1
ENSFCAG00000024880	mmu-miR-32-3p,novel_198,novel_1,novel_60,mmu-miR-30e-5p,mmu-miR-188-3p,mmu-miR-103-1-5p,novel_121,mmu-miR-19b-3p,mmu-miR-425-3p,mmu-miR-145a-3p,mmu-miR-374b-5p,novel_116,mmu-miR-346-3p,mmu-miR-211-5p,mmu-miR-10b-3p,mmu-miR-322-5p,novel_63,mmu-miR-326-3p,mmu-miR-204-3p,mmu-miR-873a-5p,mmu-miR-3064-5p,mmu-miR-497a-5p,novel_165,mmu-miR-377-3p,novel_142,novel_134,mmu-miR-429-3p,mmu-miR-1b-3p,mmu-miR-…	NSUN4
ENSFCAG00000024832	mmu-miR-339-5p,mmu-miR-141-3p,mmu-miR-532-5p,mmu-miR-221-3p,mmu-miR-10b-5p,novel_179,mmu-miR-20a-5p,mmu-miR-98-5p,mmu-miR-27b-5p,mmu-miR-204-3p,mmu-miR-183-3p,mmu-miR-326-3p,mmu-miR-181b-1-3p,mmu-miR-466i-3p,mmu-miR-365-2-5p,novel_134,mmu-let-7g-5p,novel_210,mmu-miR-126b-5p,mmu-miR-200a-3p,mmu-miR-495-3p,mmu-miR-505-5p,mmu-miR-377-3p,mmu-miR-182-3p,mmu-miR-222-3p,mmu-let-7e-5p,mmu-miR-214-3p,nove…	ATPAF1
ENSFCAG00000002762	mmu-miR-18a-3p,novel_180,mmu-miR-150-5p,mmu-miR-299b-3p,mmu-miR-30c-2-3p,novel_6,mmu-miR-26a-1-3p,mmu-miR-299a-3p,mmu-miR-324-3p,mmu-miR-30c-1-3p,mmu-miR-325-3p,mmu-miR-125a-3p,mmu-miR-466i-3p,novel_107,mmu-miR-466f-3p,mmu-miR-134-5p,mmu-miR-146b-3p,mmu-miR-505-5p	CYP4B1
ENSFCAG00000012141	mmu-miR-497a-3p,mmu-miR-433-3p,novel_28,mmu-miR-378b,mmu-miR-375-3p,mmu-miR-499-3p,mmu-miR-30c-2-3p,mmu-miR-32-3p,novel_136,mmu-miR-30c-1-3p,mmu-miR-532-3p,mmu-miR-125a-5p,mmu-miR-125b-5p	STIL
ENSFCAG00000029729	novel_175,mmu-miR-491-5p,novel_62,mmu-miR-151-3p,mmu-miR-3074-2-3p,mmu-miR-29c-5p,mmu-miR-3084-3p,mmu-miR-144-3p,mmu-miR-382-5p,mmu-miR-101a-3p,mmu-miR-142a-3p,mmu-miR-3071-5p,novel_157,mmu-miR-301a-3p,novel_34,novel_57,novel_9,novel_59,mmu-miR-148a-3p,mmu-miR-148b-3p,mmu-miR-24-2-5p,mmu-miR-211-5p,mmu-miR-374c-5p,mmu-miR-188-5p,mmu-miR-183-5p,novel_131,mmu-miR-542-5p,mmu-miR-186-5p,mmu-miR-145b,…	SPATA6
ENSFCAG00000026917	novel_193,mmu-miR-450b-5p,mmu-miR-124-3p,novel_179,mmu-miR-374c-3p,mmu-miR-30c-1-3p,mmu-miR-30a-3p,novel_97,mmu-miR-30e-3p,mmu-miR-30d-3p,mmu-miR-125a-3p,novel_59,novel_172,mmu-miR-30c-2-3p,mmu-miR-877-5p	CDKN2C
ENSFCAG00000027650	mmu-miR-148b-3p,novel_6,mmu-miR-147-5p,novel_34,mmu-let-7a-1-3p,mmu-miR-496a-3p,mmu-miR-181a-5p,novel_153,mmu-miR-466f-3p,mmu-miR-200b-3p,mmu-miR-194-5p,mmu-miR-181b-5p,mmu-miR-181d-5p,mmu-miR-494-3p,novel_221,novel_140,mmu-miR-466i-5p,mmu-miR-138-2-3p,mmu-miR-382-5p,mmu-let-7b-3p,novel_18,mmu-miR-29c-3p,mmu-miR-205-5p,mmu-miR-1197-5p,mmu-miR-129-5p,mmu-miR-200c-3p,mmu-miR-140-3p,mmu-miR-126a-5p,…	EPS15
ENSFCAG00000022018	mmu-miR-150-5p,mmu-miR-3106-5p,mmu-miR-140-3p,mmu-miR-15b-5p,mmu-miR-130b-3p,mmu-miR-497b,mmu-miR-130a-3p,novel_130,mmu-miR-34b-5p,mmu-miR-497a-5p,novel_123,mmu-miR-152-3p,novel_63,mmu-miR-16-5p,mmu-miR-322-5p,novel_205,mmu-miR-195a-5p,mmu-miR-148a-3p,mmu-miR-301a-3p,mmu-miR-15a-5p,mmu-miR-183-5p,novel_100,novel_128,mmu-miR-148b-3p,mmu-miR-34c-5p,novel_138,mmu-miR-152-5p,mmu-miR-19a-3p,mmu-miR-19…	NRD1
ENSFCAG00000030505	mmu-miR-214-5p,mmu-miR-485-5p,novel_3,novel_182,novel_185,mmu-miR-374c-3p,mmu-miR-670-5p,mmu-miR-133a-3p,mmu-miR-383-3p,mmu-miR-195a-5p,mmu-miR-15a-5p,novel_216,novel_35,mmu-miR-28c,mmu-miR-30c-1-3p,novel_4,novel_124,mmu-miR-302c-3p,novel_144,mmu-miR-136-5p,mmu-miR-376c-5p,mmu-miR-216c-3p,novel_149,mmu-miR-100-3p,novel_137,mmu-miR-29b-2-5p,novel_180,mmu-miR-330-5p,mmu-miR-92a-3p,mmu-miR-324-3p,mm…	RAB3B
ENSFCAG00000023885	mmu-miR-3064-3p,mmu-miR-181b-5p,mmu-miR-194-5p,mmu-miR-181d-5p,mmu-miR-3084-3p,novel_168,novel_1,novel_125,mmu-miR-370-3p,novel_39,novel_4,mmu-miR-542-3p,novel_9,novel_57,novel_27,novel_216,mmu-miR-145a-3p,mmu-miR-3154,mmu-miR-802-5p,novel_153,mmu-miR-129b-3p,mmu-miR-181a-5p,novel_116,mmu-miR-19a-3p,mmu-miR-19b-3p,mmu-miR-599,mmu-miR-29a-5p,mmu-miR-181c-5p,mmu-miR-671-5p,mmu-miR-320-3p,novel_170,…	TXNDC12
ENSFCAG00000024078	mmu-miR-191-5p,mmu-miR-382-3p,novel_134,mmu-miR-130a-3p,novel_210,mmu-let-7g-3p,mmu-miR-20a-5p,mmu-miR-219b-5p,mmu-miR-326-3p,novel_176,novel_193,mmu-miR-29a-3p,mmu-miR-378d,mmu-miR-27b-3p,mmu-miR-93-5p,mmu-miR-134-3p,mmu-miR-30c-2-3p,mmu-miR-362-5p,mmu-miR-128-3p,novel_148,mmu-miR-185-5p,mmu-miR-153-3p,mmu-miR-145a-5p,mmu-miR-9-5p,mmu-miR-101a-5p,novel_92,mmu-miR-491-3p,mmu-miR-301a-5p,novel_22,…	ZFYVE9
ENSFCAG00000002517	novel_76,mmu-miR-3059-5p,mmu-miR-127-5p,mmu-miR-27a-5p,mmu-miR-27a-3p,mmu-miR-670-5p,mmu-miR-411-3p,novel_205,mmu-miR-27b-3p,novel_174,novel_38,novel_216,mmu-miR-1306-5p,mmu-miR-346-3p	ORC1
ENSFCAG00000025351	mmu-miR-93-3p,mmu-miR-150-5p,novel_118,mmu-miR-330-5p,mmu-miR-185-5p,novel_189,mmu-miR-1197-5p,novel_46,novel_200,novel_149,mmu-miR-30f,mmu-miR-3074-5p,mmu-miR-301a-5p,mmu-miR-214-3p,mmu-miR-411-3p,mmu-miR-26b-3p,mmu-miR-182-5p,novel_29,novel_114,mmu-miR-145a-5p,mmu-miR-429-3p,mmu-miR-599,mmu-miR-125a-3p,novel_210,mmu-miR-29a-5p,novel_142,mmu-miR-758-5p,mmu-miR-450a-1-3p,mmu-miR-450b-3p,mmu-miR-1…	COA7
ENSFCAG00000027417	mmu-miR-181c-3p,novel_4,novel_30,mmu-miR-101a-3p,novel_55,mmu-miR-3065-3p,mmu-miR-21a-5p,mmu-miR-19a-3p,mmu-miR-34a-5p,mmu-miR-34c-5p,mmu-miR-145b,mmu-miR-214-5p,mmu-miR-30a-5p,novel_71,mmu-miR-186-5p,novel_7,novel_216,mmu-miR-195a-5p,mmu-let-7i-3p,mmu-miR-15a-5p,mmu-miR-107-5p,mmu-miR-16-5p,mmu-miR-384-3p,mmu-miR-215-3p,mmu-miR-365-1-5p,novel_178,mmu-miR-127-5p,mmu-miR-26b-5p,mmu-miR-34b-5p,mmu-…	ZYG11B
ENSFCAG00000002009	mmu-miR-1843b-5p,novel_186,mmu-miR-377-5p,mmu-miR-543-3p,mmu-miR-218-5p	ZYG11A
ENSFCAG00000023330	mmu-miR-671-3p	PODN
ENSFCAG00000025232	mmu-miR-3064-3p,novel_220,novel_191,mmu-miR-150-5p,mmu-miR-874-3p	MAGOH
ENSFCAG00000005932	mmu-miR-3065-3p,mmu-miR-491-5p,mmu-miR-125a-3p,mmu-miR-148b-5p,mmu-let-7g-3p,novel_75,mmu-miR-212-5p,novel_142,mmu-miR-1a-3p,mmu-miR-24-3p,mmu-miR-196b-5p,mmu-miR-221-5p,mmu-miR-125a-5p,mmu-miR-196a-5p,mmu-miR-378a-5p,mmu-miR-125b-5p,mmu-miR-142a-3p,mmu-miR-148a-5p,mmu-miR-127-3p,mmu-miR-219a-5p,mmu-miR-206-3p,novel_73,novel_131,novel_149,novel_153,mmu-miR-124-3p,mmu-miR-493-5p,novel_61,novel_10,…	GLIS1
ENSFCAG00000028147	mmu-miR-145b,novel_147,novel_182,mmu-miR-30e-3p,novel_32,mmu-miR-383-3p,mmu-miR-148a-3p,mmu-miR-301a-3p,novel_131,novel_84,mmu-miR-6985-3p,novel_145,mmu-miR-101b-5p,novel_30,novel_106,novel_120,mmu-miR-28c,novel_25,novel_124,mmu-miR-3064-3p,mmu-miR-7a-5p,novel_70,novel_26,novel_183,novel_56,mmu-miR-497a-3p,mmu-miR-29b-2-5p,novel_66,mmu-miR-130b-3p,mmu-miR-23b-3p,mmu-miR-150-5p,mmu-miR-1b-5p,mmu-m…	NDC1
ENSFCAG00000024699	mmu-miR-3071-3p,novel_211,novel_105,mmu-miR-499-3p,mmu-miR-877-5p,novel_189,novel_169,novel_138,mmu-miR-3074-5p,mmu-miR-484,mmu-miR-338-3p,novel_66,mmu-miR-448-5p,novel_32,novel_136,mmu-miR-3074-2-3p,mmu-miR-188-3p,mmu-miR-134-5p,mmu-miR-217-3p,mmu-miR-370-5p	YIPF1
ENSFCAG00000028145	novel_218,mmu-miR-140-3p,mmu-miR-497b,novel_89,mmu-miR-186-5p,mmu-miR-335-5p	LRRC42
ENSFCAG00000026015	mmu-miR-129-1-3p,mmu-miR-24-3p,mmu-miR-133b-3p,mmu-miR-130a-5p,mmu-miR-184-3p,mmu-miR-574-5p,novel_110,mmu-miR-384-3p,novel_171,mmu-miR-767,mmu-miR-26a-5p,mmu-miR-16-5p,mmu-miR-26b-5p,mmu-miR-127-5p,novel_46,novel_12,mmu-miR-330-5p,novel_47,mmu-miR-320-5p,novel_53,mmu-miR-376c-5p,mmu-miR-136-5p,novel_68,mmu-miR-149-5p,novel_174,mmu-miR-30c-1-3p,novel_4,mmu-miR-28c,mmu-miR-125a-5p,mmu-miR-125b-5p,…	TCEANC2
ENSFCAG00000029713	mmu-miR-210-5p,mmu-miR-24-3p,mmu-miR-129-1-3p,novel_109,novel_208,novel_43,novel_2,mmu-miR-215-3p,mmu-miR-92a-3p,mmu-miR-93-3p,mmu-miR-6516-5p,mmu-miR-330-5p,mmu-miR-378b,mmu-miR-320-5p,mmu-miR-216c-3p,novel_149,mmu-miR-335-3p,novel_175,mmu-miR-136-5p,novel_161,novel_106,mmu-miR-28c,novel_126,mmu-miR-190b-5p,novel_80,novel_31,novel_4,mmu-miR-383-3p,novel_216,novel_35,mmu-miR-192-3p,mmu-miR-485-5p…	CDCP2
ENSFCAG00000003980	mmu-miR-141-3p,mmu-miR-27b-5p,mmu-miR-370-5p,mmu-miR-423-5p,mmu-miR-125a-3p,mmu-miR-3074-2-3p,mmu-miR-3065-3p,mmu-miR-139-5p,novel_123,mmu-miR-200a-3p,mmu-miR-212-5p,mmu-miR-335-5p,mmu-miR-484,mmu-miR-764-3p,novel_154,novel_47,mmu-miR-497b,novel_61,novel_135,novel_194,mmu-miR-140-3p,mmu-miR-18a-5p	MRPL37
ENSFCAG00000029989	mmu-miR-219b-5p,novel_122,mmu-miR-98-5p,mmu-miR-423-5p,mmu-miR-487b-3p,novel_76,novel_188,mmu-miR-139-5p,mmu-miR-495-3p,novel_139,mmu-let-7g-5p,mmu-miR-107-3p,mmu-miR-365-2-5p,novel_177,mmu-miR-145a-5p,novel_204,novel_136,mmu-miR-214-3p,mmu-miR-484,mmu-miR-8094,mmu-let-7e-5p,mmu-miR-182-3p,mmu-miR-185-3p,mmu-miR-128-3p,mmu-miR-193a-3p,mmu-miR-449a-5p,novel_67,mmu-miR-139-3p,mmu-let-7i-5p,novel_8,…	SSBP3
ENSFCAG00000028704	mmu-miR-195a-5p,mmu-miR-383-3p,mmu-miR-15a-5p,novel_35,novel_7,novel_128,novel_84,novel_216,novel_169,mmu-miR-143-5p,mmu-miR-485-5p,mmu-miR-149-5p,novel_174,mmu-miR-369-5p,novel_68,mmu-miR-136-5p,mmu-miR-302c-3p,mmu-miR-28c,mmu-miR-3059-3p,novel_4,mmu-miR-330-5p,mmu-miR-93-3p,mmu-miR-3106-5p,mmu-miR-378b,novel_53,mmu-miR-574-5p,novel_199,mmu-miR-33-3p,mmu-miR-599,mmu-miR-24-3p,mmu-miR-135a-2-3p,n…	TTC4
ENSFCAG00000022858	novel_45,novel_39,mmu-miR-223-3p,novel_70,novel_215,mmu-miR-21a-3p,novel_141,novel_108,mmu-miR-151-3p,mmu-miR-133a-5p,novel_61,mmu-miR-331-3p,novel_147,novel_131,mmu-miR-6985-3p,mmu-miR-29b-3p,mmu-let-7a-5p,novel_103,mmu-miR-370-5p,novel_152,novel_77,mmu-miR-325-3p,novel_196,mmu-miR-671-5p,mmu-miR-29b-1-5p,mmu-let-7f-5p,novel_212,mmu-miR-196a-5p,mmu-miR-181b-2-3p,novel_187,mmu-miR-23a-3p,novel_38…	PARS2
ENSFCAG00000003988	mmu-miR-216c-3p,novel_92,novel_180,mmu-miR-342-3p,novel_201,novel_143,novel_191,mmu-miR-3071-3p,mmu-miR-93-3p,mmu-miR-3106-5p,mmu-miR-320-3p,mmu-miR-29a-3p,mmu-miR-181b-2-3p,mmu-miR-219b-5p,novel_63,novel_152,novel_196,novel_130,mmu-miR-181b-1-3p,mmu-miR-34b-5p,mmu-miR-129b-5p,novel_138,mmu-miR-3154,mmu-miR-34c-5p,mmu-miR-874-5p,mmu-miR-764-3p,mmu-miR-34a-5p,mmu-miR-483-3p,novel_72,novel_216,nove…	C1orf177
ENSFCAG00000003989	novel_220,novel_33,mmu-miR-216a-3p,mmu-miR-346-3p,novel_73,mmu-miR-193b-5p,mmu-miR-145a-3p,mmu-miR-412-3p,mmu-miR-3059-5p,novel_121,mmu-miR-23a-5p,novel_112,mmu-miR-188-3p,novel_166,novel_60,novel_203,novel_198,mmu-miR-324-5p,novel_20,novel_94,novel_92,novel_130,mmu-miR-505-5p,mmu-miR-497a-5p,mmu-miR-3064-5p,novel_142,mmu-miR-450a-1-3p,mmu-miR-151-5p,mmu-miR-326-3p,mmu-miR-204-3p,mmu-miR-27b-5p,n…	DHCR24
ENSFCAG00000001377	mmu-miR-322-5p,mmu-miR-202-5p,mmu-miR-16-5p,mmu-miR-384-5p,mmu-miR-130a-3p,novel_142,mmu-miR-497a-5p,novel_187,novel_53,mmu-miR-30c-5p,novel_149,mmu-miR-30b-5p,mmu-miR-103-2-5p,mmu-miR-504-5p,mmu-miR-145a-5p,novel_47,mmu-miR-30d-5p,mmu-miR-499-3p,mmu-miR-150-5p,novel_148,mmu-miR-15b-5p,mmu-miR-30e-5p,mmu-miR-223-3p,novel_30,mmu-miR-425-5p,novel_108,mmu-miR-148b-5p,mmu-miR-302c-3p,novel_41,mmu-miR…	OMA1
ENSFCAG00000026572	novel_128,novel_7,novel_131,novel_105,mmu-miR-200c-5p,novel_16,mmu-miR-874-3p,novel_183,novel_56,mmu-miR-190a-5p,novel_55,mmu-miR-135b-5p,novel_124,novel_174,mmu-miR-149-5p,novel_65,novel_206,mmu-miR-27a-3p,mmu-miR-135a-5p,mmu-miR-101a-3p,mmu-miR-190b-5p,novel_31,mmu-miR-877-5p,mmu-miR-433-3p,mmu-miR-3106-5p,mmu-miR-193b-3p,novel_54,mmu-miR-335-5p,mmu-miR-18a-3p,mmu-miR-208b-3p,mmu-miR-196b-5p,mm…	MYSM1
ENSFCAG00000018198	mmu-miR-670-5p,mmu-miR-125b-5p,mmu-miR-495-5p,mmu-miR-125a-5p,novel_183,novel_75,novel_172,novel_148,novel_186	HOOK1
ENSFCAG00000000371	mmu-miR-1a-3p,novel_51,mmu-miR-206-3p,mmu-miR-192-3p,novel_163,mmu-miR-410-3p,mmu-miR-6395,mmu-miR-22-3p,mmu-miR-328-3p,mmu-miR-1251-3p,mmu-miR-19a-5p,mmu-miR-222-3p,mmu-miR-214-5p,mmu-miR-221-3p,novel_153	KANK4
ENSFCAG00000027083	mmu-miR-29a-5p,novel_75,mmu-miR-137-3p,mmu-miR-497a-3p,mmu-miR-495-3p,mmu-miR-505-5p,mmu-miR-3064-5p,mmu-miR-144-3p,novel_62,mmu-miR-3085-3p,mmu-miR-26a-5p,novel_63,mmu-miR-26b-5p,novel_79,mmu-miR-127-5p,mmu-miR-448-3p,mmu-miR-19a-5p,mmu-miR-142b,mmu-miR-877-5p,mmu-miR-3074-1-3p,mmu-miR-223-5p,mmu-miR-147-5p,mmu-miR-30d-3p,mmu-miR-30e-3p,mmu-miR-9-5p,novel_185,mmu-miR-30a-3p,mmu-miR-764-3p,mmu-mi…	ATG4C
ENSFCAG00000024580	novel_155,mmu-miR-217-3p,mmu-miR-7a-1-3p,mmu-miR-3065-5p,mmu-miR-218-1-3p	EFCAB7
ENSFCAG00000029705	mmu-miR-378d,novel_112,mmu-miR-214-5p	PGM1
ENSFCAG00000024149	mmu-miR-384-5p,novel_165,novel_218,novel_139,novel_142,novel_193,novel_63,novel_176,mmu-miR-183-3p,mmu-miR-873a-5p,mmu-miR-3071-3p,mmu-miR-185-5p,mmu-miR-30c-2-3p,mmu-miR-27b-3p,mmu-miR-708-3p,mmu-miR-1197-5p,mmu-miR-191-3p,mmu-miR-216b-5p,mmu-miR-8094,novel_92,novel_13,mmu-miR-222-5p,mmu-miR-182-3p,mmu-miR-380-5p,novel_97,mmu-miR-9-5p,mmu-miR-153-3p,mmu-miR-218-2-3p,mmu-miR-34a-3p,novel_204,mmu-…	UBE2U
ENSFCAG00000022781	novel_203,novel_1,novel_60,mmu-let-7b-3p,novel_166,mmu-miR-1264-5p,mmu-miR-96-5p,mmu-miR-302b-3p,mmu-miR-345-3p,novel_121,mmu-miR-30a-3p,mmu-miR-708-5p,mmu-miR-218-5p,mmu-miR-802-5p,mmu-miR-195a-3p,mmu-miR-338-5p,mmu-miR-452-5p,mmu-miR-106b-5p,mmu-miR-302a-3p,novel_59,mmu-let-7a-1-3p,mmu-miR-147-5p,mmu-miR-30d-3p,novel_157,mmu-miR-326-3p,novel_176,mmu-miR-204-3p,mmu-miR-183-3p,mmu-miR-20a-5p,nove…	RAVER2
ENSFCAG00000022511	mmu-miR-22-5p,novel_145,mmu-miR-145a-3p,novel_49,novel_106	AK4
ENSFCAG00000008367	novel_146,novel_1,mmu-miR-1264-5p,mmu-miR-181b-5p,mmu-miR-181d-5p,mmu-miR-188-3p,mmu-miR-491-5p,mmu-miR-145a-3p,mmu-miR-412-3p,mmu-miR-181a-5p,mmu-miR-338-5p,novel_6,novel_214,mmu-miR-421-3p,novel_34,mmu-miR-183-3p,mmu-miR-219b-5p,mmu-miR-877-3p,novel_122,mmu-miR-873a-5p,mmu-miR-208b-5p,novel_104,mmu-miR-532-5p,mmu-miR-378a-5p,mmu-miR-141-3p,mmu-miR-139-5p,mmu-miR-377-3p,novel_142,mmu-miR-200a-3p…	DNAJC6
ENSFCAG00000025157	novel_214,mmu-miR-106b-5p,mmu-miR-302a-3p,mmu-miR-147-5p,novel_34,mmu-miR-708-5p,mmu-miR-195a-3p,mmu-miR-532-3p,mmu-miR-218-5p,novel_153,novel_22,mmu-let-7c-5p,mmu-miR-302b-3p,mmu-miR-486b-3p,mmu-miR-876-3p,mmu-miR-466i-5p,mmu-let-7i-5p,mmu-miR-217-3p,mmu-miR-29c-3p,mmu-miR-378d,mmu-miR-191-3p,mmu-miR-129-5p,mmu-miR-1983,mmu-miR-126a-5p,mmu-miR-93-5p,mmu-miR-3071-3p,novel_204,mmu-miR-145a-5p,mmu-…	LEPROT
ENSFCAG00000030002	novel_199,mmu-miR-125a-3p,mmu-miR-103-3p,mmu-miR-34b-5p,novel_21,novel_109,mmu-miR-23a-3p,novel_43,novel_178,mmu-miR-152-3p,mmu-miR-218-1-3p,mmu-miR-450b-3p,mmu-miR-26b-5p,mmu-miR-26a-5p,mmu-miR-148a-5p,mmu-miR-23b-3p,mmu-miR-9-3p,mmu-miR-199a-3p,novel_28,mmu-miR-31-5p,novel_180,novel_54,mmu-miR-130b-3p,mmu-miR-149-5p,mmu-miR-3065-3p,mmu-miR-7a-5p,novel_183,mmu-miR-223-3p,novel_25,novel_105,novel…	PDE4B
ENSFCAG00000028898	mmu-miR-130a-3p,mmu-miR-200a-3p,novel_142,mmu-miR-382-3p,mmu-miR-1a-3p,mmu-miR-139-5p,mmu-miR-532-5p,mmu-miR-141-3p,novel_122,novel_119,novel_148,mmu-miR-499-5p,mmu-miR-191-3p,mmu-miR-486a-5p,mmu-miR-223-5p,mmu-miR-140-3p,mmu-miR-1983,novel_13,mmu-miR-30c-5p,mmu-miR-30b-5p,mmu-miR-34a-3p,novel_204,mmu-miR-101a-5p,novel_177,mmu-miR-497b,mmu-miR-194-5p,mmu-miR-138-5p,mmu-miR-345-3p,mmu-miR-148b-5p,…	MIER1
ENSFCAG00000012564	novel_35,mmu-miR-374c-5p,novel_173,mmu-miR-299b-3p,novel_61,mmu-miR-299a-5p,mmu-miR-485-5p,mmu-miR-331-3p,mmu-miR-138-1-3p,novel_11,novel_159,mmu-miR-194-5p,novel_172,novel_90,novel_198,mmu-miR-365-3p,mmu-miR-210-3p,mmu-miR-448-3p,mmu-miR-130b-5p,mmu-miR-142b,mmu-miR-299a-3p,mmu-miR-185-3p,mmu-miR-127-3p,mmu-miR-669f-3p,novel_195,novel_29,mmu-miR-101a-5p,mmu-miR-320-5p,novel_92,mmu-miR-29b-2-5p,n…	WLS
ENSFCAG00000026681	mmu-miR-93-3p,mmu-miR-6516-5p,mmu-miR-30c-2-3p,novel_192,novel_50,novel_46,mmu-miR-708-3p,mmu-miR-29b-2-5p,mmu-miR-101c,mmu-miR-491-3p,mmu-miR-411-3p,mmu-miR-182-5p,mmu-miR-9-5p,mmu-miR-145a-5p,mmu-let-7g-3p,mmu-miR-323-3p,mmu-miR-200a-3p,mmu-miR-495-3p,mmu-miR-141-3p,mmu-miR-19a-5p,mmu-let-7a-2-3p,mmu-miR-204-5p,mmu-miR-27b-5p,mmu-miR-211-5p,novel_209,mmu-miR-143-5p,mmu-miR-450b-5p,novel_153,mmu…	LRRC40
ENSFCAG00000012450	novel_84,mmu-miR-15b-5p,mmu-miR-302a-3p,novel_71,mmu-miR-27b-3p,mmu-miR-499-3p,mmu-miR-15a-5p,mmu-miR-195a-5p,mmu-miR-34a-3p,novel_29,mmu-miR-30d-5p,mmu-miR-30a-5p,mmu-miR-320-5p,mmu-miR-30f,mmu-miR-30b-5p,novel_68,mmu-miR-497a-5p,novel_21,mmu-miR-302b-3p,mmu-miR-384-5p,mmu-miR-181d-5p,mmu-miR-181b-5p,novel_174,mmu-miR-370-5p,mmu-miR-27a-3p,mmu-miR-322-5p,mmu-miR-26a-5p,mmu-miR-16-5p,mmu-miR-216a…	CTH
ENSFCAG00000028246	mmu-miR-758-5p,mmu-miR-129b-5p,mmu-miR-29a-5p,mmu-miR-135a-1-3p,novel_163,mmu-miR-1a-1-5p,mmu-miR-181b-2-3p,mmu-miR-146a-5p,mmu-miR-26b-5p,mmu-miR-127-5p,mmu-miR-204-5p,mmu-miR-1a-2-5p,mmu-miR-1b-5p,novel_196,mmu-miR-148a-5p,mmu-miR-26a-5p,novel_205,mmu-miR-543-3p,mmu-miR-6516-5p,mmu-miR-92a-3p,mmu-miR-206-3p,mmu-miR-378b,mmu-miR-410-3p,novel_89,novel_154,mmu-miR-135b-5p,novel_174,novel_124,novel…	ZRANB2
ENSFCAG00000023065	novel_101,mmu-miR-1187,mmu-miR-215-3p,mmu-miR-141-3p,novel_170,mmu-miR-151-5p,mmu-miR-181c-5p,mmu-miR-200a-3p,novel_139,novel_165,mmu-miR-495-3p,mmu-miR-342-3p,mmu-miR-335-3p,mmu-miR-101a-5p,novel_97,novel_154,mmu-miR-378b,mmu-miR-433-3p,mmu-miR-486a-5p,mmu-miR-3106-5p,mmu-miR-93-3p,mmu-miR-3071-3p,novel_191,mmu-miR-365-3p,novel_8,novel_126,mmu-miR-205-5p,novel_15,mmu-miR-181d-5p,mmu-miR-181b-5p,…	NEGR1
ENSFCAG00000031192	mmu-miR-143-3p,mmu-miR-3071-5p,novel_65,mmu-miR-27a-3p,mmu-miR-122-3p,novel_31,novel_106,mmu-miR-101a-3p,novel_55,mmu-miR-7a-5p,novel_144,novel_26,mmu-miR-21a-3p,mmu-miR-136-5p,novel_174,novel_124,mmu-miR-338-3p,mmu-miR-30e-3p,mmu-let-7c-1-3p,novel_185,mmu-miR-6982-3p,mmu-miR-874-3p,mmu-miR-188-5p,novel_131,novel_72,mmu-miR-186-5p,novel_145,mmu-miR-195a-5p,novel_173,mmu-miR-15a-5p,mmu-miR-16-5p,m…	ERICH3
ENSFCAG00000004940	mmu-miR-216b-5p,mmu-miR-202-5p,novel_65,mmu-miR-494-3p,novel_57,novel_21,mmu-miR-3106-5p,mmu-miR-24-3p,mmu-miR-323-3p	TYW3
ENSFCAG00000003245	mmu-miR-182-5p,novel_114,mmu-miR-9-5p,mmu-miR-497b,mmu-miR-448-5p,mmu-miR-29b-2-5p,mmu-miR-34b-3p,mmu-miR-30f,mmu-miR-140-3p,mmu-miR-543-3p,mmu-miR-215-3p,mmu-miR-183-3p,mmu-miR-450b-3p,mmu-miR-141-3p,mmu-miR-127-5p,novel_190,mmu-miR-320-3p,mmu-miR-204-5p,mmu-miR-181c-5p,mmu-miR-450a-1-3p,mmu-miR-200a-3p,mmu-miR-495-3p,novel_218,mmu-miR-708-5p,mmu-miR-28a-5p,mmu-miR-200c-5p,mmu-miR-30e-3p,mmu-miR…	SLC44A5
ENSFCAG00000024573	mmu-miR-493-5p,mmu-miR-3074-5p,novel_13,novel_200,mmu-miR-497b,mmu-miR-429-3p,mmu-miR-130b-3p,novel_136,mmu-miR-193b-3p,mmu-miR-193a-3p,mmu-miR-140-3p,mmu-miR-191-3p,mmu-miR-378d,mmu-miR-200c-3p,mmu-miR-26a-1-3p,mmu-miR-19a-5p,mmu-miR-340-5p,mmu-miR-130a-3p,mmu-miR-107-3p,mmu-let-7g-3p,novel_155,mmu-miR-103-3p,mmu-miR-361-5p,mmu-miR-377-3p,mmu-miR-24-3p,novel_138,novel_3,mmu-miR-28a-5p,mmu-miR-30…	ST6GALNAC5
ENSFCAG00000023180	mmu-miR-130b-5p,novel_65,mmu-miR-365-3p,mmu-miR-379-3p,mmu-miR-20b-5p,novel_11,mmu-miR-181b-5p,mmu-miR-138-5p,mmu-miR-181d-5p,novel_172,mmu-miR-7a-5p,mmu-miR-144-3p,mmu-miR-145b,mmu-miR-19b-3p,mmu-miR-19a-3p,mmu-miR-500-5p,mmu-miR-301a-3p,mmu-miR-148a-3p,mmu-let-7a-1-3p,mmu-miR-148b-3p,novel_145,mmu-miR-24-2-5p,novel_7,mmu-let-7f-1-3p,mmu-miR-188-5p,mmu-miR-146b-5p,novel_158,novel_79,mmu-miR-141-…	USP33
ENSFCAG00000010330	novel_153,mmu-miR-412-3p,mmu-miR-181a-5p,novel_220,mmu-miR-25-5p,mmu-miR-211-5p,novel_1,mmu-miR-29c-3p,mmu-miR-217-3p,mmu-miR-466i-5p,mmu-miR-379-3p,mmu-miR-542-3p,mmu-miR-494-3p,mmu-miR-138-5p,mmu-miR-181d-5p,mmu-miR-181b-5p,mmu-miR-3084-3p,novel_168,novel_13,mmu-miR-101a-5p,mmu-miR-497b,novel_191,novel_192,mmu-miR-499-3p,mmu-miR-140-3p,mmu-miR-1983,mmu-miR-142a-5p,mmu-miR-129-5p,mmu-miR-191-3p,…	FUBP1
ENSFCAG00000026143	mmu-miR-16-5p,novel_176,mmu-miR-378a-3p,mmu-miR-322-5p,mmu-miR-219b-5p,mmu-miR-148a-5p,novel_222,mmu-miR-15b-3p,mmu-miR-218-1-3p,mmu-miR-204-5p,mmu-miR-1b-5p,mmu-miR-455-5p,novel_76,mmu-miR-497a-5p,novel_123,mmu-miR-107-3p,novel_134,mmu-miR-490-5p,mmu-miR-103-3p,mmu-miR-125a-3p,mmu-miR-411-3p,mmu-miR-8094,mmu-miR-493-5p,mmu-miR-3074-1-3p,mmu-miR-15b-5p,mmu-miR-26a-1-3p,mmu-let-7f-2-3p,mmu-miR-142…	DNAJB4
ENSFCAG00000027232	novel_46,mmu-miR-433-3p,mmu-miR-142b,novel_89,mmu-miR-23b-3p,novel_201,novel_127,mmu-miR-219b-3p,mmu-miR-29b-2-5p,novel_200,novel_154,mmu-miR-320-5p,mmu-miR-493-5p,mmu-miR-3065-5p,mmu-miR-129b-5p,mmu-miR-29a-5p,novel_38,mmu-miR-24-3p,mmu-miR-135a-2-3p,mmu-miR-23a-3p,mmu-miR-10a-5p,novel_155,novel_186,mmu-miR-210-5p,mmu-miR-33-3p,novel_212,novel_222,novel_170,mmu-miR-204-5p,mmu-miR-218-1-3p,mmu-mi…	GIPC2
ENSFCAG00000022349	mmu-miR-186-5p,mmu-miR-192-3p,mmu-miR-192-5p,novel_57,mmu-miR-1298-3p,novel_55,mmu-miR-7a-5p,mmu-miR-190a-5p,mmu-miR-490-3p,mmu-miR-376c-5p,novel_90,mmu-miR-135b-5p,mmu-miR-135a-5p,mmu-miR-425-5p,novel_39,novel_4,mmu-miR-3963,mmu-miR-190b-5p,mmu-miR-448-3p,mmu-miR-6516-3p,mmu-miR-7689-3p,novel_89,mmu-miR-433-3p,novel_189,mmu-miR-23b-3p,mmu-miR-150-5p,mmu-miR-6516-5p,novel_66,novel_114,novel_54,mm…	IFI44
ENSFCAG00000031487	mmu-miR-139-5p,novel_69,novel_103,novel_205,novel_79,mmu-miR-299a-3p,novel_46,novel_148,novel_66,mmu-miR-30d-5p,mmu-miR-493-5p,mmu-miR-216c-3p,mmu-miR-29b-2-5p,mmu-miR-140-5p,mmu-miR-21a-3p,novel_172,mmu-miR-181b-5p,mmu-miR-181d-5p,mmu-miR-194-5p,mmu-miR-3071-5p,mmu-miR-876-3p,mmu-miR-205-5p,mmu-miR-382-5p,mmu-miR-30e-5p,mmu-miR-144-5p,mmu-miR-483-3p,mmu-miR-299b-3p,mmu-miR-147-5p,novel_153,mmu-m…	ELTD1
ENSFCAG00000025759	mmu-miR-340-3p,novel_65,mmu-miR-876-3p,novel_198,novel_25,mmu-miR-188-3p,novel_144,mmu-miR-21a-3p,mmu-miR-140-5p,novel_70,novel_147,novel_41,mmu-miR-505-3p,mmu-miR-195a-3p,mmu-miR-19b-1-5p,novel_116,mmu-miR-374b-5p,mmu-miR-764-3p,mmu-miR-450b-5p,novel_138,mmu-miR-331-3p,mmu-miR-6982-3p,mmu-miR-30e-3p,mmu-miR-30a-3p,mmu-miR-216a-3p,mmu-miR-15a-5p,mmu-miR-30d-3p,mmu-miR-421-3p,mmu-miR-195a-5p,mmu-m…	LPHN2
ENSFCAG00000027890	mmu-miR-574-5p,mmu-miR-130a-5p,mmu-miR-490-5p,novel_187,mmu-miR-758-5p,mmu-miR-29a-5p,mmu-miR-204-5p,mmu-miR-181b-2-3p,mmu-miR-127-5p,mmu-miR-384-3p,novel_196,novel_171,novel_162,novel_101,mmu-miR-370-5p,mmu-miR-9-3p,mmu-miR-193b-3p,mmu-miR-410-3p,mmu-miR-324-3p,novel_189,mmu-miR-3065-5p,mmu-miR-31-5p,mmu-miR-130b-3p,mmu-miR-448-5p,novel_108,novel_215,mmu-miR-490-3p,mmu-miR-376c-5p,novel_183,nove…	PRKACB
ENSFCAG00000025546	novel_176,novel_119,mmu-miR-10b-5p,mmu-miR-221-3p,mmu-miR-139-5p,novel_139,novel_130,mmu-miR-497b,mmu-miR-145a-5p,mmu-miR-182-5p,mmu-miR-8094,mmu-miR-222-3p,novel_92,mmu-miR-185-3p,mmu-miR-299a-3p,mmu-miR-140-3p,mmu-miR-185-5p,novel_191,novel_192,mmu-miR-362-5p,mmu-miR-669f-3p,mmu-miR-134-3p,mmu-miR-138-2-3p,mmu-miR-449a-5p,mmu-miR-365-3p,mmu-miR-876-3p,mmu-miR-96-5p,novel_168,mmu-miR-140-5p,mmu-…	RPF1
ENSFCAG00000023838	mmu-miR-30e-5p,mmu-miR-217-3p,mmu-let-7b-3p,mmu-miR-449a-5p,mmu-miR-494-3p,novel_172,mmu-miR-188-3p,mmu-miR-302b-3p,novel_22,mmu-miR-466f-3p,mmu-miR-3154,mmu-miR-145a-3p,mmu-miR-181a-5p,mmu-miR-496a-3p,novel_202,mmu-let-7a-1-3p,mmu-miR-147-5p,mmu-miR-30d-3p,mmu-miR-106b-5p,mmu-miR-338-5p,mmu-miR-302a-3p,novel_214,mmu-miR-208b-5p,mmu-miR-216a-5p,novel_104,mmu-miR-204-3p,mmu-miR-20a-5p,mmu-miR-92b-…	SSX2IP
ENSFCAG00000011197	mmu-miR-33-3p,mmu-miR-181c-5p,mmu-miR-877-5p,novel_89,mmu-miR-181a-5p,mmu-miR-874-5p,novel_203,mmu-miR-205-5p,mmu-miR-590-3p	WDR63
ENSFCAG00000027468	mmu-miR-200a-3p,mmu-miR-134-5p,mmu-miR-497a-5p,mmu-miR-3064-5p,mmu-miR-3085-3p,novel_107,mmu-miR-490-5p,mmu-miR-103-3p,mmu-miR-107-3p,mmu-miR-340-5p,novel_199,mmu-miR-423-5p,mmu-miR-16-5p,mmu-miR-322-5p,novel_104,novel_76,mmu-miR-127-5p,mmu-miR-141-3p,novel_170,mmu-miR-221-3p,mmu-miR-218-1-3p,novel_178,mmu-miR-433-3p,mmu-miR-378d,mmu-miR-142a-5p,mmu-miR-15b-5p,mmu-miR-499-3p,mmu-miR-219a-5p,novel…	SYDE2
ENSFCAG00000029407	novel_121,mmu-miR-376a-5p,mmu-miR-219a-2-3p,mmu-miR-103-1-5p,mmu-miR-30a-3p,novel_112,mmu-miR-496a-3p,novel_153,mmu-miR-145a-3p,mmu-miR-181a-5p,mmu-miR-374b-5p,mmu-miR-764-3p,mmu-miR-374c-5p,novel_73,mmu-miR-148b-3p,mmu-miR-147-5p,mmu-miR-216a-3p,mmu-miR-30d-3p,mmu-miR-299b-3p,mmu-miR-370-3p,mmu-miR-138-2-3p,novel_198,novel_18,mmu-miR-29c-3p,mmu-miR-217-3p,novel_8,mmu-miR-139-3p,mmu-miR-96-5p,mmu…	DDAH1
ENSFCAG00000031965	mmu-miR-200c-5p,novel_182,novel_3,novel_41,mmu-miR-195a-3p,mmu-miR-181a-5p,mmu-miR-145a-3p,mmu-miR-802-5p,novel_7,mmu-miR-188-5p,mmu-miR-183-5p,mmu-miR-452-5p,novel_9,mmu-miR-421-3p,mmu-miR-16-2-3p,novel_18,novel_68,mmu-miR-21a-3p,mmu-miR-181d-5p,mmu-miR-3064-3p,novel_200,novel_53,mmu-miR-222-3p,mmu-miR-8094,novel_189,mmu-miR-142b,mmu-miR-543-3p,mmu-miR-6516-5p,mmu-miR-324-5p,mmu-miR-3071-3p,nove…	CYR61
ENSFCAG00000019281	mmu-miR-99b-5p,mmu-miR-126b-5p,mmu-miR-100-5p,mmu-miR-493-5p,mmu-miR-99a-5p,mmu-miR-532-3p	ODF2L
ENSFCAG00000028517	novel_218,mmu-miR-1298-5p,mmu-miR-181c-5p,novel_210,novel_107,mmu-miR-384-5p,mmu-miR-423-5p,mmu-miR-376b-5p,novel_76,mmu-miR-217-5p,mmu-miR-185-3p,mmu-miR-299a-3p,mmu-miR-129-5p,mmu-miR-200c-3p,mmu-miR-191-3p,mmu-miR-378c,mmu-miR-128-3p,mmu-miR-134-3p,mmu-miR-32-5p,novel_177,mmu-miR-145a-5p,mmu-miR-34a-3p,novel_204,mmu-miR-26b-3p,mmu-miR-214-3p,novel_13,mmu-miR-182-3p,mmu-miR-875-5p,novel_51,mmu-…	SH3GLB1
ENSFCAG00000011948	mmu-miR-326-3p,mmu-miR-219b-5p,novel_101,mmu-miR-19a-5p,novel_104,mmu-miR-139-5p,mmu-miR-495-3p,mmu-miR-191-5p,novel_210,novel_110,mmu-miR-466i-3p,novel_186,mmu-miR-335-3p,mmu-miR-497b,mmu-miR-1b-3p,mmu-miR-409-3p,mmu-miR-103-2-5p,mmu-miR-301a-5p,mmu-miR-8094,mmu-miR-222-5p,novel_53,mmu-miR-181a-1-3p,mmu-miR-140-3p,mmu-miR-18a-5p,novel_118,mmu-miR-330-5p,mmu-miR-150-5p,mmu-miR-138-2-3p,mmu-miR-18…	LMO4
ENSFCAG00000024813	mmu-miR-132-5p,novel_27,mmu-miR-106b-5p,mmu-miR-338-5p,mmu-miR-302a-3p,mmu-miR-3059-5p,mmu-miR-218-5p,novel_138,novel_153,mmu-miR-802-5p,mmu-miR-140-5p,mmu-miR-302b-3p,novel_172,mmu-let-7b-3p,mmu-miR-130b-5p,mmu-miR-324-5p,mmu-miR-27b-3p,mmu-miR-93-5p,mmu-miR-669f-3p,mmu-miR-128-3p,novel_148,novel_136,mmu-miR-26b-3p,novel_10,mmu-miR-153-3p,mmu-miR-182-5p,mmu-miR-200a-3p,mmu-miR-450a-1-3p,mmu-miR-…	PKN2
ENSFCAG00000030043	mmu-miR-599,mmu-miR-216b-5p,mmu-miR-499-5p	LRRC8C
ENSFCAG00000030586	mmu-miR-195a-5p,novel_148,mmu-miR-15a-5p,mmu-miR-150-5p,mmu-miR-147-5p,mmu-miR-107-5p,mmu-miR-15b-5p,mmu-miR-103-2-5p,mmu-miR-182-3p,mmu-miR-101a-5p,mmu-miR-200c-5p,mmu-miR-103-1-5p,mmu-miR-107-3p,novel_90,mmu-miR-494-3p,mmu-miR-103-3p,mmu-miR-497a-5p,mmu-miR-137-3p,mmu-miR-323-3p,mmu-miR-466f-3p,novel_183,mmu-miR-21a-3p,mmu-miR-15b-3p,mmu-miR-218-1-3p,mmu-miR-223-3p,mmu-miR-216a-5p,mmu-miR-16-5p…	ZNF326
ENSFCAG00000029532	mmu-miR-130a-3p,novel_69,mmu-miR-107-3p,novel_210,mmu-miR-103-3p,mmu-miR-130a-5p,mmu-miR-3085-3p,mmu-miR-486a-3p,mmu-miR-3064-5p,mmu-miR-1a-3p,novel_190,mmu-miR-152-3p,novel_76,mmu-miR-326-3p,mmu-miR-148a-5p,mmu-miR-423-5p,novel_196,mmu-miR-330-5p,novel_44,mmu-miR-206-3p,mmu-miR-103-2-5p,novel_54,mmu-miR-130b-3p,novel_195,mmu-miR-486b-3p,mmu-miR-148b-5p,novel_90,mmu-miR-149-5p,mmu-miR-328-5p,mmu-…	BARHL2
ENSFCAG00000003115	mmu-miR-30d-5p,mmu-miR-30b-5p,mmu-miR-3074-5p,mmu-miR-18a-3p,mmu-miR-493-5p,mmu-let-7e-5p,mmu-miR-30c-5p,mmu-miR-223-5p,mmu-miR-142a-5p,mmu-miR-26a-1-3p,novel_191,mmu-miR-362-5p,mmu-miR-543-3p,novel_205,mmu-miR-98-5p,mmu-miR-767,mmu-miR-148a-5p,mmu-let-7f-5p,mmu-miR-19a-5p,novel_79,mmu-miR-141-3p,novel_218,mmu-miR-451a,mmu-miR-200a-3p,mmu-let-7g-5p,novel_199,mmu-miR-132-3p,novel_130,mmu-miR-34b-5…	ZNF644
ENSFCAG00000029587	novel_162,novel_179,mmu-miR-877-3p,mmu-miR-1a-2-5p,mmu-miR-29a-3p,mmu-miR-181b-2-3p,mmu-miR-377-3p,mmu-miR-1a-3p,mmu-miR-6395,novel_130,mmu-miR-34b-5p,mmu-miR-384-5p,mmu-miR-130a-5p,novel_54,mmu-miR-335-3p,mmu-miR-30d-5p,novel_97,mmu-miR-18a-3p,mmu-miR-30f,mmu-miR-103-2-5p,mmu-miR-31-5p,mmu-miR-206-3p,mmu-miR-3071-5p,novel_25,novel_4,novel_167,mmu-miR-449a-5p,mmu-miR-32-3p,mmu-miR-29c-3p,novel_16…	CDC7
ENSFCAG00000024034	novel_53,mmu-miR-130b-3p,novel_47,novel_54,novel_114,novel_180,mmu-miR-30d-5p,mmu-miR-1251-5p,mmu-miR-23b-3p,mmu-miR-330-5p,mmu-miR-543-3p,mmu-miR-150-5p,novel_89,novel_189,mmu-miR-15b-3p,mmu-miR-29b-1-5p,novel_190,mmu-miR-320-3p,novel_79,novel_162,novel_101,mmu-miR-1187,mmu-miR-10a-3p,mmu-miR-130a-5p,mmu-miR-103-3p,mmu-miR-129-1-3p,mmu-miR-129b-5p,mmu-miR-29a-5p,novel_38,mmu-miR-23a-3p,mmu-miR-1…	BRDT
ENSFCAG00000027386	novel_160,novel_157,novel_34,novel_73,mmu-miR-346-3p,mmu-miR-412-3p,novel_153,mmu-miR-145a-3p,novel_121,mmu-miR-152-5p,mmu-miR-3074-2-3p,mmu-miR-486b-3p,mmu-miR-148b-5p,mmu-miR-345-3p,mmu-miR-466f-3p,novel_22,novel_75,novel_168,mmu-miR-146b-3p,mmu-miR-200b-3p,mmu-miR-130b-5p,novel_60,mmu-miR-1843b-5p,mmu-miR-193a-3p,mmu-miR-93-5p,novel_192,mmu-miR-499-5p,mmu-miR-185-5p,mmu-miR-1983,mmu-miR-484,mm…	GLMN
ENSFCAG00000024680	mmu-miR-374c-3p,mmu-miR-214-5p,mmu-miR-145b,mmu-miR-129b-3p,mmu-miR-485-5p,mmu-miR-1298-3p,novel_84,novel_145,novel_7,novel_35,mmu-miR-383-3p,mmu-miR-192-5p,novel_105,novel_25,mmu-miR-135a-5p,mmu-miR-30c-1-3p,novel_30,novel_120,mmu-miR-223-3p,mmu-miR-7a-5p,novel_26,novel_56,novel_48,novel_124,novel_159,mmu-miR-135b-5p,mmu-miR-409-3p,mmu-miR-216c-3p,mmu-miR-320-5p,mmu-miR-142b,mmu-miR-543-3p,novel…	RPL5
ENSFCAG00000031097	novel_163,novel_187,mmu-miR-129b-5p,mmu-miR-135a-2-3p,mmu-miR-340-5p,mmu-miR-130a-5p,novel_103,novel_2,novel_222,mmu-let-7f-5p,novel_170,novel_178,mmu-miR-320-3p,mmu-miR-181b-2-3p,mmu-miR-146a-5p,novel_115,mmu-miR-199a-3p,mmu-miR-206-3p,mmu-miR-877-5p,novel_189,mmu-miR-378b,mmu-miR-543-3p,mmu-miR-93-3p,mmu-miR-150-5p,novel_127,mmu-miR-100-3p,mmu-miR-216c-3p,mmu-miR-144-3p,mmu-miR-497a-3p,novel_18…	TMED5
ENSFCAG00000031485	mmu-miR-767,mmu-miR-204-5p,mmu-miR-218-1-3p,mmu-miR-320-3p,novel_208,novel_212,mmu-miR-127-5p,mmu-miR-137-3p,mmu-miR-129-1-3p,mmu-miR-29a-5p,mmu-miR-23a-3p,mmu-miR-10a-5p,novel_69,mmu-miR-340-5p,mmu-miR-132-3p,mmu-miR-103-3p,mmu-miR-1251-3p,mmu-miR-3065-5p,novel_53,novel_154,mmu-miR-206-3p,mmu-miR-142b,mmu-miR-378b,mmu-miR-23b-3p,mmu-miR-20b-5p,novel_126,novel_161,novel_120,novel_215,mmu-miR-7a-5…	FNBP1L
ENSFCAG00000005535	mmu-miR-205-5p,novel_73,novel_7,mmu-miR-26b-3p,novel_65	BCAR3
ENSFCAG00000026377	mmu-miR-876-3p,mmu-miR-365-3p,mmu-miR-382-5p,mmu-miR-30e-5p,mmu-let-7b-3p,mmu-miR-3084-3p,novel_15,mmu-miR-140-5p,mmu-miR-148b-5p,mmu-miR-181b-5p,mmu-miR-103-1-5p,mmu-miR-30a-3p,mmu-miR-328-3p,mmu-miR-195a-3p,mmu-miR-181a-5p,mmu-miR-374c-5p,mmu-miR-183-5p,mmu-let-7a-1-3p,mmu-miR-483-3p,mmu-miR-30d-3p,mmu-miR-216a-3p,novel_176,novel_104,novel_218,mmu-miR-361-5p,mmu-miR-139-5p,mmu-miR-323-3p,novel_…	GCLM
ENSFCAG00000015512	mmu-miR-1b-3p,mmu-miR-342-3p,mmu-miR-182-5p,mmu-miR-361-3p,mmu-miR-30f,mmu-miR-30b-5p,novel_197,mmu-miR-708-3p,mmu-miR-140-3p,mmu-miR-362-5p,mmu-miR-324-5p,novel_119,mmu-miR-322-5p,novel_63,mmu-miR-326-3p,mmu-miR-20a-5p,novel_193,mmu-miR-29a-3p,mmu-miR-3064-5p,mmu-miR-497a-5p,mmu-miR-377-3p,mmu-miR-382-3p,mmu-miR-152-5p,mmu-miR-30a-3p,novel_112,mmu-miR-802-5p,mmu-miR-425-3p,novel_116,mmu-miR-412-…	ABCA4
ENSFCAG00000031621	mmu-miR-219b-5p,mmu-miR-98-5p,mmu-miR-92b-3p,mmu-miR-141-3p,mmu-miR-339-5p,mmu-miR-377-3p,mmu-miR-200a-3p,mmu-let-7g-5p,mmu-let-7g-3p,novel_134,mmu-miR-466i-3p,mmu-miR-32-5p,mmu-miR-218-2-3p,mmu-miR-182-5p,mmu-miR-34a-3p,mmu-let-7e-5p,mmu-miR-8094,mmu-miR-216b-5p,mmu-miR-3074-1-3p,mmu-miR-708-3p,novel_191,mmu-miR-128-3p,mmu-miR-219a-5p,novel_192,mmu-miR-30c-2-3p,mmu-miR-27b-3p,mmu-miR-324-5p,mmu-…	ARHGAP29
ENSFCAG00000012767	mmu-miR-19a-3p,mmu-miR-19b-3p,mmu-miR-195a-3p,novel_41,mmu-miR-181a-5p,mmu-miR-146b-5p,mmu-miR-106b-5p,mmu-miR-17-5p,mmu-miR-302a-3p,novel_34,mmu-miR-421-3p,mmu-miR-195a-5p,mmu-miR-15a-5p,mmu-miR-3071-5p,mmu-miR-20b-5p,mmu-miR-27a-3p,mmu-miR-126a-3p,mmu-miR-190b-5p,novel_161,mmu-miR-6516-3p,mmu-miR-223-3p,novel_55,mmu-miR-302b-3p,novel_166,mmu-miR-490-3p,mmu-miR-190a-5p,mmu-miR-21a-3p,mmu-miR-302…	F3
ENSFCAG00000015094	mmu-miR-376b-5p,mmu-miR-873a-5p,novel_32,mmu-miR-218-2-3p,mmu-miR-496a-3p,novel_2,mmu-miR-182-3p,novel_214,novel_144,mmu-miR-376c-5p,novel_220,novel_211,novel_173,mmu-miR-491-5p	SLC44A3
ENSFCAG00000015097	novel_176,mmu-miR-204-3p,mmu-miR-215-3p,novel_208,mmu-miR-181b-2-3p,novel_158,mmu-miR-139-5p,mmu-miR-137-3p,mmu-miR-1a-3p,mmu-let-7g-3p,mmu-miR-181b-1-3p,mmu-miR-429-3p,mmu-miR-153-3p,mmu-miR-182-5p,mmu-miR-1251-5p,novel_53,mmu-miR-182-3p,mmu-miR-3106-5p,mmu-miR-200c-3p,mmu-miR-206-3p,novel_192,mmu-miR-27b-3p,mmu-miR-33-5p,novel_140,mmu-miR-27a-3p,novel_30,mmu-miR-190b-5p,novel_126,mmu-miR-144-3p…	CNN3
ENSFCAG00000027655	mmu-miR-21a-3p,mmu-miR-135b-5p,mmu-miR-181d-5p,mmu-miR-181b-5p,mmu-miR-188-3p,mmu-miR-345-3p,novel_172,novel_206,novel_65,novel_39,novel_167,mmu-miR-135a-5p,mmu-miR-223-3p,mmu-miR-27a-5p,mmu-miR-6516-3p,novel_203,mmu-miR-24-2-5p,novel_157,mmu-miR-216a-3p,mmu-miR-147-5p,mmu-miR-107-5p,novel_57,mmu-miR-383-3p,mmu-miR-133a-3p,mmu-miR-376a-5p,mmu-miR-103-1-5p,mmu-miR-219a-2-3p,mmu-miR-181a-5p,mmu-miR…	PTBP2
ENSFCAG00000029735	mmu-miR-188-3p,mmu-miR-3074-2-3p,mmu-miR-491-5p,mmu-miR-212-5p,mmu-miR-200b-3p,novel_22,mmu-miR-302b-3p,mmu-miR-96-5p,novel_125,mmu-miR-217-3p,novel_1,mmu-miR-29c-3p,mmu-miR-542-3p,mmu-miR-33-5p,mmu-miR-138-2-3p,mmu-miR-379-3p,novel_34,mmu-miR-135b-3p,mmu-miR-211-5p,novel_214,mmu-miR-302a-3p,mmu-miR-452-5p,mmu-miR-338-5p,mmu-miR-532-3p,mmu-miR-3059-5p,mmu-miR-3154,mmu-miR-218-5p,mmu-miR-363-3p,mm…	LPPR4
ENSFCAG00000001015	novel_192,mmu-miR-92a-3p,mmu-miR-199a-3p,novel_197,mmu-miR-29b-2-5p,mmu-miR-592-5p,mmu-miR-32-5p,mmu-miR-9-5p,mmu-miR-101a-5p,mmu-miR-182-5p,novel_199,novel_134,mmu-miR-599,novel_163,novel_218,mmu-miR-29b-1-5p,novel_188,mmu-miR-26b-5p,mmu-miR-532-5p,mmu-miR-22-5p,mmu-miR-202-5p,mmu-miR-26a-5p,mmu-miR-92b-3p,novel_179,mmu-miR-767,novel_73,mmu-miR-144-5p,novel_6,mmu-miR-3154,mmu-miR-152-5p,mmu-miR-…	PALMD
ENSFCAG00000023493	mmu-miR-19a-3p,mmu-miR-30e-3p,novel_16,novel_117,mmu-miR-145b,mmu-miR-301a-3p,mmu-miR-15a-5p,mmu-miR-107-5p,mmu-miR-192-5p,mmu-miR-195a-5p,mmu-miR-383-3p,mmu-let-7i-3p,novel_65,novel_39,mmu-miR-27a-5p,mmu-miR-376c-5p,mmu-miR-3065-3p,novel_133,novel_90,novel_29,mmu-miR-130b-3p,novel_53,mmu-miR-29b-2-5p,mmu-miR-433-3p,novel_46,novel_28,mmu-miR-142b,novel_89,mmu-miR-15b-5p,mmu-miR-200a-5p,novel_86,m…	FRRS1
ENSFCAG00000023223	mmu-miR-183-3p,mmu-miR-877-3p,novel_179,mmu-miR-221-3p,mmu-miR-208b-5p,mmu-miR-19a-5p,mmu-miR-216a-5p,mmu-miR-139-5p,mmu-miR-1a-3p,mmu-let-7g-3p,mmu-miR-130a-3p,mmu-miR-497b,mmu-miR-9-5p,mmu-miR-1b-3p,novel_136,mmu-miR-301a-5p,mmu-miR-216b-5p,mmu-miR-222-3p,mmu-miR-299a-3p,mmu-miR-140-3p,novel_191,mmu-miR-3071-3p,mmu-miR-30c-2-3p,mmu-miR-669f-3p,mmu-miR-134-3p,mmu-miR-1843b-5p,mmu-miR-138-2-3p,mm…	SLC35A3
ENSFCAG00000021934	novel_89,mmu-miR-15b-5p,mmu-miR-877-5p,mmu-miR-206-3p,mmu-miR-23b-3p,mmu-miR-9-3p,mmu-miR-6516-5p,novel_114,novel_180,novel_29,mmu-miR-100-3p,mmu-miR-493-5p,novel_53,mmu-miR-31-5p,mmu-miR-24-3p,mmu-miR-29a-5p,mmu-miR-133b-3p,mmu-miR-23a-3p,mmu-miR-10a-3p,novel_199,novel_186,mmu-miR-103-3p,mmu-miR-125a-3p,mmu-miR-26a-5p,mmu-miR-16-5p,novel_205,mmu-miR-202-5p,novel_162,mmu-miR-148a-5p,mmu-miR-199a-…	HIAT1
ENSFCAG00000030618	mmu-miR-874-3p,novel_61,mmu-miR-670-5p,novel_185,novel_37,mmu-let-7a-5p,novel_105,mmu-miR-27a-5p,mmu-miR-16-2-3p,mmu-miR-125a-5p,novel_120,mmu-miR-125b-5p,mmu-miR-485-3p,mmu-miR-190b-5p,novel_65,mmu-miR-3071-5p,mmu-miR-190a-5p,mmu-miR-7a-5p,mmu-miR-29b-2-5p,mmu-miR-448-5p,novel_66,novel_114,mmu-miR-93-3p,mmu-miR-23b-3p,mmu-miR-410-3p,mmu-miR-196a-5p,novel_2,mmu-let-7f-5p,mmu-miR-325-3p,mmu-miR-11…	TRMT13
ENSFCAG00000031641	mmu-miR-30a-3p,mmu-miR-30e-3p,mmu-miR-363-3p,mmu-miR-374c-3p,novel_153,mmu-miR-374b-5p,novel_116,mmu-miR-181a-5p,mmu-miR-186-5p,novel_73,mmu-miR-146b-5p,novel_6,novel_100,mmu-miR-29b-3p,novel_84,mmu-miR-132-5p,novel_211,mmu-miR-192-5p,novel_202,novel_34,mmu-miR-30d-3p,mmu-miR-138-2-3p,mmu-miR-542-3p,novel_4,novel_65,mmu-miR-30c-1-3p,mmu-miR-25-3p,novel_31,mmu-miR-29c-3p,mmu-miR-27a-5p,mmu-miR-376…	DBT
ENSFCAG00000024460	mmu-miR-29b-2-5p,mmu-miR-335-3p,mmu-miR-24-1-5p,mmu-miR-130b-3p,mmu-miR-543-3p,novel_189,mmu-miR-433-3p,mmu-let-7f-2-3p,mmu-miR-15b-5p,novel_208,mmu-miR-1a-2-5p,mmu-miR-29b-1-5p,mmu-miR-370-5p,mmu-miR-16-5p,mmu-miR-24-3p,mmu-miR-758-5p,novel_21,novel_41,mmu-miR-19b-1-5p,mmu-miR-1298-3p,mmu-miR-331-3p,mmu-miR-19a-3p,mmu-miR-15a-5p,mmu-miR-301a-3p,mmu-miR-383-3p,mmu-miR-195a-5p,novel_105,novel_84,m…	RTCA
ENSFCAG00000002505	mmu-miR-383-3p,novel_172,mmu-miR-6985-3p,novel_183,mmu-miR-505-5p,mmu-miR-29b-2-5p,mmu-miR-153-3p,novel_10,mmu-miR-1251-3p,novel_63	CDC14A
ENSFCAG00000023298	novel_187,mmu-miR-758-5p,mmu-miR-33-3p,mmu-miR-16-5p,novel_205,novel_101,novel_162,novel_170,mmu-miR-320-3p,mmu-miR-127-5p,novel_89,mmu-miR-15b-5p,mmu-miR-433-3p,mmu-miR-1251-3p,novel_66,mmu-miR-30d-5p,mmu-miR-493-5p,mmu-miR-3065-5p,mmu-miR-135b-5p,novel_25,mmu-miR-135a-5p,mmu-miR-30c-1-3p,mmu-miR-448-3p,mmu-miR-6985-3p,novel_105,novel_57,mmu-miR-195a-5p,mmu-miR-15a-5p,mmu-miR-107-5p,mmu-miR-381-…	EXTL2
ENSFCAG00000022542	mmu-miR-204-3p,mmu-miR-322-5p,mmu-miR-27b-5p,mmu-miR-873a-5p,mmu-miR-20a-5p,mmu-miR-497a-5p,mmu-miR-3064-5p,mmu-miR-450a-1-3p,mmu-miR-429-3p,mmu-miR-411-3p,mmu-miR-101c,mmu-miR-486a-5p,novel_191,mmu-miR-499-5p,novel_192,mmu-miR-138-2-3p,mmu-miR-32-3p,novel_18,mmu-miR-181b-5p,mmu-miR-181d-5p,mmu-miR-30a-3p,mmu-miR-23a-5p,novel_112,mmu-miR-3059-5p,mmu-miR-181a-5p,mmu-miR-338-5p,mmu-miR-211-5p,mmu-m…	DPH5
ENSFCAG00000027847	novel_90,novel_174,novel_62,mmu-miR-3065-3p,novel_215,mmu-miR-3963,mmu-miR-101a-3p,mmu-miR-7689-3p,mmu-miR-3059-3p,mmu-miR-20b-5p,mmu-miR-27a-3p,novel_206,novel_211,mmu-miR-148a-3p,mmu-miR-383-3p,mmu-miR-192-3p,novel_169,mmu-miR-143-5p,mmu-miR-30e-3p,novel_32,mmu-miR-670-5p,mmu-miR-184-3p,novel_69,mmu-miR-340-5p,novel_199,novel_110,mmu-miR-29a-5p,mmu-miR-24-3p,mmu-miR-23a-3p,mmu-miR-196b-5p,mmu-m…	FAM102B
ENSFCAG00000003941	novel_95,mmu-miR-218-1-3p,novel_53	HENMT1
ENSFCAG00000023375	mmu-miR-135a-5p,novel_65,mmu-miR-223-3p,mmu-miR-16-2-3p,novel_70,novel_215,novel_56,mmu-miR-497a-3p,mmu-miR-21a-3p,novel_90,novel_108,mmu-miR-381-3p,mmu-miR-30e-3p,mmu-miR-28a-5p,mmu-miR-124-3p,mmu-miR-1298-3p,mmu-miR-146b-5p,mmu-miR-29b-3p,novel_100,mmu-miR-6985-3p,novel_57,novel_211,mmu-let-7a-5p,novel_205,mmu-let-7f-5p,mmu-miR-199a-5p,mmu-miR-218-1-3p,mmu-miR-204-5p,novel_190,mmu-miR-671-5p,mm…	PRPF38B
ENSFCAG00000023960	novel_158,novel_212,mmu-miR-152-3p,mmu-miR-221-3p,mmu-miR-16-5p,mmu-miR-322-5p,mmu-miR-22-5p,mmu-miR-384-5p,mmu-let-7g-3p,mmu-miR-130a-3p,novel_38,mmu-miR-139-5p,mmu-miR-497a-5p,novel_53,mmu-miR-30c-5p,mmu-miR-30b-5p,mmu-miR-222-3p,mmu-miR-153-3p,mmu-miR-182-5p,mmu-miR-1251-5p,mmu-miR-411-3p,mmu-miR-130b-3p,mmu-miR-30d-5p,mmu-miR-199a-3p,mmu-miR-217-5p,mmu-miR-15b-5p,mmu-miR-101a-3p,mmu-miR-223-3…	WDR47
ENSFCAG00000029306	mmu-miR-130a-3p,mmu-miR-139-5p,mmu-miR-497a-5p,mmu-miR-208b-5p,mmu-miR-26b-5p,mmu-miR-127-5p,novel_63,mmu-miR-16-5p,mmu-miR-26a-5p,mmu-miR-204-3p,novel_119,mmu-miR-322-5p,novel_179,mmu-miR-543-3p,mmu-miR-217-5p,mmu-miR-15b-5p,mmu-miR-18a-5p,mmu-miR-30f,mmu-miR-216b-5p,mmu-miR-29b-2-5p,mmu-miR-130b-3p,mmu-miR-101a-5p,novel_143,mmu-miR-345-3p,mmu-miR-7a-1-3p,novel_215,mmu-miR-490-3p,mmu-miR-140-5p,…	TAF13
ENSFCAG00000023933	mmu-miR-148b-5p,novel_57,mmu-miR-146b-5p,novel_22,mmu-miR-146a-5p,mmu-miR-28a-5p,mmu-miR-148a-5p,mmu-miR-708-5p	PSMA5
ENSFCAG00000015592	novel_80,novel_117,novel_204,mmu-miR-374c-3p,mmu-miR-16-5p,mmu-miR-322-5p,mmu-miR-15a-5p,novel_105,mmu-miR-195a-5p,mmu-miR-194-2-3p,novel_216,mmu-miR-497a-5p,mmu-miR-15b-5p	ATXN7L2
ENSFCAG00000023482	mmu-miR-485-5p,mmu-miR-129b-3p,mmu-miR-874-3p,novel_182,mmu-miR-670-5p,mmu-miR-383-3p,mmu-miR-192-5p,novel_105,novel_173,mmu-miR-107-5p,novel_84,novel_169,novel_35,novel_80,novel_31,mmu-miR-125b-5p,novel_161,mmu-miR-7689-3p,mmu-miR-101a-3p,mmu-miR-28c,mmu-miR-125a-5p,mmu-miR-30c-1-3p,mmu-miR-425-5p,novel_124,novel_174,mmu-miR-149-5p,novel_55,novel_68,mmu-miR-31-5p,novel_53,mmu-miR-448-5p,mmu-miR-…	CYB561D1
ENSFCAG00000028811	novel_211,novel_131,mmu-miR-6985-3p,mmu-miR-124-3p,novel_41,mmu-miR-133a-5p,mmu-miR-381-3p,mmu-miR-6982-3p,novel_32,novel_90,novel_215,mmu-miR-490-3p,novel_56,mmu-miR-21a-3p,mmu-miR-223-3p,mmu-miR-3071-5p,novel_65,novel_206,mmu-miR-193b-3p,mmu-miR-15b-5p,mmu-let-7f-2-3p,mmu-miR-18a-5p,mmu-miR-877-5p,mmu-miR-26a-1-3p,mmu-miR-142b,mmu-miR-18a-3p,mmu-miR-1251-3p,novel_29,novel_69,mmu-miR-22-3p,mmu-m…	GNAI3
ENSFCAG00000015599	mmu-miR-130b-3p,mmu-miR-423-5p,novel_1,novel_170,mmu-miR-152-3p,mmu-miR-101a-3p,mmu-miR-486a-3p,mmu-miR-378d,mmu-miR-148b-3p,mmu-miR-130a-3p,mmu-miR-486b-3p,mmu-miR-148a-3p,mmu-miR-150-5p,mmu-miR-301a-3p	GSTM3
ENSFCAG00000005155	novel_203,novel_1,mmu-miR-491-5p,mmu-miR-328-5p,mmu-miR-466f-3p,mmu-miR-3059-5p,novel_116,mmu-miR-764-3p,mmu-miR-425-3p,mmu-miR-19b-3p,mmu-miR-216a-3p,mmu-miR-299b-3p,novel_202,mmu-miR-483-3p,mmu-miR-211-5p,mmu-miR-183-5p,mmu-miR-346-3p,mmu-miR-339-5p,mmu-miR-873a-5p,mmu-miR-20a-5p,mmu-miR-183-3p,mmu-miR-204-3p,mmu-miR-326-3p,mmu-miR-6395,mmu-miR-3064-5p,mmu-miR-1306-5p,mmu-miR-377-3p,novel_92,mm…	STRIP1
ENSFCAG00000027452	mmu-miR-876-3p,mmu-miR-32-3p,novel_63,novel_184,mmu-miR-138-2-3p,novel_76,mmu-miR-7689-3p,mmu-miR-3963,mmu-miR-200b-3p,mmu-miR-497a-3p,mmu-miR-376c-5p,mmu-miR-136-5p,mmu-miR-140-5p,mmu-miR-182-5p,mmu-miR-429-3p,mmu-miR-374b-5p,mmu-miR-3059-5p,mmu-miR-129b-3p,mmu-miR-493-5p,mmu-miR-200c-3p,novel_145,novel_216,mmu-miR-542-5p	LRIF1
ENSFCAG00000005651	novel_209,mmu-miR-346-3p,mmu-miR-3059-5p,mmu-miR-874-5p,mmu-miR-193b-5p,mmu-miR-19b-3p,mmu-miR-376a-5p,mmu-miR-188-3p,mmu-miR-491-5p,mmu-miR-486b-3p,mmu-miR-146b-3p,mmu-miR-140-5p,mmu-miR-466f-3p,mmu-miR-1839-5p,novel_125,novel_60,mmu-miR-876-3p,mmu-miR-433-5p,mmu-miR-30c-2-3p,novel_192,mmu-miR-182-3p,mmu-miR-484,mmu-miR-222-3p,mmu-miR-182-5p,novel_10,mmu-miR-34a-3p,mmu-miR-466i-3p,mmu-miR-107-3p…	WDR77
ENSFCAG00000028321	novel_116,mmu-miR-532-3p,mmu-miR-218-5p,mmu-miR-3154,mmu-miR-145a-3p,novel_153,novel_121,mmu-miR-30a-3p,mmu-miR-152-5p,mmu-miR-30d-3p,mmu-miR-217-3p,novel_1,mmu-miR-29c-3p,novel_140,mmu-miR-188-3p,mmu-miR-3074-2-3p,mmu-miR-345-3p,mmu-miR-200b-3p,novel_166,mmu-miR-182-3p,mmu-miR-216b-5p,novel_217,mmu-miR-429-3p,mmu-miR-193a-3p,mmu-miR-30c-2-3p,novel_148,mmu-miR-200c-3p,mmu-miR-29a-3p,mmu-miR-411-5…	ATP5F1
ENSFCAG00000023982	novel_61,novel_74,mmu-miR-193b-5p,mmu-miR-450b-5p,mmu-miR-874-3p,mmu-miR-380-5p,mmu-miR-186-5p,mmu-miR-1197-5p,mmu-miR-150-5p,mmu-miR-1843b-5p,novel_179,mmu-miR-423-5p,novel_222,novel_80,novel_111,mmu-miR-129-2-3p,mmu-miR-125b-5p,mmu-miR-218-1-3p,mmu-miR-125a-5p,mmu-miR-128-1-5p,novel_187,mmu-miR-3064-5p,mmu-miR-361-5p,mmu-miR-758-5p,mmu-miR-129-1-3p,mmu-miR-345-3p,novel_48,mmu-miR-340-5p,mmu-miR…	C1orf162
ENSFCAG00000030756	mmu-miR-423-5p,mmu-miR-376b-5p,novel_188,mmu-miR-216a-5p,mmu-miR-139-5p,novel_204,mmu-miR-26b-3p,mmu-miR-34a-3p,mmu-miR-101a-5p,mmu-miR-9-5p,novel_177,mmu-miR-497b,mmu-miR-145a-5p,mmu-miR-214-3p,mmu-miR-8094,mmu-miR-200c-3p,mmu-miR-193a-3p,mmu-miR-185-5p,novel_148,mmu-miR-128-3p,mmu-miR-379-3p,novel_125,mmu-miR-217-3p,mmu-miR-29c-3p,mmu-miR-200b-3p,mmu-miR-194-5p,mmu-miR-486b-3p,mmu-miR-328-3p,no…	RAP1A
ENSFCAG00000025530	mmu-miR-138-5p,mmu-miR-491-5p,mmu-miR-466f-3p,mmu-miR-382-5p,mmu-miR-130b-5p,novel_198,mmu-miR-370-3p,mmu-miR-30d-3p,novel_220,mmu-miR-483-3p,novel_202,novel_33,mmu-miR-25-5p,mmu-miR-412-3p,mmu-miR-3059-5p,mmu-miR-193b-5p,mmu-miR-145a-3p,mmu-miR-425-3p,mmu-miR-30a-3p,mmu-miR-152-5p,mmu-miR-103-1-5p,novel_130,mmu-miR-505-5p,mmu-miR-361-5p,mmu-miR-29a-3p,novel_158,mmu-miR-873a-5p,mmu-miR-20a-5p,nov…	FAM212B
ENSFCAG00000025736	novel_206,mmu-miR-135a-5p,mmu-miR-7689-3p,novel_56,mmu-miR-135b-5p,mmu-miR-328-5p,novel_32,mmu-miR-133a-5p,novel_116,novel_41,mmu-miR-195a-3p,mmu-miR-145a-3p,mmu-miR-214-5p,novel_6,novel_216,mmu-miR-183-5p,mmu-miR-216a-3p,novel_57,novel_105,mmu-miR-383-3p,novel_171,novel_101,mmu-miR-326-3p,mmu-miR-216a-5p,novel_178,mmu-miR-758-5p,mmu-miR-191-5p,mmu-miR-24-3p,mmu-miR-210-5p,novel_210,mmu-miR-132-3…	DDX20
ENSFCAG00000002673	mmu-miR-193a-3p,mmu-miR-15a-5p,mmu-miR-195a-5p,mmu-miR-193b-3p,novel_216,mmu-miR-140-3p,mmu-miR-15b-5p,mmu-miR-3059-5p,mmu-miR-874-5p,mmu-miR-532-3p,mmu-miR-497b,novel_66,novel_47,mmu-miR-30a-3p,novel_159,mmu-miR-3074-2-3p,mmu-miR-194-2-3p,novel_172,novel_69,novel_51,novel_139,mmu-miR-497a-5p,novel_76,mmu-miR-342-5p,mmu-miR-322-5p,novel_45,novel_184,mmu-miR-16-5p	KCND3
ENSFCAG00000013300	mmu-miR-137-3p,mmu-miR-129b-5p,mmu-miR-134-5p,mmu-miR-181c-5p,mmu-miR-1a-3p,mmu-miR-23a-3p,mmu-miR-1306-5p,mmu-miR-340-5p,novel_184,mmu-miR-26a-5p,mmu-miR-27b-5p,mmu-miR-26b-5p,mmu-miR-206-3p,novel_207,mmu-miR-543-3p,novel_148,mmu-miR-23b-3p,novel_192,mmu-miR-101a-5p,mmu-miR-29b-2-5p,novel_75,mmu-miR-21a-3p,novel_22,mmu-miR-3074-2-3p,mmu-miR-181d-5p,mmu-miR-181b-5p,mmu-miR-491-5p,mmu-miR-3071-5p,…	CTTNBP2NL
ENSFCAG00000013305	novel_222,novel_126,mmu-miR-450b-3p,novel_198,mmu-miR-423-5p,novel_141,mmu-miR-486b-3p,mmu-miR-138-5p,mmu-miR-599,mmu-miR-486a-3p,novel_181,mmu-miR-450a-1-3p,mmu-miR-214-3p,novel_92,mmu-miR-153-3p,mmu-miR-361-3p,novel_10,mmu-miR-346-3p,mmu-miR-338-5p	MOV10
ENSFCAG00000026331	novel_165,mmu-miR-497a-5p,mmu-miR-3064-5p,mmu-miR-1306-5p,mmu-miR-200a-3p,novel_123,novel_130,novel_63,mmu-miR-204-3p,mmu-miR-322-5p,mmu-miR-411-5p,mmu-miR-141-3p,novel_158,mmu-miR-378a-5p,mmu-miR-339-5p,novel_191,mmu-miR-499-5p,mmu-miR-27b-3p,mmu-miR-429-3p,mmu-miR-34b-3p,mmu-miR-1839-5p,novel_166,mmu-miR-138-1-3p,mmu-let-7b-5p,mmu-miR-466f-3p,mmu-miR-140-5p,mmu-miR-328-5p,mmu-miR-148b-5p,mmu-mi…	LRIG2
ENSFCAG00000009236	mmu-miR-30c-1-3p,mmu-miR-148a-5p,mmu-miR-30c-2-3p,mmu-miR-214-5p,mmu-miR-29b-1-5p,mmu-miR-148b-5p	MAGI3
ENSFCAG00000027733	mmu-miR-192-3p,novel_145,mmu-miR-17-5p,mmu-miR-15a-5p,mmu-miR-195a-5p,novel_4,mmu-miR-30c-1-3p,mmu-miR-20b-5p,mmu-miR-3059-3p,novel_31,novel_80,novel_126,mmu-miR-136-5p,novel_127,mmu-miR-31-5p,mmu-miR-493-5p,mmu-miR-3065-5p,mmu-miR-216c-3p,mmu-miR-206-3p,mmu-miR-433-3p,novel_89,mmu-miR-324-3p,mmu-miR-92a-3p,mmu-miR-16-5p,mmu-miR-22-5p,novel_115,mmu-miR-1a-2-5p,novel_208,mmu-miR-137-3p,mmu-miR-130…	RSBN1
ENSFCAG00000027645	mmu-miR-383-3p,mmu-miR-195a-5p,mmu-miR-15a-5p,mmu-miR-652-3p,novel_128,mmu-miR-6985-3p,novel_7,mmu-miR-192-3p,mmu-miR-450b-5p,mmu-miR-129b-3p,mmu-miR-19b-1-5p,mmu-miR-1298-3p,mmu-miR-874-3p,novel_185,mmu-miR-299a-5p,mmu-miR-149-5p,novel_215,mmu-miR-369-5p,mmu-miR-98-3p,novel_56,mmu-miR-497a-3p,mmu-miR-7689-3p,novel_161,novel_120,novel_106,mmu-miR-6516-3p,mmu-miR-330-5p,mmu-miR-150-5p,mmu-miR-15b-…	DCLRE1B
ENSFCAG00000009243	mmu-miR-129b-5p,mmu-miR-1306-5p,novel_21,novel_70,mmu-miR-491-5p,mmu-miR-188-3p,novel_141,novel_210,novel_65,novel_196,mmu-miR-3071-5p,mmu-miR-326-3p,mmu-miR-455-5p,novel_60,mmu-miR-192-3p,novel_7,mmu-miR-185-3p,mmu-miR-346-3p,mmu-miR-3106-5p,mmu-miR-1843b-5p,novel_192,novel_33,mmu-miR-330-5p,novel_220,mmu-miR-409-3p,mmu-miR-342-3p,novel_93,novel_29,mmu-miR-381-3p,mmu-miR-31-5p,mmu-miR-3154	OLFML3
ENSFCAG00000025977	mmu-miR-34b-5p,mmu-miR-29a-5p,novel_38,mmu-miR-758-5p,mmu-miR-671-5p,mmu-let-7f-5p,mmu-miR-202-5p,mmu-miR-16-5p,novel_152,mmu-miR-370-5p,mmu-miR-93-3p,mmu-miR-15b-5p,novel_49,novel_53,novel_154,mmu-miR-448-5p,mmu-miR-130b-3p,mmu-miR-1251-3p,mmu-miR-1251-5p,novel_108,novel_70,novel_215,novel_161,mmu-miR-5126,mmu-miR-383-3p,mmu-miR-195a-5p,novel_173,mmu-miR-15a-5p,mmu-miR-301a-3p,mmu-let-7a-5p,nove…	CASQ2
ENSFCAG00000031670	mmu-let-7i-5p,mmu-miR-29c-3p,mmu-miR-138-2-3p,mmu-miR-181b-5p,mmu-miR-181d-5p,novel_11,mmu-miR-345-3p,mmu-miR-486b-3p,mmu-let-7b-5p,mmu-let-7c-5p,mmu-miR-302b-3p,novel_166,mmu-miR-137-5p,mmu-miR-181a-5p,mmu-miR-708-5p,mmu-miR-23a-5p,mmu-miR-23b-5p,mmu-miR-551b-3p,mmu-miR-346-3p,mmu-miR-302a-3p,mmu-miR-452-5p,novel_104,mmu-miR-141-3p,mmu-miR-29a-3p,mmu-miR-151-5p,mmu-miR-98-5p,novel_176,mmu-let-7g…	MAB21L3
ENSFCAG00000011343	mmu-miR-147-3p,novel_216,novel_214,novel_169,novel_7,mmu-miR-211-5p,mmu-miR-186-5p,mmu-miR-135b-3p,novel_202,mmu-miR-670-5p,mmu-miR-34a-5p,novel_121,mmu-miR-129b-3p,mmu-miR-532-3p,novel_138,mmu-miR-3154,mmu-miR-34c-5p,mmu-miR-331-3p,novel_183,novel_68,mmu-miR-140-5p,mmu-miR-497a-3p,novel_181,novel_175,mmu-miR-323-5p,novel_4,mmu-miR-876-3p,mmu-miR-425-5p,mmu-miR-449a-5p,mmu-miR-124-5p,novel_203,no…	IGSF3
ENSFCAG00000022444	mmu-miR-221-5p,mmu-miR-139-5p,mmu-miR-495-3p,mmu-miR-410-5p,mmu-miR-384-5p,mmu-miR-877-3p,mmu-miR-200b-5p,mmu-miR-19a-5p,novel_76,novel_17,mmu-miR-378d,mmu-miR-409-5p,mmu-miR-93-5p,mmu-miR-134-3p,mmu-miR-193a-3p,mmu-miR-128-3p,mmu-miR-378c,mmu-miR-9-5p,mmu-miR-30c-5p,mmu-miR-182-3p,mmu-miR-214-3p,mmu-miR-484,mmu-miR-8094,novel_75,novel_22,mmu-miR-3084-3p,mmu-miR-302b-3p,mmu-miR-1264-5p,mmu-miR-48…	FAM46C
ENSFCAG00000011531	novel_211	SPAG17
ENSFCAG00000007370	novel_189,mmu-miR-200b-3p,mmu-miR-200c-3p,mmu-miR-383-3p,mmu-miR-22-3p,novel_173,mmu-miR-448-5p,mmu-miR-429-3p,mmu-miR-320-3p,mmu-miR-30f,mmu-miR-127-5p,novel_116	WARS2
ENSFCAG00000025160	mmu-miR-142a-3p,mmu-miR-877-3p,mmu-miR-466i-5p,mmu-miR-671-5p,novel_31,mmu-miR-191-5p,mmu-miR-212-5p,mmu-miR-126b-5p,mmu-miR-96-5p,mmu-miR-33-3p,mmu-miR-130a-5p,novel_114,mmu-miR-497b,mmu-miR-335-3p,mmu-miR-140-3p,mmu-miR-409-5p,mmu-miR-383-3p,novel_59,novel_211	HSD3B1
ENSFCAG00000011474	novel_142,novel_56,mmu-miR-21a-3p,mmu-miR-149-5p,mmu-miR-503-5p,mmu-miR-6957-3p,mmu-miR-361-3p,novel_80,novel_149,novel_2,novel_43,mmu-miR-1298-3p,novel_154,mmu-miR-182-3p	PHGDH
ENSFCAG00000022013	mmu-miR-374c-5p,novel_6,mmu-miR-483-3p,mmu-miR-216a-3p,mmu-miR-147-5p,mmu-miR-103-1-5p,mmu-miR-193b-5p,novel_153,mmu-miR-195a-3p,novel_51,novel_22,mmu-miR-466f-3p,mmu-miR-328-5p,novel_172,mmu-miR-486b-3p,mmu-miR-365-3p,mmu-miR-382-5p,mmu-miR-486a-5p,mmu-miR-708-3p,novel_177,mmu-miR-103-2-5p,mmu-miR-214-3p,mmu-miR-101c,mmu-miR-8094,mmu-miR-222-5p,mmu-miR-139-5p,mmu-miR-1306-5p,mmu-miR-126b-5p,mmu-…	SEC22B
ENSFCAG00000013037	novel_184,novel_179,novel_101,novel_162,mmu-miR-200b-5p,mmu-miR-423-5p,mmu-miR-450b-3p,novel_212,mmu-miR-196a-5p,mmu-miR-216a-5p,mmu-miR-146a-5p,mmu-miR-3064-5p,novel_163,mmu-miR-615-3p,mmu-miR-486a-3p,mmu-miR-361-5p,mmu-miR-23a-3p,mmu-miR-135a-2-3p,mmu-miR-196b-5p,mmu-miR-137-3p,novel_69,mmu-miR-33-3p,novel_186,mmu-miR-3085-3p,novel_114,mmu-miR-9-5p,mmu-miR-335-3p,mmu-miR-342-3p,novel_127,mmu-mi…	FMO5
ENSFCAG00000007777	mmu-miR-448-5p,novel_149,mmu-miR-222-5p,novel_16,mmu-miR-330-5p,mmu-miR-378c,mmu-miR-378a-3p,mmu-miR-326-3p,novel_65,novel_80,novel_146,mmu-miR-31-3p,mmu-miR-361-5p,mmu-miR-221-5p,mmu-miR-144-3p,novel_123,novel_142,novel_210	CHD1L
ENSFCAG00000027913	novel_175,mmu-miR-149-5p,novel_124,mmu-miR-425-5p,mmu-miR-3059-3p,mmu-miR-299b-5p,mmu-miR-448-3p,novel_120,novel_30,novel_31,novel_7,novel_84,novel_145,mmu-miR-107-5p,novel_105,mmu-miR-383-3p,novel_185,mmu-miR-143-5p,mmu-miR-145b,mmu-miR-214-5p,mmu-miR-137-3p,mmu-miR-129-1-3p,mmu-miR-24-3p,novel_163,mmu-miR-33-3p,mmu-miR-208a-3p,mmu-miR-574-5p,novel_199,novel_171,mmu-miR-384-3p,mmu-miR-26a-5p,nov…	RNF115
ENSFCAG00000013360	novel_65,mmu-miR-143-3p,mmu-miR-466i-5p,mmu-miR-370-3p,mmu-miR-299b-5p,novel_80,novel_60,novel_168,mmu-miR-3074-2-3p,novel_172,mmu-miR-376a-5p,mmu-miR-200c-5p,mmu-miR-133a-5p,mmu-miR-3059-5p,mmu-miR-145a-3p,novel_216,novel_202,novel_152,mmu-miR-183-3p,mmu-miR-127-5p,novel_76,novel_104,mmu-miR-15b-3p,mmu-miR-29a-5p,mmu-miR-129b-5p,novel_218,mmu-miR-130a-5p,novel_107,novel_29,mmu-miR-182-5p,novel_1…	POLR3C
ENSFCAG00000022065	mmu-miR-410-3p,mmu-let-7f-2-3p,novel_54,novel_97,mmu-miR-361-3p,mmu-miR-216b-5p,mmu-miR-18a-3p,mmu-miR-181a-1-3p,novel_53,novel_92,novel_218,novel_38,mmu-miR-10a-5p,mmu-miR-129b-5p,mmu-miR-6395,mmu-miR-125a-3p,mmu-miR-490-5p,mmu-miR-181b-1-3p,mmu-miR-130a-5p,mmu-miR-10b-5p,mmu-miR-376b-5p,mmu-miR-148a-5p,mmu-miR-877-3p,novel_208,mmu-miR-1b-5p,mmu-miR-339-5p,mmu-miR-181b-2-3p,mmu-miR-452-5p,novel_…	NUDT17
ENSFCAG00000031238	mmu-miR-103-3p,mmu-miR-490-5p,mmu-miR-22-3p,mmu-miR-129-1-3p,mmu-miR-1839-3p,novel_212,mmu-miR-455-5p,novel_43,novel_208,novel_162,novel_77,mmu-miR-378a-3p,mmu-miR-150-5p,mmu-miR-127-3p,mmu-miR-543-3p,mmu-miR-330-5p,mmu-miR-378b,mmu-miR-18a-5p,mmu-miR-877-5p,mmu-miR-206-3p,novel_53,mmu-miR-409-3p,novel_62,novel_141,mmu-miR-7a-5p,mmu-miR-490-3p,mmu-miR-125a-5p,mmu-miR-125b-5p,novel_4,mmu-miR-383-3…	PIAS3
ENSFCAG00000030808	novel_26,mmu-miR-136-5p,novel_56,mmu-let-7b-5p,mmu-let-7c-5p,mmu-miR-1839-5p,mmu-miR-144-3p,mmu-miR-494-3p,mmu-miR-25-3p,mmu-miR-365-3p,novel_140,mmu-let-7i-5p,novel_1,novel_209,mmu-let-7a-5p,novel_202,mmu-miR-383-3p,novel_105,mmu-miR-363-3p,novel_116,mmu-miR-764-3p,mmu-miR-3154,novel_187,novel_186,mmu-let-7g-5p,mmu-let-7g-3p,mmu-miR-92b-3p,mmu-miR-200b-5p,novel_77,mmu-miR-98-5p,novel_63,novel_21…	PEX11B
ENSFCAG00000026379	mmu-miR-876-3p,mmu-miR-33-5p,mmu-miR-379-3p,mmu-miR-212-5p,mmu-miR-3084-3p,mmu-miR-194-5p,mmu-miR-486b-3p,mmu-miR-708-5p,mmu-miR-328-3p,mmu-miR-744-3p,mmu-miR-106b-5p,novel_34,mmu-miR-877-3p,mmu-miR-423-5p,novel_179,novel_176,novel_76,mmu-miR-216a-5p,mmu-miR-129-2-3p,mmu-miR-107-3p,novel_210,mmu-miR-130a-3p,mmu-miR-101a-5p,mmu-miR-145a-5p,mmu-miR-182-3p,mmu-miR-484,mmu-miR-8094,mmu-miR-378d,mmu-m…	RBM8A
ENSFCAG00000030027	mmu-miR-188-5p,mmu-miR-542-5p,mmu-miR-29b-3p,mmu-miR-450b-5p,mmu-miR-133a-5p,mmu-miR-381-3p,novel_141,novel_90,novel_108,mmu-miR-151-3p,novel_215,mmu-miR-21a-3p,novel_183,novel_56,mmu-miR-6957-3p,mmu-miR-143-3p,novel_25,mmu-miR-135a-5p,novel_65,mmu-miR-27a-3p,novel_167,mmu-miR-150-5p,mmu-miR-377-5p,mmu-miR-15b-5p,mmu-miR-142b,novel_28,novel_200,novel_69,novel_38,mmu-miR-10a-5p,mmu-miR-29a-5p,mmu-…	LIX1L
ENSFCAG00000029919	novel_90,novel_174,mmu-miR-135b-5p,novel_62,novel_175,novel_215,novel_70,mmu-miR-7a-5p,mmu-miR-497a-3p,novel_126,mmu-miR-28c,mmu-miR-20b-5p,mmu-miR-135a-5p,novel_65,novel_39,mmu-miR-27a-3p,mmu-miR-148a-3p,novel_211,mmu-miR-301a-3p,mmu-miR-107-5p,mmu-miR-186-5p,mmu-miR-17-5p,novel_35,novel_7,mmu-miR-485-5p,novel_32,mmu-miR-194-2-3p,novel_110,mmu-miR-1a-1-5p,mmu-miR-135a-1-3p,mmu-miR-152-3p,novel_2…	TXNIP
ENSFCAG00000010112	mmu-miR-671-3p,mmu-miR-22-5p,novel_162,mmu-miR-194-2-3p,mmu-miR-139-5p,mmu-miR-1a-3p,mmu-miR-3065-5p,mmu-miR-29b-2-5p,novel_66,mmu-miR-24-1-5p,novel_10,novel_204,novel_192,mmu-miR-1843b-5p,mmu-miR-6516-5p,mmu-miR-377-5p,mmu-miR-299a-3p,mmu-miR-206-3p,novel_1,mmu-miR-485-3p,novel_161,novel_8,mmu-miR-135a-5p,novel_141,mmu-miR-491-5p,mmu-miR-135b-5p,mmu-miR-190a-5p,novel_166,mmu-miR-497a-3p,mmu-miR-…	VPS45
ENSFCAG00000025258	mmu-miR-873a-5p,novel_63,mmu-miR-326-3p,mmu-miR-204-3p,novel_184,mmu-miR-27b-5p,mmu-miR-322-5p,mmu-miR-532-5p,novel_158,novel_193,mmu-miR-151-5p,mmu-miR-208b-5p,novel_142,mmu-miR-497a-5p,mmu-miR-505-5p,mmu-miR-361-3p,novel_52,novel_92,mmu-miR-30f,mmu-miR-216b-5p,novel_198,mmu-miR-32-3p,novel_140,novel_60,novel_1,mmu-miR-140-5p,mmu-miR-181d-5p,mmu-miR-181b-5p,mmu-miR-138-5p,mmu-miR-7a-1-3p,mmu-miR…	PLEKHO1
ENSFCAG00000022278	mmu-miR-92a-3p,mmu-miR-6516-5p,mmu-miR-330-5p,mmu-miR-669f-3p,mmu-miR-26a-1-3p,mmu-miR-1983,mmu-miR-380-5p,novel_53,novel_154,mmu-miR-3065-5p,mmu-miR-208b-3p,novel_204,mmu-miR-409-3p,novel_29,mmu-miR-32-5p,mmu-miR-219b-3p,mmu-miR-208a-3p,mmu-miR-340-5p,mmu-miR-132-3p,novel_210,mmu-let-7g-3p,mmu-miR-29a-5p,mmu-miR-450a-1-3p,mmu-miR-200a-3p,mmu-miR-141-3p,mmu-miR-450b-3p,mmu-miR-19a-5p,mmu-miR-1b-5…	ANP32E
ENSFCAG00000030589	novel_65,mmu-miR-3065-3p,novel_68,mmu-miR-21a-3p,mmu-miR-129b-3p,mmu-miR-331-3p,mmu-miR-34c-5p,mmu-miR-34a-5p,mmu-miR-133a-5p,novel_173,novel_211,novel_150,mmu-miR-383-3p,mmu-miR-192-3p,novel_216,novel_131,mmu-miR-181b-2-3p,mmu-miR-455-5p,mmu-miR-204-5p,novel_178,novel_77,mmu-miR-370-5p,mmu-miR-34b-5p,mmu-miR-130a-5p,mmu-miR-490-5p,mmu-miR-194-2-3p,mmu-miR-24-3p,novel_78,mmu-miR-486a-3p,mmu-miR-3…	APH1A
ENSFCAG00000013937	mmu-miR-497a-3p,mmu-miR-200b-3p,mmu-miR-200c-3p,novel_68,mmu-miR-331-5p,mmu-miR-140-3p,novel_152,mmu-miR-370-3p,mmu-miR-299a-5p,mmu-miR-497b,novel_200,mmu-miR-3074-5p,novel_60,mmu-miR-3065-5p	CIART
ENSFCAG00000013940	mmu-miR-669f-3p,novel_50,novel_12,mmu-miR-708-3p,mmu-miR-1983,mmu-miR-299a-3p,mmu-miR-378b,mmu-miR-877-5p,mmu-miR-8094,mmu-miR-491-3p,mmu-miR-484,mmu-miR-758-3p,mmu-miR-448-5p,novel_66,novel_114,novel_97,novel_69,mmu-miR-486a-3p,mmu-miR-377-3p,mmu-miR-181c-5p,mmu-miR-671-5p,mmu-miR-29b-1-5p,mmu-miR-204-5p,novel_119,mmu-miR-148a-5p,mmu-miR-423-5p,novel_34,mmu-miR-383-3p,novel_57,mmu-miR-192-5p,mmu…	PRPF3
ENSFCAG00000030083	novel_93,novel_61,mmu-miR-130b-3p,mmu-miR-3065-5p,novel_149,mmu-miR-15b-5p,novel_73,novel_72,mmu-miR-301a-3p,mmu-miR-15a-5p,mmu-miR-135b-3p,novel_220,mmu-miR-195a-5p,novel_148,novel_65,novel_198,mmu-miR-322-5p,mmu-miR-16-5p,novel_158,mmu-miR-24-3p,novel_183,novel_75,novel_142,mmu-miR-7a-5p,mmu-miR-497a-5p,novel_175,mmu-miR-3074-2-3p,mmu-miR-130a-3p,mmu-miR-323-5p	RPRD2
ENSFCAG00000027224	mmu-miR-326-3p,mmu-miR-23a-5p,novel_196,novel_32,mmu-miR-218-2-3p,novel_10,mmu-miR-3154,mmu-miR-8094,mmu-miR-181b-2-3p,mmu-miR-182-3p,novel_210,mmu-miR-330-5p,mmu-miR-194-2-3p,mmu-miR-216a-3p	ECM1
ENSFCAG00000030278	novel_32,mmu-miR-30e-3p,mmu-miR-29b-3p,novel_100,mmu-miR-188-5p,mmu-let-7f-1-3p,mmu-miR-495-5p,novel_206,novel_39,novel_25,novel_159,novel_215,mmu-miR-98-3p,novel_154,mmu-miR-1251-5p,novel_93,mmu-miR-150-5p,mmu-miR-193b-3p,mmu-let-7f-2-3p,mmu-miR-15b-5p,mmu-miR-204-5p,mmu-let-7a-2-3p,mmu-miR-1b-5p,mmu-miR-320-3p,mmu-miR-325-3p,novel_196,novel_101,mmu-miR-22-3p,novel_38,mmu-miR-145a-3p,mmu-miR-30a…	MCL1
ENSFCAG00000003642	mmu-miR-19a-3p,novel_185,mmu-miR-24-1-5p,mmu-miR-338-3p,mmu-miR-19b-3p,novel_32,mmu-miR-374b-5p,mmu-miR-3074-1-3p,mmu-miR-1197-5p,mmu-miR-433-3p,mmu-miR-24-2-5p,mmu-miR-495-5p,mmu-miR-129-2-3p,mmu-miR-221-5p,mmu-miR-139-5p,mmu-miR-495-3p,mmu-miR-758-5p,mmu-miR-146b-3p,mmu-miR-129-1-3p,mmu-miR-340-5p	CTSS
ENSFCAG00000003643	mmu-miR-599,mmu-miR-3085-3p,mmu-miR-132-3p,mmu-miR-129b-5p,mmu-miR-3064-5p,mmu-miR-495-3p,novel_79,novel_76,mmu-miR-411-5p,novel_222,mmu-miR-221-3p,mmu-miR-767,novel_101,mmu-miR-370-5p,mmu-miR-877-3p,mmu-miR-183-3p,novel_176,mmu-miR-204-3p,mmu-miR-377-5p,novel_192,novel_50,mmu-miR-128-3p,mmu-miR-200c-3p,mmu-miR-222-3p,mmu-miR-409-3p,mmu-miR-1251-5p,novel_29,mmu-miR-122-5p,mmu-miR-429-3p,novel_177…	CTSK
ENSFCAG00000009657	mmu-miR-133a-3p,mmu-miR-34a-5p,mmu-miR-28a-5p,novel_16,mmu-miR-124-3p,mmu-miR-34c-5p,mmu-miR-331-3p,novel_128,mmu-miR-542-5p,mmu-miR-107-5p,mmu-let-7a-5p,mmu-miR-15a-5p,novel_135,mmu-miR-383-3p,mmu-miR-195a-5p,novel_39,mmu-miR-101a-3p,novel_126,mmu-miR-21a-3p,mmu-miR-490-3p,mmu-miR-7a-5p,novel_141,mmu-miR-149-5p,novel_114,mmu-miR-29b-2-5p,mmu-miR-18a-5p,mmu-miR-877-5p,mmu-miR-206-3p,mmu-miR-15b-5…	CERS2
ENSFCAG00000009660	mmu-miR-212-5p,novel_22,novel_109,mmu-miR-574-5p,novel_77,novel_171,mmu-miR-30c-1-3p,novel_152,mmu-miR-204-3p,mmu-miR-370-3p,mmu-miR-139-3p,novel_8,novel_43,novel_7,mmu-miR-142b,mmu-miR-346-3p,mmu-miR-324-3p,novel_211,mmu-miR-30c-2-3p,novel_10,mmu-miR-409-3p,novel_92,mmu-miR-874-3p,mmu-miR-1298-3p,mmu-miR-744-3p	FAM63A
ENSFCAG00000024612	novel_60,novel_146,novel_18,novel_203,mmu-miR-31-3p,mmu-miR-345-3p,mmu-miR-328-5p,mmu-miR-486b-3p,novel_166,novel_22,mmu-miR-466f-3p,mmu-miR-145a-3p,mmu-miR-3154,mmu-miR-181a-2-3p,mmu-miR-532-3p,mmu-miR-874-5p,mmu-miR-483-3p,novel_59,novel_220,novel_34,mmu-miR-216a-3p,mmu-miR-299b-3p,mmu-miR-211-5p,novel_214,mmu-miR-148b-3p,mmu-miR-221-3p,mmu-miR-671-3p,novel_193,novel_63,novel_184,mmu-miR-326-3p…	PRUNE
ENSFCAG00000025753	mmu-miR-34b-3p,novel_52,mmu-miR-499-3p,mmu-miR-27b-3p,novel_102,mmu-miR-499-5p,novel_207,mmu-miR-378a-5p,mmu-miR-339-5p,mmu-miR-873a-5p,novel_184,novel_63,mmu-miR-326-3p,mmu-miR-204-3p,novel_119,mmu-miR-27b-5p,mmu-miR-322-5p,novel_130,mmu-miR-382-3p,mmu-miR-497a-5p,mmu-miR-3064-5p,novel_116,novel_112,mmu-miR-30a-3p,mmu-miR-152-5p,mmu-miR-23a-5p,mmu-miR-299b-3p,mmu-miR-30d-3p,novel_220,mmu-miR-483…	C1orf56
ENSFCAG00000028184	novel_80,novel_31,mmu-miR-7689-3p,mmu-miR-101a-3p,mmu-miR-302c-3p,mmu-miR-3065-3p,mmu-miR-145b,mmu-miR-485-5p,novel_84,mmu-miR-24-2-5p,novel_169,novel_35,mmu-miR-192-3p,mmu-miR-107-5p,mmu-miR-202-5p,mmu-miR-215-3p,novel_43,novel_178,novel_88,mmu-miR-24-3p,mmu-miR-219b-3p,mmu-miR-31-5p,mmu-miR-3106-5p,mmu-miR-199a-3p,mmu-miR-378b,mmu-miR-330-5p,mmu-miR-93-3p,novel_12,novel_67,mmu-miR-29c-3p,mmu-mi…	LYSMD1
ENSFCAG00000005562	novel_157,novel_104,novel_173,novel_119,mmu-miR-143-3p	VPS72
ENSFCAG00000005563	novel_63,mmu-miR-218-1-3p,novel_178,novel_208,mmu-miR-671-5p,novel_193,mmu-miR-221-5p,mmu-miR-486a-3p,novel_139,mmu-miR-3064-5p,mmu-miR-3085-3p,novel_54,mmu-miR-182-5p,novel_29,novel_143,mmu-miR-1251-5p,novel_52,mmu-miR-409-3p,novel_204,mmu-miR-103-2-5p,mmu-miR-18a-3p,novel_92,mmu-miR-31-5p,novel_200,mmu-miR-29b-2-5p,mmu-miR-18a-5p,mmu-miR-3071-3p,novel_87,mmu-miR-425-5p,novel_80,mmu-miR-139-3p,m…	PIP5K1A
ENSFCAG00000005567	novel_117,novel_182,novel_61,mmu-miR-195a-5p,novel_105,mmu-miR-383-3p,mmu-miR-15a-5p,mmu-miR-29b-3p,novel_216,novel_169,novel_80,mmu-miR-125b-5p,novel_30,mmu-miR-125a-5p,novel_106,mmu-miR-425-5p,mmu-miR-5126,novel_62,mmu-miR-3065-3p,novel_108,novel_70,novel_68,novel_149,novel_154,novel_49,novel_180,mmu-miR-15b-5p,novel_28,mmu-miR-199a-5p,mmu-miR-671-5p,novel_79,mmu-miR-127-5p,mmu-miR-16-5p,mmu-mi…	PI4KB
ENSFCAG00000001859	mmu-miR-3071-5p,novel_198,novel_60,novel_30,novel_203,mmu-miR-3084-3p,mmu-miR-323-5p,mmu-miR-345-3p,novel_117,mmu-miR-124-3p,mmu-miR-764-3p,mmu-miR-874-5p,novel_211,mmu-miR-195a-5p,novel_34,mmu-miR-15a-5p,mmu-miR-299b-3p,mmu-miR-204-3p,mmu-miR-16-5p,mmu-miR-322-5p,novel_222,novel_178,mmu-miR-411-5p,mmu-miR-196a-5p,novel_193,mmu-miR-377-3p,novel_187,mmu-miR-1306-5p,mmu-miR-497a-5p,mmu-miR-24-3p,mm…	SELENBP1
ENSFCAG00000001861	mmu-miR-30d-3p,mmu-miR-3154,mmu-miR-30e-3p,mmu-miR-30a-3p	PSMB4
ENSFCAG00000004072	novel_12,mmu-miR-185-5p,novel_204,mmu-miR-34a-3p,mmu-miR-342-3p,mmu-miR-361-3p,novel_201,mmu-miR-153-3p,mmu-miR-448-5p,mmu-miR-101a-5p,mmu-miR-320-5p,mmu-miR-31-5p,mmu-miR-29b-2-5p,mmu-miR-484,mmu-miR-214-3p,mmu-miR-24-3p,mmu-miR-382-3p,mmu-miR-1306-5p,mmu-miR-486a-3p,mmu-miR-6395,novel_179,mmu-miR-1187,novel_212,novel_158,novel_193,mmu-miR-532-5p,novel_43,mmu-miR-671-5p,mmu-miR-15b-3p,novel_216,…	CGN
ENSFCAG00000004073	mmu-miR-374c-3p,mmu-miR-338-3p,novel_185,mmu-miR-485-5p,mmu-miR-874-3p,mmu-miR-331-3p,novel_216,novel_35,novel_7,mmu-miR-188-5p,novel_131,mmu-miR-186-5p,novel_173,mmu-miR-15a-5p,mmu-miR-195a-5p,novel_57,novel_68,mmu-miR-29c-5p,mmu-miR-7a-5p,novel_70,novel_159,novel_141,novel_29,novel_154,novel_53,mmu-miR-320-5p,mmu-miR-31-5p,mmu-miR-18a-3p,mmu-miR-493-5p,mmu-miR-206-3p,mmu-miR-15b-5p,mmu-miR-150-…	TUFT1
ENSFCAG00000024744	mmu-miR-370-3p,mmu-miR-365-3p,novel_198,novel_60,mmu-miR-205-5p,mmu-let-7b-3p,mmu-miR-140-5p,mmu-miR-345-3p,mmu-miR-328-5p,mmu-miR-138-5p,mmu-miR-491-5p,novel_121,mmu-miR-19b-3p,novel_112,mmu-miR-363-3p,mmu-miR-425-3p,mmu-miR-145a-3p,mmu-miR-3059-5p,mmu-miR-346-3p,mmu-miR-452-5p,mmu-miR-148b-3p,novel_33,novel_184,mmu-miR-322-5p,mmu-miR-27b-5p,mmu-miR-92b-3p,mmu-miR-29a-3p,novel_158,mmu-miR-141-3p…	SNX27
ENSFCAG00000007909	mmu-miR-484,novel_138,mmu-miR-3059-5p,novel_54,novel_32,mmu-miR-185-5p,novel_148,mmu-miR-299b-3p,mmu-miR-184-5p,mmu-miR-196b-3p,mmu-miR-299a-3p,mmu-miR-346-3p,novel_76,mmu-miR-138-2-3p,mmu-miR-423-5p,novel_171,novel_172,mmu-miR-574-5p,mmu-miR-132-3p,mmu-miR-486b-3p,mmu-miR-345-3p,mmu-miR-21a-5p,novel_107,mmu-miR-194-5p,mmu-miR-486a-3p,novel_22,mmu-miR-29a-5p	MRPL9
ENSFCAG00000010979	mmu-miR-193a-3p,novel_92,mmu-miR-421-3p,mmu-miR-193b-3p,novel_187	OAZ3
ENSFCAG00000010980	mmu-miR-383-3p,novel_154	TDRKH
ENSFCAG00000000301	mmu-miR-301a-3p,mmu-miR-107-5p,mmu-miR-148a-3p,novel_211,novel_169,novel_131,novel_117,mmu-miR-450b-5p,mmu-miR-6982-3p,mmu-miR-135b-5p,novel_62,novel_159,novel_141,novel_68,mmu-miR-495-5p,novel_65,mmu-miR-135a-5p,mmu-miR-93-3p,mmu-miR-330-5p,mmu-miR-3106-5p,mmu-miR-320-5p,mmu-miR-758-3p,mmu-miR-216c-3p,mmu-miR-493-5p,mmu-miR-130b-3p,novel_66,mmu-miR-599,mmu-miR-134-5p,mmu-miR-486a-3p,novel_212,no…	ARHGEF4
ENSFCAG00000024863	mmu-miR-410-3p,mmu-miR-150-5p,novel_201,novel_54,mmu-miR-758-3p,mmu-miR-335-5p,mmu-miR-135a-1-3p,mmu-miR-486a-3p,mmu-miR-125a-3p,mmu-miR-490-5p,mmu-miR-132-3p,mmu-miR-340-5p,novel_196,mmu-miR-1187,novel_103,mmu-miR-181b-2-3p,mmu-miR-146a-5p,mmu-let-7f-5p,mmu-miR-218-1-3p,mmu-let-7a-2-3p,mmu-miR-1b-5p,mmu-miR-6985-3p,mmu-miR-146b-5p,mmu-let-7a-5p,novel_57,mmu-let-7c-1-3p,mmu-miR-30e-3p,mmu-miR-331…	SAP130
ENSFCAG00000027816	novel_86,mmu-miR-574-3p,mmu-miR-23b-3p,novel_194,mmu-miR-15b-5p,novel_53,mmu-miR-484,mmu-let-7e-5p,novel_66,mmu-miR-3085-3p,mmu-let-7g-5p,mmu-miR-6395,mmu-miR-137-3p,mmu-miR-196b-5p,mmu-miR-23a-3p,mmu-miR-3064-5p,mmu-miR-615-3p,mmu-miR-497a-5p,mmu-miR-196a-5p,mmu-let-7f-5p,mmu-miR-98-5p,mmu-miR-16-5p,mmu-miR-322-5p,novel_157,mmu-let-7a-5p,mmu-miR-216a-3p,mmu-miR-15a-5p,mmu-miR-147-5p,novel_105,no…	POLR2D
ENSFCAG00000009043	mmu-miR-429-3p,mmu-miR-1b-3p,mmu-miR-301a-5p,mmu-miR-222-3p,mmu-miR-200c-3p,mmu-miR-185-5p,novel_148,novel_118,mmu-miR-27b-3p,mmu-miR-326-3p,mmu-miR-322-5p,mmu-miR-873a-5p,mmu-miR-221-3p,mmu-miR-208b-5p,mmu-miR-19a-5p,novel_193,novel_76,mmu-miR-497a-5p,novel_123,mmu-let-7g-3p,novel_210,novel_134,novel_130,mmu-miR-23a-5p,mmu-miR-145a-3p,novel_153,mmu-miR-3154,mmu-miR-3059-5p,novel_209,mmu-miR-23b-…	WDR33
ENSFCAG00000013177	novel_99,mmu-miR-497b,novel_204,novel_191,mmu-miR-185-5p,mmu-miR-30c-2-3p,novel_118,mmu-miR-134-3p,mmu-miR-193a-3p,mmu-miR-185-3p,mmu-miR-140-3p,novel_207,mmu-miR-378d,novel_104,mmu-miR-29a-3p,mmu-miR-378a-5p,mmu-miR-326-3p,mmu-miR-204-3p,novel_184,mmu-miR-322-5p,novel_122,novel_210,mmu-miR-6395,mmu-miR-497a-5p,mmu-miR-382-3p,mmu-miR-145a-3p,mmu-miR-532-3p,mmu-miR-764-3p,mmu-miR-708-5p,mmu-miR-32…	LIMS2
ENSFCAG00000009026	novel_168,mmu-miR-200b-3p,mmu-miR-140-5p,mmu-miR-148b-5p,mmu-miR-187-3p,mmu-miR-194-5p,mmu-miR-876-3p,novel_60,novel_202,mmu-miR-30d-3p,novel_157,mmu-miR-30a-3p,mmu-miR-802-5p,mmu-miR-193b-5p,mmu-miR-218-5p,mmu-miR-3059-5p,mmu-miR-497a-5p,mmu-let-7g-3p,mmu-miR-410-5p,mmu-miR-183-3p,mmu-miR-322-5p,mmu-miR-10b-5p,novel_158,novel_76,mmu-miR-217-5p,mmu-miR-200c-3p,mmu-miR-191-3p,novel_148,mmu-miR-378…	IWS1
ENSFCAG00000009488	mmu-miR-326-3p,novel_210,mmu-miR-330-5p,novel_53	PROC
ENSFCAG00000006989	novel_26,mmu-miR-134-5p,mmu-miR-200a-3p,novel_56,mmu-miR-495-3p,novel_107,novel_124,novel_69,mmu-miR-425-5p,novel_212,mmu-miR-141-3p,mmu-miR-191-3p,mmu-let-7f-2-3p,novel_219,mmu-miR-217-5p,mmu-miR-150-5p,novel_173,novel_157,novel_116,novel_13,novel_117	ERCC3
ENSFCAG00000012144	mmu-miR-106b-3p,mmu-miR-497a-5p,mmu-miR-361-5p,mmu-miR-181c-5p,mmu-miR-191-5p,mmu-let-7g-3p,novel_210,mmu-miR-130a-5p,mmu-miR-466i-3p,mmu-miR-322-5p,mmu-miR-16-5p,novel_63,mmu-miR-378a-3p,mmu-miR-326-3p,mmu-miR-320-3p,novel_222,novel_2,mmu-miR-15b-5p,mmu-miR-378b,mmu-miR-200c-3p,novel_46,novel_118,mmu-miR-330-5p,novel_50,mmu-miR-378c,mmu-miR-429-3p,novel_52,mmu-miR-8094,mmu-miR-214-3p,novel_154,m…	CLASP1
ENSFCAG00000029390	novel_34,novel_202,mmu-miR-211-5p,novel_121,mmu-miR-491-5p,mmu-miR-96-5p,mmu-miR-3084-3p,mmu-let-7c-5p,mmu-miR-212-5p,mmu-let-7b-5p,mmu-let-7i-5p,mmu-miR-138-2-3p,novel_118,novel_192,mmu-miR-30c-2-3p,mmu-miR-185-5p,mmu-miR-3071-3p,mmu-miR-27b-3p,mmu-miR-409-5p,mmu-miR-223-5p,mmu-miR-129-5p,mmu-miR-101c,mmu-let-7e-5p,mmu-miR-216b-5p,mmu-miR-145a-5p,mmu-miR-153-3p,mmu-let-7g-5p,mmu-miR-377-3p,novel…	RALB
ENSFCAG00000022135	mmu-miR-15b-5p,mmu-miR-18a-5p,novel_189,novel_114,mmu-miR-486a-3p,novel_38,mmu-miR-135a-1-3p,mmu-miR-10a-5p,mmu-miR-29a-5p,novel_155,novel_77,mmu-miR-370-5p,novel_152,mmu-miR-1187,mmu-miR-199a-5p,novel_222,mmu-miR-671-5p,novel_190,mmu-miR-320-3p,mmu-miR-181b-2-3p,novel_79,novel_212,mmu-miR-542-5p,mmu-miR-188-5p,novel_100,mmu-miR-6985-3p,mmu-let-7c-1-3p,mmu-miR-30e-3p,mmu-miR-381-3p,mmu-miR-6982-3…	EPB41L5
ENSFCAG00000007092	mmu-miR-362-5p,mmu-miR-128-3p,novel_191,mmu-miR-145a-5p,mmu-miR-9-5p,novel_204,novel_52,mmu-miR-34a-3p,mmu-miR-26b-3p,mmu-miR-342-3p,mmu-miR-361-3p,mmu-miR-504-5p,mmu-miR-101c,mmu-let-7e-5p,mmu-miR-214-3p,mmu-miR-484,mmu-miR-103-2-5p,mmu-miR-182-3p,mmu-miR-505-5p,mmu-miR-497a-5p,mmu-miR-377-3p,mmu-miR-221-5p,mmu-miR-450a-1-3p,novel_210,mmu-let-7g-5p,novel_107,mmu-miR-322-5p,mmu-miR-326-3p,novel_1…	STEAP3
ENSFCAG00000023303	novel_67,novel_179,mmu-miR-877-3p,novel_43,mmu-miR-340-3p,mmu-miR-28c,mmu-miR-486a-3p,mmu-miR-1264-5p,novel_215,novel_95,novel_142,mmu-miR-22-3p,mmu-miR-486b-3p,mmu-miR-328-5p,novel_180,novel_52,novel_204,novel_61,mmu-miR-214-5p,mmu-miR-214-3p,novel_149,novel_116,novel_13,mmu-miR-320-5p,mmu-miR-452-5p,mmu-miR-346-3p,mmu-miR-191-3p,mmu-miR-324-5p	C1QL2
ENSFCAG00000014026	novel_59,mmu-miR-6395,novel_51,mmu-miR-146b-3p,mmu-miR-302c-3p,mmu-miR-185-3p,novel_8,mmu-miR-328-3p,mmu-miR-423-5p	MARCO
ENSFCAG00000008978	mmu-miR-466i-3p,novel_153,mmu-let-7g-3p,mmu-miR-466f-3p,mmu-let-7c-1-3p,mmu-miR-217-5p	INSIG2
ENSFCAG00000010870	novel_176,mmu-miR-219b-5p,mmu-miR-98-5p,novel_179,mmu-miR-423-5p,novel_104,mmu-miR-216a-5p,novel_76,mmu-miR-495-3p,mmu-miR-106b-3p,mmu-miR-1a-3p,mmu-miR-107-3p,novel_210,mmu-let-7g-5p,mmu-miR-3085-3p,novel_97,novel_177,mmu-miR-503-5p,mmu-miR-9-5p,mmu-miR-26b-3p,novel_204,mmu-miR-484,mmu-miR-214-3p,mmu-miR-3074-5p,mmu-let-7e-5p,mmu-miR-126a-5p,mmu-miR-1983,mmu-miR-142a-5p,novel_17,mmu-miR-200c-3p,…	CCDC93
ENSFCAG00000000753	novel_75,mmu-miR-200b-3p,mmu-miR-194-5p,mmu-let-7b-3p,novel_1,novel_18,mmu-miR-211-5p,mmu-miR-147-5p,mmu-let-7a-1-3p,mmu-miR-496a-3p,novel_121,mmu-miR-3059-5p,mmu-miR-874-5p,mmu-miR-764-3p,mmu-miR-218-5p,mmu-miR-145a-3p,novel_123,mmu-miR-200a-3p,novel_142,mmu-miR-495-3p,mmu-miR-497a-5p,mmu-miR-3064-5p,mmu-miR-3085-3p,mmu-miR-107-3p,mmu-miR-322-5p,novel_176,mmu-miR-141-3p,novel_76,mmu-miR-378a-5p,…	DDX18
ENSFCAG00000025318	mmu-miR-599,mmu-miR-34b-5p,novel_130,novel_107,mmu-miR-486a-3p,novel_95,novel_123,mmu-miR-671-5p,mmu-miR-29a-3p,novel_152,mmu-miR-423-5p,mmu-miR-873a-5p,mmu-miR-767,mmu-miR-877-3p,mmu-miR-1843b-5p,novel_12,mmu-miR-140-3p,mmu-miR-3074-5p,mmu-miR-182-3p,mmu-miR-497b,mmu-miR-409-3p,novel_136,novel_29,mmu-miR-218-2-3p,mmu-miR-486b-3p,mmu-miR-491-5p,mmu-miR-490-3p,mmu-miR-96-5p,mmu-miR-1264-5p,mmu-miR…	TMEM163
ENSFCAG00000026221	novel_189,novel_73,novel_89,novel_160,mmu-miR-669f-3p,mmu-miR-122-5p,mmu-miR-380-5p,mmu-miR-30a-5p,mmu-miR-30c-5p,mmu-miR-30b-5p,mmu-miR-21a-3p,novel_75,novel_168,mmu-miR-188-3p,mmu-miR-384-5p,novel_119,novel_140,novel_25,mmu-miR-30e-5p,mmu-miR-127-5p	MAP3K19
ENSFCAG00000003640	mmu-miR-299a-5p,mmu-miR-331-3p,mmu-miR-450b-5p,mmu-miR-129b-3p,mmu-miR-19b-1-5p,mmu-miR-17-5p,mmu-miR-192-3p,novel_128,mmu-miR-20b-5p,mmu-miR-181c-3p,novel_4,novel_126,mmu-miR-448-3p,mmu-miR-299b-5p,novel_56,mmu-miR-21a-3p,mmu-miR-136-5p,novel_174,novel_141,novel_159,novel_175,novel_127,mmu-miR-493-5p,mmu-miR-3065-5p,novel_89,mmu-miR-3106-5p,mmu-miR-433-3p,novel_46,mmu-miR-142b,mmu-miR-6516-5p,mm…	RAB3GAP1
ENSFCAG00000024830	mmu-miR-383-3p,novel_192,mmu-miR-135b-3p,mmu-miR-195a-5p,novel_173,mmu-miR-15a-5p,mmu-miR-15b-5p,mmu-miR-199a-3p,novel_7,mmu-miR-129b-3p,mmu-miR-19b-1-5p,novel_10,mmu-miR-494-3p,mmu-miR-107-3p,novel_108,mmu-miR-103-3p,mmu-miR-466i-3p,mmu-miR-495-3p,mmu-miR-505-5p,mmu-miR-497a-5p,mmu-miR-466f-3p,mmu-miR-26b-5p,mmu-miR-19a-5p,mmu-miR-322-5p,mmu-miR-3071-5p,mmu-miR-16-5p,mmu-miR-26a-5p	ZRANB3
ENSFCAG00000027113	mmu-miR-30a-5p,novel_153,mmu-miR-214-5p,novel_112,mmu-miR-381-3p,mmu-let-7c-1-3p,novel_157,mmu-miR-23b-5p,mmu-miR-301a-3p,novel_173,novel_211,novel_202,novel_6,mmu-miR-30e-5p,novel_80,mmu-miR-122-3p,mmu-miR-876-3p,novel_62,mmu-miR-21a-3p,mmu-miR-140-5p,mmu-miR-30c-5p,mmu-miR-3074-5p,mmu-miR-30b-5p,mmu-miR-34a-3p,novel_127,mmu-miR-130b-3p,mmu-miR-30d-5p,mmu-miR-134-3p,mmu-miR-193a-3p,mmu-miR-3071-…	R3HDM1
ENSFCAG00000031029	mmu-miR-491-5p,novel_11,mmu-miR-138-5p,mmu-miR-494-3p,mmu-miR-148b-5p,mmu-let-7b-5p,mmu-miR-130b-5p,novel_60,mmu-miR-32-3p,mmu-miR-299b-3p,novel_33,mmu-miR-483-3p,mmu-miR-363-3p,novel_121,mmu-miR-181b-1-3p,novel_134,mmu-miR-450a-1-3p,mmu-miR-3064-5p,mmu-miR-361-5p,mmu-miR-377-3p,mmu-miR-92b-3p,mmu-miR-326-3p,mmu-miR-183-3p,novel_192,mmu-miR-499-5p,mmu-miR-1197-5p,mmu-miR-140-3p,novel_197,mmu-miR-…	UBXN4
ENSFCAG00000013595	mmu-miR-221-3p,mmu-miR-671-5p,novel_115,mmu-miR-204-3p,mmu-miR-3059-3p,novel_119,mmu-miR-876-3p,mmu-miR-873a-5p,novel_4,mmu-miR-3064-3p,novel_124,mmu-miR-144-3p,novel_218,mmu-miR-140-5p,mmu-miR-222-3p,novel_53,mmu-miR-152-5p,novel_47,mmu-miR-376a-5p,mmu-miR-1b-3p,mmu-miR-23a-5p,novel_201,mmu-miR-182-5p,mmu-miR-421-3p,mmu-miR-199a-3p,mmu-miR-217-5p,mmu-let-7f-2-3p,mmu-miR-142b	MCM6
ENSFCAG00000014295	mmu-miR-21a-3p,mmu-miR-136-5p,mmu-miR-450a-1-3p,novel_75,mmu-miR-345-3p,mmu-miR-210-5p,mmu-miR-181b-5p,mmu-miR-181d-5p,novel_25,mmu-miR-183-3p,novel_1,mmu-miR-216a-5p,mmu-miR-450b-3p,mmu-miR-1983,novel_189,mmu-miR-421-3p,mmu-miR-335-3p,mmu-miR-670-5p,mmu-miR-421-5p,mmu-miR-8094,mmu-miR-214-3p,mmu-miR-181a-5p,mmu-miR-129b-3p,mmu-miR-412-3p	DARS
ENSFCAG00000015575	mmu-let-7a-2-3p,novel_208,mmu-miR-130a-5p,mmu-let-7g-3p,novel_90,mmu-miR-148b-5p,mmu-miR-132-3p,novel_172,novel_75,mmu-miR-1a-3p,novel_38,mmu-miR-144-3p,mmu-miR-139-5p,novel_154,novel_117,novel_138,mmu-miR-493-5p,mmu-miR-338-3p,mmu-miR-9-5p,mmu-miR-200c-5p,mmu-miR-421-3p,novel_150,mmu-miR-185-5p,mmu-miR-3071-3p,novel_118,novel_7,mmu-miR-129-5p,mmu-miR-206-3p,novel_214	CXCR4
ENSFCAG00000022918	mmu-miR-383-3p,novel_192,mmu-miR-21a-5p,mmu-miR-144-3p,mmu-miR-3106-5p,mmu-miR-186-5p,novel_218,mmu-miR-129b-5p,novel_25,novel_65	HNMT
ENSFCAG00000028623	novel_177,mmu-miR-101a-5p,mmu-miR-411-3p,mmu-miR-218-2-3p,mmu-miR-504-5p,mmu-miR-182-5p,mmu-miR-361-3p,mmu-miR-153-3p,mmu-miR-8094,mmu-miR-484,mmu-miR-182-3p,mmu-miR-1983,mmu-miR-142a-5p,mmu-miR-3074-1-3p,mmu-miR-223-5p,mmu-miR-217-5p,novel_192,mmu-miR-128-3p,mmu-miR-499-3p,mmu-miR-193a-3p,mmu-miR-93-5p,mmu-miR-219b-5p,mmu-miR-183-3p,mmu-miR-20a-5p,novel_179,mmu-miR-376b-5p,mmu-miR-141-3p,mmu-miR…	SPOPL
ENSFCAG00000023845	mmu-miR-543-3p,mmu-miR-142b,mmu-miR-199a-3p,mmu-miR-15b-5p,mmu-miR-335-5p,mmu-miR-130b-3p,novel_114,novel_54,mmu-miR-490-5p,mmu-miR-599,novel_110,mmu-miR-129b-5p,mmu-miR-196b-5p,mmu-miR-196a-5p,mmu-miR-450b-3p,mmu-miR-127-5p,novel_170,mmu-miR-218-1-3p,mmu-miR-199a-5p,mmu-miR-15b-3p,novel_208,novel_190,mmu-miR-671-5p,mmu-miR-590-3p,mmu-miR-384-3p,mmu-miR-767,novel_162,mmu-miR-16-5p,novel_205,mmu-m…	ACVR2A
ENSFCAG00000029890	mmu-miR-210-5p	ORC4
ENSFCAG00000028925	novel_150,mmu-miR-3071-3p,mmu-miR-216a-3p,mmu-miR-410-3p,mmu-miR-188-5p,novel_100,mmu-miR-200c-3p,mmu-miR-211-5p,novel_216,mmu-miR-493-5p,mmu-miR-216b-5p,mmu-miR-429-3p,novel_54,mmu-miR-338-3p,mmu-miR-7a-1-3p,novel_186,mmu-miR-3084-3p,mmu-miR-200a-3p,mmu-miR-126b-5p,mmu-miR-200b-3p,mmu-miR-302c-3p,mmu-miR-10a-5p,mmu-miR-204-5p,mmu-miR-532-5p,mmu-miR-141-3p,mmu-miR-384-3p,mmu-miR-32-3p,mmu-miR-10b…	MBD5
ENSFCAG00000023979	mmu-let-7e-5p,mmu-miR-103-2-5p,mmu-miR-34a-3p,mmu-miR-362-5p,novel_192,mmu-miR-93-5p,mmu-miR-20a-5p,mmu-miR-98-5p,mmu-miR-130a-3p,mmu-let-7g-5p,mmu-miR-107-3p,mmu-let-7g-3p,mmu-miR-384-5p,mmu-miR-495-3p,mmu-miR-181c-5p,novel_142,mmu-miR-181a-5p,mmu-miR-103-1-5p,mmu-miR-30a-3p,mmu-miR-19b-3p,mmu-miR-500-5p,mmu-miR-30d-3p,mmu-miR-106b-5p,mmu-miR-302a-3p,mmu-miR-211-5p,novel_1,mmu-miR-30e-5p,mmu-miR…	EPC2
ENSFCAG00000025089	mmu-miR-670-5p,mmu-miR-19b-1-5p,mmu-miR-129b-3p,novel_3,mmu-miR-143-5p,mmu-miR-874-3p,mmu-miR-17-5p,mmu-miR-186-5p,novel_72,novel_145,novel_7,mmu-miR-383-3p,mmu-miR-195a-5p,mmu-miR-107-5p,mmu-miR-301a-3p,mmu-miR-15a-5p,mmu-miR-3059-3p,mmu-miR-20b-5p,novel_4,mmu-miR-6516-3p,novel_120,mmu-miR-302c-3p,novel_68,novel_174,mmu-miR-3065-3p,mmu-miR-135b-5p,novel_127,novel_53,mmu-miR-31-5p,novel_89,mmu-mi…	KIF5C
ENSFCAG00000023508	mmu-miR-3071-3p,mmu-miR-128-3p,novel_192,mmu-miR-93-5p,mmu-miR-1843b-5p,mmu-miR-27b-3p,mmu-miR-217-5p,mmu-miR-200c-3p,mmu-miR-216b-5p,novel_197,mmu-miR-429-3p,novel_10,mmu-miR-26b-3p,mmu-miR-181b-1-3p,mmu-miR-377-3p,mmu-miR-495-3p,mmu-miR-361-5p,novel_76,novel_188,mmu-miR-29a-3p,novel_119,mmu-miR-877-3p,mmu-miR-376b-5p,mmu-miR-20a-5p,novel_34,mmu-miR-147-5p,mmu-miR-302a-3p,mmu-miR-338-5p,mmu-miR-…	RND3
ENSFCAG00000006778	mmu-miR-200b-3p,novel_75,mmu-miR-3084-3p,mmu-miR-1264-5p,mmu-miR-194-5p,mmu-miR-21a-5p,novel_210,mmu-miR-877-3p,novel_65,mmu-miR-326-3p,novel_205,novel_208,mmu-miR-200c-3p,mmu-miR-26a-1-3p,novel_73,novel_207,novel_37,mmu-miR-216a-3p,mmu-miR-184-5p,mmu-miR-421-3p,novel_118,mmu-miR-330-5p,mmu-miR-153-3p,mmu-miR-496a-3p,mmu-miR-122-5p,mmu-miR-409-3p,novel_127,mmu-miR-152-5p,mmu-miR-429-3p,mmu-miR-80…	NEB
ENSFCAG00000024935	novel_182,mmu-miR-338-3p,mmu-miR-421-5p,mmu-miR-374c-3p,mmu-miR-17-5p,mmu-miR-186-5p,novel_169,novel_7,mmu-miR-107-5p,novel_25,mmu-miR-20b-5p,mmu-miR-30c-1-3p,novel_80,novel_120,mmu-miR-16-2-3p,novel_70,novel_56,mmu-miR-122-5p,mmu-miR-493-5p,novel_200,mmu-miR-199a-3p,novel_189,mmu-miR-206-3p,mmu-miR-543-3p,novel_205,mmu-miR-26a-5p,mmu-miR-148a-5p,mmu-miR-370-5p,mmu-miR-320-3p,mmu-miR-29b-1-5p,mmu…	CACNB4
ENSFCAG00000025382	mmu-miR-1a-3p,mmu-miR-139-5p,mmu-miR-221-5p,mmu-miR-505-5p,mmu-let-7g-3p,mmu-miR-107-3p,mmu-miR-10b-5p,novel_63,novel_158,mmu-miR-200c-3p,mmu-miR-1983,novel_148,mmu-miR-3071-3p,novel_192,mmu-miR-362-5p,mmu-miR-182-5p,mmu-miR-218-2-3p,novel_97,mmu-miR-429-3p,mmu-miR-182-3p,mmu-miR-484,mmu-miR-200b-3p,novel_75,mmu-miR-212-5p,novel_15,mmu-miR-138-1-3p,mmu-miR-188-3p,mmu-miR-491-5p,mmu-miR-32-3p,mmu-…	STAM2
ENSFCAG00000005239	novel_145,mmu-let-7f-1-3p,mmu-miR-331-5p,mmu-miR-184-5p,mmu-miR-381-3p,mmu-miR-28a-5p,mmu-miR-874-3p,novel_41,mmu-miR-145b,mmu-miR-124-3p,novel_26,novel_215,mmu-miR-98-3p,mmu-miR-190a-5p,novel_108,novel_167,novel_25,mmu-miR-28c,mmu-miR-101a-3p,mmu-miR-190b-5p,mmu-miR-26a-1-3p,mmu-miR-142b,mmu-miR-410-3p,mmu-miR-200a-5p,mmu-miR-543-3p,mmu-miR-6516-5p,mmu-miR-9-3p,mmu-miR-1251-5p,mmu-miR-409-3p,mmu…	FMNL2
ENSFCAG00000005241	mmu-miR-135a-5p,mmu-miR-3071-5p,novel_167,novel_65,novel_206,mmu-miR-223-3p,novel_70,novel_56,mmu-miR-497a-3p,mmu-miR-21a-3p,novel_90,mmu-miR-151-3p,mmu-miR-133a-5p,mmu-miR-381-3p,novel_41,mmu-let-7f-1-3p,mmu-miR-29b-3p,novel_100,novel_57,mmu-let-7a-5p,novel_37,novel_101,mmu-miR-199a-5p,mmu-let-7f-5p,mmu-miR-15b-3p,mmu-miR-1b-5p,novel_212,novel_21,novel_187,mmu-miR-1a-1-5p,mmu-miR-129b-5p,novel_3…	PRPF40A
ENSFCAG00000005242	mmu-miR-200a-5p,mmu-miR-129-5p,mmu-miR-3074-1-3p,mmu-miR-30c-5p,mmu-miR-101c,mmu-miR-30f,mmu-miR-214-3p,mmu-miR-30b-5p,mmu-miR-30d-5p,mmu-miR-130a-5p,mmu-miR-137-3p,novel_178,mmu-miR-152-3p,mmu-miR-200b-5p,mmu-miR-22-5p,mmu-miR-147-5p,mmu-miR-30d-3p,mmu-miR-148a-3p,novel_57,novel_105,mmu-miR-148b-3p,mmu-miR-331-5p,mmu-miR-452-5p,novel_73,mmu-miR-19b-1-5p,mmu-miR-30a-5p,mmu-miR-874-3p,mmu-miR-143-…	ARL6IP6
ENSFCAG00000029250	mmu-let-7f-5p,novel_2,mmu-miR-204-5p,mmu-miR-22-5p,novel_205,mmu-miR-384-3p,mmu-miR-1187,mmu-miR-125a-3p,novel_21,mmu-miR-133b-3p,novel_149,mmu-miR-3065-5p,mmu-miR-320-5p,mmu-miR-24-1-5p,novel_54,novel_114,mmu-miR-335-3p,mmu-miR-30d-5p,mmu-miR-543-3p,mmu-miR-93-3p,novel_46,mmu-miR-142b,mmu-miR-299b-5p,mmu-miR-448-3p,mmu-miR-7689-3p,mmu-miR-3071-5p,novel_90,novel_175,novel_70,mmu-miR-98-3p,novel_2…	KCNJ3
ENSFCAG00000011696	mmu-miR-148b-5p,mmu-miR-302b-3p,novel_181,novel_75,novel_14,mmu-miR-485-3p,mmu-miR-30e-5p,novel_8,mmu-miR-101a-3p,mmu-miR-210-3p,mmu-miR-466i-5p,mmu-miR-20b-5p,mmu-miR-30c-1-3p,mmu-miR-365-3p,mmu-miR-449a-5p,mmu-miR-421-3p,mmu-miR-147-5p,mmu-miR-106b-5p,mmu-miR-17-5p,mmu-miR-302a-3p,novel_214,mmu-miR-211-5p,mmu-miR-34c-5p,mmu-miR-145b,mmu-miR-193b-5p,novel_182,mmu-miR-34a-5p,novel_199,mmu-miR-132…	NR4A2
ENSFCAG00000007503	mmu-miR-152-5p,mmu-miR-30a-3p,mmu-miR-30e-3p,novel_54,mmu-miR-28a-5p,mmu-miR-145a-5p,mmu-miR-708-5p,mmu-miR-670-5p,mmu-miR-145b,mmu-miR-218-5p,mmu-miR-29b-2-5p,novel_46,mmu-miR-3071-3p,novel_220,mmu-miR-30d-3p,mmu-miR-365-1-5p,mmu-miR-125b-5p,mmu-miR-125a-5p,novel_70,mmu-miR-135a-1-3p,novel_22,mmu-miR-365-2-5p,mmu-miR-151-3p,novel_175,novel_186	GALNT5
ENSFCAG00000028553	mmu-miR-3065-3p,mmu-miR-135b-5p,novel_159,novel_70,mmu-miR-376c-5p,novel_144,mmu-miR-302c-3p,mmu-miR-3963,mmu-miR-16-2-3p,mmu-miR-448-3p,novel_25,mmu-miR-135a-5p,mmu-miR-3071-5p,mmu-miR-6957-3p,mmu-miR-425-5p,novel_4,mmu-miR-192-5p,novel_211,mmu-miR-17-5p,mmu-miR-331-5p,novel_7,novel_145,novel_216,novel_3,novel_41,mmu-miR-19b-1-5p,mmu-miR-30e-3p,mmu-miR-670-5p,novel_110,mmu-miR-130a-5p,mmu-miR-10…	CYTIP
ENSFCAG00000007319	novel_179,mmu-miR-98-5p,mmu-miR-450b-3p,mmu-miR-141-3p,mmu-miR-196a-5p,mmu-miR-411-5p,mmu-miR-218-1-3p,mmu-let-7f-5p,mmu-miR-135a-2-3p,mmu-miR-196b-5p,mmu-miR-200a-3p,mmu-miR-361-5p,mmu-miR-130a-5p,novel_110,mmu-let-7g-5p,mmu-miR-409-3p,novel_204,novel_29,mmu-miR-380-5p,mmu-miR-320-5p,mmu-miR-30c-5p,mmu-miR-216b-5p,mmu-let-7e-5p,mmu-miR-18a-3p,mmu-miR-101c,mmu-miR-30f,mmu-miR-30b-5p,mmu-miR-433-3…	CCDC148
ENSFCAG00000007573	novel_121,mmu-miR-363-3p,novel_138,mmu-miR-218-5p,novel_6,mmu-miR-148b-3p,mmu-miR-483-3p,novel_34,mmu-miR-216a-3p,mmu-miR-466i-5p,mmu-miR-876-3p,mmu-miR-25-3p,mmu-miR-29c-3p,mmu-miR-139-3p,mmu-miR-140-5p,mmu-miR-466f-3p,mmu-miR-181b-5p,mmu-miR-188-3p,mmu-miR-181d-5p,mmu-miR-429-3p,mmu-miR-32-5p,mmu-miR-26b-3p,mmu-miR-34b-3p,mmu-miR-484,novel_197,mmu-miR-128-3p,mmu-miR-669f-3p,novel_176,mmu-miR-10…	BAZ2B
ENSFCAG00000025572	mmu-miR-29b-3p,novel_37,novel_32,mmu-miR-133a-5p,mmu-miR-381-3p,mmu-let-7c-1-3p,novel_41,mmu-miR-497a-3p,mmu-miR-21a-3p,novel_215,mmu-miR-144-3p,mmu-miR-7a-5p,mmu-miR-3064-3p,novel_65,novel_206,mmu-miR-135a-5p,mmu-miR-16-2-3p,mmu-miR-23b-3p,novel_29,mmu-miR-409-3p,novel_200,mmu-miR-29a-5p,mmu-miR-23a-3p,mmu-miR-486a-3p,mmu-miR-125a-3p,mmu-miR-340-5p,novel_162,novel_101,novel_103,mmu-miR-181b-2-3p…	2016-03-07
ENSFCAG00000023012	novel_90,mmu-miR-3074-1-3p,mmu-miR-3071-5p	ITGB6
ENSFCAG00000012524	mmu-let-7g-3p,mmu-miR-19b-3p,novel_4,mmu-miR-19a-3p	RBMS1
ENSFCAG00000004774	mmu-miR-200a-3p,mmu-miR-495-3p,mmu-miR-369-5p,mmu-miR-384-5p,novel_90,mmu-miR-873a-5p,mmu-miR-3071-5p,mmu-miR-30e-5p,novel_212,mmu-miR-141-3p,mmu-miR-6516-3p,novel_125,mmu-miR-15b-3p,novel_145,mmu-miR-142b,mmu-miR-144-5p,mmu-miR-26b-3p,mmu-miR-30d-5p,mmu-miR-30a-5p,novel_153	TANK
ENSFCAG00000030865	mmu-miR-877-5p,mmu-miR-199a-3p,mmu-miR-23b-3p,mmu-miR-128-3p,novel_93,mmu-miR-504-5p,mmu-miR-32-5p,mmu-miR-1b-3p,novel_53,mmu-miR-758-3p,mmu-miR-875-5p,mmu-miR-34b-3p,mmu-miR-200a-3p,mmu-miR-23a-3p,mmu-miR-495-3p,mmu-miR-486a-3p,mmu-miR-361-5p,mmu-miR-194-2-3p,mmu-miR-26a-5p,mmu-miR-26b-5p,mmu-miR-216a-5p,mmu-miR-141-3p,novel_6,novel_214,mmu-miR-216a-3p,novel_173,mmu-miR-496a-3p,mmu-miR-363-3p,mm…	PSMD14
ENSFCAG00000004460	mmu-miR-208a-3p,mmu-miR-450a-1-3p,novel_38,novel_79,mmu-miR-450b-3p,mmu-miR-152-3p,mmu-miR-204-5p,novel_43,novel_178,novel_101,mmu-miR-499-3p,mmu-miR-574-3p,novel_192,novel_219,novel_92,mmu-miR-320-5p,mmu-miR-214-3p,mmu-miR-208b-3p,mmu-miR-101c,mmu-miR-182-5p,mmu-miR-145a-5p,mmu-miR-3074-2-3p,mmu-miR-3065-3p,mmu-miR-135b-5p,novel_56,novel_70,novel_1,mmu-miR-135a-5p,mmu-miR-147-5p,mmu-miR-148a-3p,…	DPP4
ENSFCAG00000026208	novel_145,novel_7,novel_209,mmu-miR-452-5p,mmu-miR-374c-5p,mmu-miR-17-5p,mmu-miR-183-5p,mmu-miR-106b-5p,mmu-miR-186-5p,mmu-miR-107-5p,novel_157,mmu-miR-421-5p,mmu-miR-103-1-5p,mmu-miR-376a-5p,mmu-miR-181a-5p,mmu-miR-450b-5p,mmu-miR-145b,novel_153,novel_51,mmu-miR-7a-5p,mmu-miR-1839-5p,mmu-miR-181b-5p,mmu-miR-181d-5p,novel_174,mmu-miR-486b-3p,mmu-miR-494-3p,mmu-miR-27a-3p,novel_4,mmu-miR-32-3p,mmu…	GCA
ENSFCAG00000004700	mmu-miR-24-1-5p,mmu-miR-34a-3p,mmu-miR-335-5p,mmu-miR-3065-5p,mmu-miR-30f,mmu-miR-380-5p,novel_197,mmu-miR-758-3p,mmu-miR-15b-5p,mmu-miR-1197-5p,mmu-miR-499-3p,mmu-miR-543-3p,mmu-miR-322-5p,novel_205,mmu-miR-16-5p,mmu-miR-148a-5p,mmu-miR-376b-5p,novel_122,mmu-miR-1a-2-5p,novel_188,mmu-miR-497a-5p,mmu-miR-3064-5p,mmu-miR-377-3p,mmu-miR-758-5p,mmu-miR-107-3p,mmu-miR-599,mmu-miR-103-3p,mmu-miR-125a-…	COBLL1
ENSFCAG00000024481	mmu-miR-873a-5p,novel_171,mmu-miR-322-5p,mmu-miR-138-2-3p,mmu-miR-16-5p,mmu-miR-141-3p,mmu-miR-200a-3p,mmu-miR-497a-5p,mmu-miR-221-5p,mmu-miR-181b-5p,mmu-miR-181d-5p,mmu-miR-574-5p,mmu-miR-376a-5p,mmu-miR-15b-5p,mmu-miR-499-3p,mmu-miR-15a-5p,mmu-miR-195a-5p,mmu-miR-421-3p	XIRP2
ENSFCAG00000011272	mmu-miR-299a-5p,mmu-miR-32-5p,novel_121,mmu-miR-30d-5p,mmu-miR-363-3p,mmu-miR-670-5p,mmu-miR-145a-3p,novel_153,mmu-miR-450b-5p,novel_154,mmu-miR-30a-5p,mmu-miR-1298-3p,novel_28,mmu-miR-6985-3p,novel_157,mmu-miR-92a-3p,mmu-miR-551b-3p,mmu-miR-6516-5p,mmu-miR-26a-5p,mmu-miR-92b-3p,novel_167,mmu-miR-25-3p,novel_2,novel_126,mmu-miR-26b-5p,mmu-miR-382-5p,mmu-miR-30e-5p,mmu-miR-138-1-3p,mmu-miR-22-3p,m…	STK39
ENSFCAG00000010646	novel_112,mmu-miR-19b-3p,mmu-miR-299a-5p,mmu-miR-19a-3p,novel_138,mmu-miR-211-5p,mmu-miR-106b-5p,mmu-miR-17-5p,mmu-miR-301a-3p,mmu-miR-425-5p,mmu-miR-466i-5p,mmu-miR-3059-3p,mmu-miR-20b-5p,mmu-miR-33-5p,mmu-miR-130b-5p,novel_31,novel_183,mmu-miR-136-5p,mmu-miR-490-3p,mmu-miR-3084-3p,novel_215,novel_175,mmu-miR-3074-2-3p,mmu-miR-345-3p,mmu-miR-148b-5p,novel_127,novel_204,mmu-miR-153-3p,novel_114,n…	NOSTRIN
ENSFCAG00000010648	novel_63,mmu-miR-497a-3p,mmu-miR-135a-1-3p,mmu-miR-216a-3p	SPC25
ENSFCAG00000030802	novel_215,mmu-miR-103-3p,mmu-miR-3065-3p,novel_48,mmu-miR-107-3p,novel_65,mmu-miR-592-3p,novel_193,mmu-miR-338-5p,mmu-miR-331-5p,mmu-let-7f-1-3p,mmu-miR-186-5p,novel_160,mmu-miR-6982-3p,mmu-miR-338-3p,mmu-miR-30e-3p,mmu-miR-30a-3p,novel_153	FASTKD1
ENSFCAG00000025828	novel_26,mmu-miR-134-5p,mmu-miR-140-5p,novel_69,mmu-miR-365-3p,mmu-miR-876-3p,mmu-miR-25-3p,mmu-miR-92b-3p,mmu-miR-125b-5p,mmu-miR-125a-5p,mmu-miR-223-5p,mmu-miR-708-3p,mmu-miR-338-5p,mmu-miR-92a-3p,mmu-miR-9-5p,mmu-miR-32-5p,mmu-miR-363-3p,mmu-miR-195a-3p,novel_41	CCDC173
ENSFCAG00000011599	mmu-miR-30f,mmu-miR-301a-5p,mmu-miR-216b-5p,mmu-let-7e-5p,mmu-miR-592-5p,mmu-miR-429-3p,mmu-miR-26b-3p,novel_52,novel_10,mmu-miR-34a-3p,mmu-miR-574-3p,novel_191,novel_194,mmu-miR-93-5p,mmu-miR-200c-3p,mmu-miR-19a-5p,mmu-miR-204-3p,mmu-miR-322-5p,mmu-miR-877-3p,mmu-miR-98-5p,mmu-miR-20a-5p,mmu-let-7g-5p,mmu-miR-6395,mmu-miR-466i-3p,mmu-miR-3085-3p,mmu-miR-139-5p,mmu-miR-3064-5p,mmu-miR-382-3p,mmu-…	KLHL23
ENSFCAG00000031648	mmu-miR-218-5p,novel_153,mmu-miR-505-3p,novel_157,mmu-miR-302a-3p,novel_125,mmu-miR-33-5p,mmu-miR-138-2-3p,mmu-miR-148b-5p,mmu-miR-328-5p,mmu-miR-345-3p,novel_11,mmu-miR-194-5p,mmu-miR-302b-3p,mmu-miR-3084-3p,mmu-miR-466f-3p,novel_15,mmu-miR-216b-5p,mmu-miR-875-5p,mmu-miR-26b-3p,novel_52,mmu-miR-30c-2-3p,mmu-miR-669f-3p,novel_191,mmu-miR-3071-3p,mmu-miR-216a-5p,mmu-miR-19a-5p,novel_104,novel_119,…	UBR3
ENSFCAG00000012076	novel_13,mmu-let-7e-5p,mmu-miR-214-3p,novel_52,mmu-miR-26b-3p,mmu-miR-342-3p,mmu-miR-34a-3p,mmu-miR-145a-5p,mmu-miR-497b,mmu-miR-1843b-5p,novel_118,mmu-miR-185-5p,novel_191,mmu-miR-191-3p,mmu-miR-299a-3p,mmu-miR-140-3p,mmu-miR-381-5p,novel_76,mmu-miR-378a-5p,mmu-miR-141-3p,mmu-miR-200b-5p,mmu-miR-873a-5p,mmu-miR-98-5p,mmu-miR-219b-5p,mmu-miR-204-3p,mmu-miR-410-5p,mmu-miR-107-3p,mmu-let-7g-5p,mmu-…	MYO3B
ENSFCAG00000029820	mmu-miR-103-3p,mmu-miR-34b-5p,mmu-miR-340-5p,novel_38,mmu-miR-137-3p,mmu-miR-129b-5p,mmu-miR-146a-5p,mmu-miR-29b-1-5p,novel_101,mmu-miR-1187,mmu-miR-215-3p,mmu-miR-16-5p,mmu-miR-543-3p,mmu-miR-15b-5p,mmu-miR-199a-3p,mmu-miR-3065-5p,mmu-miR-409-3p,novel_201,mmu-miR-24-1-5p,mmu-miR-21a-3p,mmu-miR-376c-5p,mmu-miR-7a-5p,mmu-miR-490-3p,novel_126,mmu-miR-30c-1-3p,mmu-miR-20b-5p,novel_25,mmu-miR-15a-5p,…	GORASP2
ENSFCAG00000004724	mmu-miR-200a-3p,novel_68,mmu-let-7g-3p,mmu-miR-135b-5p,mmu-miR-135a-5p,novel_176,novel_170,novel_222,mmu-miR-218-1-3p,novel_138,mmu-miR-493-5p,mmu-miR-3963,mmu-miR-141-3p	DCAF17
ENSFCAG00000004593	novel_136,mmu-miR-10b-5p,mmu-miR-425-5p,mmu-miR-219a-2-3p,mmu-miR-183-3p,mmu-miR-152-5p,mmu-miR-339-5p,mmu-miR-10a-5p,novel_7,novel_168,mmu-miR-338-5p,novel_55,mmu-miR-499-3p,novel_134	DYNC1I2
ENSFCAG00000002475	mmu-let-7f-1-3p,mmu-miR-486a-5p,mmu-miR-185-3p,mmu-miR-6516-5p,mmu-miR-383-3p,mmu-miR-744-5p,mmu-let-7a-1-3p,novel_53,mmu-miR-874-3p,mmu-miR-216b-5p,mmu-miR-484,mmu-miR-3154,mmu-miR-615-3p,mmu-miR-144-3p,mmu-miR-377-3p,mmu-let-7g-3p,mmu-let-7a-2-3p	HAT1
ENSFCAG00000031620	mmu-miR-23a-3p,mmu-miR-135a-1-3p,mmu-miR-130a-5p,mmu-miR-33-3p,mmu-miR-378a-3p,mmu-miR-590-3p,mmu-miR-215-3p,mmu-miR-148a-5p,mmu-miR-152-3p,novel_178,mmu-miR-320-3p,novel_79,novel_89,mmu-miR-142b,mmu-miR-9-3p,mmu-miR-23b-3p,mmu-miR-92a-3p,mmu-miR-1251-3p,mmu-miR-130b-3p,novel_180,novel_54,novel_47,mmu-miR-24-1-5p,novel_29,mmu-miR-18a-3p,mmu-miR-29b-2-5p,mmu-miR-497a-3p,novel_108,mmu-miR-181c-3p,n…	PDK1
ENSFCAG00000022845	mmu-miR-7689-3p,novel_167,mmu-miR-30c-1-3p,mmu-miR-32-3p,mmu-miR-876-3p,mmu-miR-33-5p,mmu-miR-3059-3p,mmu-miR-196a-2-3p,mmu-miR-3074-2-3p,mmu-miR-194-5p,novel_90,mmu-miR-148b-5p,mmu-miR-140-5p,novel_183,novel_15,mmu-miR-1264-5p,mmu-miR-193b-5p,novel_182,novel_121,mmu-let-7c-1-3p,mmu-miR-147-5p,mmu-miR-301a-3p,novel_211,novel_9,novel_105,mmu-miR-148a-3p,mmu-miR-483-3p,mmu-miR-148b-3p,mmu-miR-192-3…	CIR1
ENSFCAG00000027595	mmu-miR-302a-3p,novel_73,mmu-miR-183-5p,mmu-miR-211-5p,novel_220,mmu-miR-421-3p,novel_34,mmu-miR-19b-3p,mmu-miR-802-5p,novel_138,mmu-miR-374b-5p,mmu-miR-181a-5p,mmu-miR-302b-3p,mmu-miR-466f-3p,novel_15,mmu-miR-323-5p,mmu-miR-328-5p,mmu-miR-494-3p,mmu-miR-188-3p,mmu-miR-181d-5p,mmu-miR-181b-5p,mmu-miR-32-3p,novel_8,mmu-miR-126a-5p,mmu-miR-140-3p,mmu-miR-3071-3p,mmu-miR-499-5p,mmu-miR-574-3p,mmu-mi…	ATF2
ENSFCAG00000031244	mmu-miR-191-3p,novel_118,mmu-miR-499-3p,mmu-miR-27b-3p,mmu-miR-30b-5p,mmu-miR-30f,mmu-miR-216b-5p,mmu-miR-101c,novel_13,mmu-miR-222-5p,mmu-miR-377-3p,mmu-miR-497a-5p,mmu-miR-200a-3p,novel_123,novel_107,mmu-miR-384-5p,mmu-miR-466i-3p,novel_63,mmu-miR-322-5p,mmu-miR-216a-5p,mmu-miR-141-3p,novel_6,mmu-miR-211-5p,novel_220,novel_34,novel_160,mmu-miR-466f-3p,mmu-miR-148b-5p,mmu-miR-494-3p,novel_198,mm…	KIAA1715
ENSFCAG00000023730	mmu-miR-1251-5p,novel_201,mmu-miR-30d-5p,novel_53,mmu-miR-335-5p,mmu-miR-3065-5p,novel_28,mmu-miR-142b,mmu-miR-324-3p,mmu-miR-330-5p,mmu-miR-148a-5p,mmu-miR-378a-3p,mmu-miR-26a-5p,novel_212,mmu-miR-26b-5p,novel_222,mmu-miR-24-3p,novel_78,mmu-miR-486a-3p,mmu-miR-33-3p,novel_19,mmu-miR-19a-3p,mmu-miR-338-3p,mmu-miR-28a-5p,mmu-let-7c-1-3p,mmu-miR-30a-5p,novel_147,novel_41,novel_117,mmu-miR-450a-5p,m…	HOXD8
ENSFCAG00000030099	mmu-miR-219b-3p,mmu-miR-144-3p,mmu-miR-144-5p,mmu-miR-6516-3p	MTX2
ENSFCAG00000025945	mmu-miR-20b-5p,mmu-miR-3071-5p,mmu-miR-27a-3p,novel_4,novel_39,mmu-miR-448-3p,novel_120,mmu-miR-144-3p,novel_70,mmu-miR-21a-3p,mmu-miR-3064-3p,novel_174,novel_159,mmu-miR-133a-3p,novel_16,mmu-miR-331-5p,mmu-miR-17-5p,novel_100,mmu-miR-195a-5p,mmu-miR-15a-5p,novel_173,mmu-miR-16-5p,mmu-miR-202-5p,mmu-miR-370-5p,mmu-miR-1a-2-5p,novel_208,novel_178,mmu-miR-181b-2-3p,mmu-miR-127-5p,novel_79,mmu-miR-1…	PLEKHA3
ENSFCAG00000018982	mmu-miR-590-3p,mmu-miR-15b-3p,mmu-miR-382-5p,novel_56,mmu-miR-24-3p,mmu-miR-23a-3p,mmu-miR-323-5p,mmu-miR-494-3p,novel_159,mmu-miR-30a-3p,mmu-miR-381-3p,mmu-miR-30e-3p,mmu-miR-145a-5p,mmu-miR-145b,novel_153,mmu-miR-101c,mmu-miR-186-5p,mmu-miR-338-5p,novel_128,mmu-miR-23b-3p,mmu-miR-30d-3p,mmu-miR-147-5p,mmu-miR-499-3p	CWC22
ENSFCAG00000015527	mmu-miR-15a-5p,novel_34,mmu-miR-195a-5p,novel_214,mmu-miR-106b-5p,mmu-miR-17-5p,novel_73,mmu-miR-186-5p,novel_16,mmu-miR-363-3p,mmu-miR-21a-5p,novel_159,mmu-miR-21a-3p,mmu-miR-136-5p,novel_75,mmu-miR-217-3p,novel_18,mmu-miR-25-3p,mmu-miR-20b-5p,mmu-miR-499-3p,mmu-miR-92a-3p,mmu-miR-93-5p,novel_189,mmu-let-7f-2-3p,mmu-miR-15b-5p,mmu-miR-142a-5p,mmu-miR-875-5p,mmu-miR-222-5p,mmu-miR-30f,mmu-miR-182…	SSFA2
ENSFCAG00000026076	mmu-miR-493-5p,novel_137,mmu-miR-30d-5p,mmu-miR-433-3p,mmu-miR-1a-2-5p,novel_88,mmu-miR-152-3p,mmu-miR-22-5p,mmu-miR-16-5p,mmu-miR-215-3p,novel_199,novel_110,mmu-miR-33-3p,mmu-miR-34b-5p,mmu-miR-24-3p,mmu-miR-758-5p,mmu-miR-34c-5p,mmu-miR-30a-5p,mmu-miR-874-3p,novel_182,mmu-miR-19a-3p,novel_185,mmu-miR-34a-5p,mmu-miR-421-5p,mmu-miR-383-3p,mmu-miR-148a-3p,mmu-miR-195a-5p,mmu-miR-301a-3p,mmu-miR-15…	DNAJC10
ENSFCAG00000013630	mmu-miR-383-3p,mmu-miR-23b-5p,mmu-miR-301a-3p,mmu-miR-192-3p,novel_35,mmu-miR-6985-3p,novel_216,mmu-miR-145a-3p,mmu-miR-218-5p,mmu-miR-1298-3p,novel_41,mmu-miR-181a-5p,mmu-miR-195a-3p,mmu-miR-485-5p,mmu-miR-30a-3p,mmu-miR-30e-3p,mmu-miR-28a-5p,mmu-miR-708-5p,mmu-miR-181b-5p,mmu-miR-181d-5p,mmu-miR-217-3p,mmu-miR-543-3p,novel_12,mmu-miR-3074-1-3p,mmu-miR-191-3p,mmu-miR-30f,mmu-miR-3074-5p,mmu-miR-…	FRZB
ENSFCAG00000018413	novel_176,mmu-miR-767,novel_167,mmu-miR-221-5p,mmu-miR-140-5p,mmu-miR-3065-5p,mmu-miR-214-3p,novel_138,mmu-miR-145b,mmu-miR-1b-3p,mmu-miR-381-3p,mmu-miR-145a-5p,mmu-miR-182-5p,mmu-miR-499-3p,mmu-miR-142a-5p,novel_89	NCKAP1
ENSFCAG00000008213	mmu-miR-200b-3p,mmu-miR-129b-5p,mmu-miR-135a-2-3p,novel_22,novel_90,mmu-miR-345-3p,novel_110,mmu-miR-448-3p,mmu-let-7b-3p,novel_79,mmu-miR-320-3p,mmu-miR-200c-3p,mmu-miR-217-5p,mmu-miR-374c-5p,novel_157,mmu-miR-147-5p,mmu-let-7a-1-3p,novel_220,mmu-miR-182-5p,mmu-miR-421-5p,novel_204,mmu-miR-448-5p,mmu-miR-429-3p,mmu-miR-374b-5p,novel_154,mmu-miR-30f	ZC3H15
ENSFCAG00000005653	novel_70,mmu-miR-151-3p,mmu-miR-135b-5p,novel_159,novel_124,novel_141,novel_4,mmu-miR-135a-5p,novel_25,mmu-miR-16-2-3p,mmu-miR-448-3p,mmu-miR-6516-3p,novel_30,novel_216,mmu-miR-186-5p,mmu-miR-146b-5p,novel_211,mmu-miR-19a-3p,mmu-miR-381-3p,novel_16,mmu-miR-758-5p,mmu-miR-137-3p,mmu-miR-196b-5p,mmu-miR-134-5p,mmu-miR-135a-2-3p,novel_21,mmu-miR-1a-1-5p,mmu-miR-130a-5p,mmu-miR-33-3p,novel_199,mmu-mi…	ITGAV
ENSFCAG00000030497	mmu-miR-33-3p,mmu-miR-130a-5p,mmu-miR-486b-3p,novel_174,novel_22,novel_56,mmu-miR-758-5p,mmu-miR-486a-3p,novel_76,mmu-miR-101a-3p,mmu-miR-16-2-3p,mmu-miR-27a-3p,novel_205,mmu-miR-107-5p,mmu-miR-499-3p,mmu-miR-27b-3p,mmu-miR-3071-3p,mmu-miR-1197-5p,novel_6,mmu-miR-3059-5p,novel_41,mmu-miR-195a-3p,mmu-miR-103-2-5p,mmu-miR-103-1-5p,mmu-miR-219b-3p	FAM171B
ENSFCAG00000022504	mmu-miR-429-3p,novel_4,novel_29,mmu-miR-29b-1-5p,mmu-miR-6516-3p,mmu-miR-142a-5p,mmu-miR-185-3p,mmu-miR-186-5p,novel_216,novel_144,mmu-miR-200b-3p,mmu-miR-200c-3p,mmu-miR-340-5p,mmu-miR-33-3p	ZSWIM2
ENSFCAG00000024177	novel_190,mmu-miR-204-5p,mmu-miR-218-1-3p,mmu-miR-450b-3p,mmu-miR-411-5p,novel_176,novel_101,mmu-miR-1187,mmu-miR-92b-3p,mmu-miR-495-3p,novel_163,mmu-miR-450a-1-3p,mmu-miR-3065-5p,mmu-miR-214-3p,mmu-miR-30f,mmu-miR-222-5p,mmu-miR-448-5p,novel_54,novel_114,mmu-miR-32-5p,mmu-miR-153-3p,mmu-miR-3071-3p,mmu-miR-92a-3p,mmu-miR-499-3p,mmu-miR-134-3p,mmu-miR-142b,mmu-miR-129-5p,mmu-miR-101b-5p,mmu-miR-2…	GULP1
ENSFCAG00000014740	novel_192,mmu-miR-128-3p,mmu-miR-185-5p,novel_28,mmu-miR-129-5p,mmu-miR-1197-5p,mmu-miR-380-5p,mmu-let-7e-5p,mmu-miR-301a-5p,mmu-miR-411-3p,mmu-miR-365-2-5p,mmu-let-7g-5p,mmu-miR-196b-5p,mmu-miR-758-5p,mmu-miR-129b-5p,mmu-miR-450b-3p,mmu-miR-29a-3p,mmu-miR-196a-5p,mmu-miR-19a-5p,mmu-let-7f-5p,mmu-miR-365-1-5p,mmu-miR-767,novel_122,mmu-miR-98-5p,mmu-let-7a-5p,novel_33,novel_220,mmu-miR-192-5p,nove…	COL3A1
ENSFCAG00000014741	mmu-miR-29a-5p,mmu-miR-23a-3p,mmu-miR-1839-3p,novel_101,mmu-miR-148a-5p,mmu-miR-767,mmu-miR-370-5p,mmu-miR-202-5p,novel_170,mmu-let-7f-5p,mmu-miR-877-5p,novel_89,mmu-miR-543-3p,mmu-miR-23b-3p,mmu-miR-409-3p,mmu-miR-130b-3p,mmu-miR-1251-3p,mmu-miR-335-3p,mmu-miR-493-5p,novel_183,mmu-miR-144-3p,mmu-miR-7a-5p,mmu-miR-151-3p,mmu-miR-135b-5p,mmu-miR-135a-5p,mmu-miR-20b-5p,mmu-miR-143-3p,mmu-miR-495-5p…	COL5A2
ENSFCAG00000005426	mmu-miR-412-3p,mmu-miR-208b-5p,novel_61,mmu-miR-20a-5p,mmu-miR-873a-5p,mmu-miR-20b-5p,mmu-miR-183-3p,mmu-miR-93-5p,mmu-miR-301a-3p,mmu-miR-106b-5p,mmu-miR-1983,mmu-miR-17-5p	WDR75
ENSFCAG00000007466	mmu-miR-186-5p,mmu-miR-302a-3p,mmu-miR-17-5p,mmu-miR-106b-5p,mmu-miR-188-5p,mmu-miR-3059-5p,mmu-miR-144-3p,mmu-miR-369-5p,mmu-miR-302b-3p,mmu-miR-194-5p,mmu-miR-20b-5p,novel_120,mmu-miR-485-3p,mmu-miR-18a-5p,mmu-miR-93-5p,mmu-miR-150-5p,mmu-miR-6516-5p,mmu-miR-1251-5p,novel_143,novel_10,mmu-miR-1b-3p,novel_200,mmu-miR-301a-5p,mmu-miR-491-3p,mmu-miR-200a-3p,novel_38,mmu-miR-135a-1-3p,mmu-miR-139-5…	SLC40A1
ENSFCAG00000028439	mmu-miR-374b-5p,novel_154,novel_197,novel_188,mmu-miR-26b-5p,mmu-miR-409-3p,mmu-miR-27a-3p,mmu-miR-26a-5p,mmu-miR-448-5p,mmu-miR-138-5p,mmu-miR-27b-3p,novel_174,mmu-miR-323-3p	ASNSD1
ENSFCAG00000015490	mmu-miR-107-3p,mmu-miR-103-3p,novel_21,novel_218,mmu-miR-497a-5p,mmu-miR-382-5p,mmu-miR-101a-3p,mmu-miR-322-5p,mmu-miR-16-5p,mmu-miR-370-5p,novel_4,mmu-miR-195a-5p,mmu-miR-15a-5p,mmu-miR-15b-5p,mmu-miR-142a-5p,mmu-miR-216b-5p,novel_54,mmu-miR-133a-5p	OSGEPL1
ENSFCAG00000029333	mmu-miR-448-3p,mmu-miR-27a-3p,mmu-miR-210-3p,novel_177,mmu-miR-27b-3p,mmu-miR-130a-5p,novel_174,novel_89	MSTN
ENSFCAG00000032026	novel_118,mmu-miR-330-5p,mmu-miR-9-3p,novel_189,mmu-miR-708-3p,mmu-miR-3106-5p,mmu-miR-214-3p,novel_127,mmu-miR-34a-3p,novel_10,novel_29,novel_143,mmu-miR-335-3p,mmu-miR-599,mmu-miR-3085-3p,novel_210,mmu-miR-135a-1-3p,mmu-miR-3064-5p,mmu-miR-106b-3p,novel_76,mmu-miR-19a-5p,novel_205,mmu-miR-326-3p,novel_157,novel_128,novel_73,mmu-miR-3059-5p,mmu-miR-19b-1-5p,mmu-miR-218-5p,mmu-miR-3154,mmu-miR-20…	C2orf88
ENSFCAG00000001570	mmu-miR-221-3p,mmu-miR-320-3p,novel_126,novel_76,mmu-miR-26b-5p,mmu-miR-26a-5p,mmu-miR-27a-3p,novel_174,novel_134,novel_55,mmu-miR-3059-5p,mmu-miR-496a-3p,mmu-miR-299b-3p,mmu-miR-27b-3p,mmu-miR-126a-5p,mmu-miR-338-5p,mmu-miR-299a-3p	INPP1
ENSFCAG00000022595	novel_218,mmu-miR-181c-5p,mmu-miR-200a-3p,novel_107,mmu-miR-10b-5p,novel_179,novel_76,novel_158,mmu-miR-141-3p,mmu-miR-216a-5p,mmu-miR-19a-5p,mmu-miR-200c-3p,mmu-miR-362-5p,mmu-miR-27b-3p,mmu-miR-324-5p,mmu-miR-429-3p,novel_97,mmu-miR-34a-3p,novel_10,mmu-miR-182-5p,mmu-miR-101c,mmu-miR-3084-3p,mmu-miR-146b-3p,mmu-miR-200b-3p,mmu-miR-181d-5p,mmu-miR-181b-5p,mmu-miR-32-3p,mmu-miR-211-5p,mmu-miR-135…	TMEM194B
ENSFCAG00000025156	mmu-miR-195a-3p,mmu-miR-218-5p,novel_153,mmu-miR-328-3p,mmu-miR-496a-3p,mmu-miR-106b-5p,mmu-miR-302a-3p,novel_8,mmu-miR-217-3p,mmu-miR-31-3p,novel_146,mmu-miR-876-3p,mmu-miR-542-3p,mmu-miR-379-3p,novel_51,mmu-miR-200b-3p,mmu-miR-302b-3p,mmu-miR-875-5p,mmu-miR-182-3p,novel_13,novel_204,mmu-miR-497b,mmu-miR-93-5p,mmu-miR-30c-2-3p,mmu-miR-128-3p,mmu-miR-191-3p,mmu-miR-200c-3p,mmu-miR-1983,mmu-miR-14…	NAB1
ENSFCAG00000028164	mmu-let-7a-2-3p,mmu-miR-320-3p,mmu-miR-127-5p,mmu-miR-455-5p,mmu-miR-22-5p,mmu-miR-378a-3p,mmu-miR-16-5p,novel_196,mmu-miR-33-3p,mmu-miR-34b-5p,novel_78,novel_163,mmu-miR-486a-3p,mmu-miR-23a-3p,novel_38,novel_114,mmu-miR-330-5p,mmu-miR-193b-3p,mmu-miR-23b-3p,novel_12,mmu-miR-15b-5p,mmu-miR-199a-3p,novel_120,novel_106,mmu-miR-7689-3p,mmu-miR-27a-5p,mmu-miR-3071-5p,mmu-miR-135a-5p,novel_4,mmu-miR-3…	GLS
ENSFCAG00000013725	mmu-miR-129-2-3p,novel_158,novel_63,mmu-miR-326-3p,mmu-miR-376b-5p,novel_210,mmu-miR-384-5p,mmu-miR-495-3p,mmu-miR-377-3p,mmu-miR-30b-5p,mmu-miR-30c-5p,mmu-miR-9-5p,mmu-miR-101a-5p,mmu-miR-361-3p,novel_192,mmu-miR-185-5p,novel_191,mmu-miR-499-5p,mmu-miR-499-3p,mmu-miR-299a-3p,mmu-miR-129-5p,novel_1,novel_60,mmu-miR-30e-5p,mmu-miR-466i-5p,mmu-miR-124-5p,mmu-miR-542-3p,mmu-miR-194-5p,novel_168,mmu-…	STAT1
ENSFCAG00000029295	novel_65,novel_67,mmu-miR-27a-3p,mmu-miR-32-3p,mmu-miR-466i-5p,novel_25,novel_120,mmu-miR-205-5p,novel_68,novel_215,novel_174,mmu-miR-133a-3p,novel_182,mmu-miR-219a-2-3p,mmu-miR-19b-1-5p,mmu-miR-450b-5p,novel_153,novel_216,mmu-miR-652-3p,mmu-miR-331-5p,mmu-miR-186-5p,novel_131,mmu-miR-147-5p,novel_37,mmu-miR-192-5p,novel_57,novel_105,novel_179,mmu-miR-200b-5p,mmu-miR-384-3p,novel_63,mmu-miR-26a-5…	SDPR
ENSFCAG00000029020	mmu-miR-30a-3p,mmu-miR-19b-3p,novel_138,mmu-miR-764-3p,mmu-miR-3059-5p,mmu-miR-505-3p,mmu-miR-346-3p,mmu-miR-374c-5p,mmu-miR-421-3p,novel_34,novel_202,mmu-miR-299b-3p,mmu-miR-30d-3p,mmu-miR-147-5p,mmu-miR-138-2-3p,mmu-miR-379-3p,mmu-miR-542-3p,novel_60,mmu-miR-29c-3p,novel_125,novel_8,mmu-miR-96-5p,mmu-miR-200b-3p,novel_168,mmu-miR-101a-5p,mmu-miR-429-3p,mmu-miR-145a-5p,mmu-miR-153-3p,mmu-miR-342…	SLC39A10
ENSFCAG00000024768	mmu-miR-101a-5p,mmu-miR-153-3p,mmu-miR-216b-5p,mmu-miR-30f,mmu-miR-491-3p,mmu-miR-34b-3p,mmu-miR-708-3p,mmu-miR-1983,mmu-miR-223-5p,novel_118,mmu-miR-30c-2-3p,mmu-miR-669f-3p,mmu-miR-499-5p,mmu-miR-3071-3p,mmu-miR-93-5p,mmu-miR-423-5p,mmu-miR-873a-5p,mmu-miR-20a-5p,mmu-miR-216a-5p,novel_76,novel_218,mmu-miR-6395,mmu-miR-384-5p,mmu-miR-466i-3p,mmu-miR-376a-5p,mmu-miR-30a-3p,mmu-miR-328-3p,novel_15…	STK17B
ENSFCAG00000027324	novel_126,mmu-miR-29c-3p,mmu-let-7b-3p,novel_125,mmu-miR-448-3p,mmu-miR-217-3p,mmu-miR-138-2-3p,mmu-miR-194-5p,mmu-miR-3065-3p,mmu-miR-98-3p,mmu-miR-1264-5p,mmu-miR-1839-5p,novel_56,mmu-miR-136-5p,mmu-miR-466f-3p,mmu-miR-19b-1-5p,mmu-miR-103-1-5p,mmu-miR-28a-5p,mmu-miR-200c-5p,mmu-miR-381-3p,mmu-miR-708-5p,novel_61,mmu-miR-133a-3p,mmu-let-7a-1-3p,novel_57,novel_202,mmu-miR-383-3p,mmu-miR-107-5p,n…	GTF3C3
ENSFCAG00000005038	mmu-miR-543-3p,mmu-miR-142b,novel_89,novel_53,mmu-miR-3065-5p,novel_29,novel_114,mmu-miR-130a-5p,mmu-miR-33-3p,novel_110,mmu-miR-133b-3p,novel_38,mmu-miR-486a-3p,mmu-miR-204-5p,mmu-miR-320-3p,mmu-miR-215-3p,mmu-miR-301a-3p,mmu-miR-186-5p,mmu-miR-188-5p,mmu-miR-129b-3p,mmu-miR-133a-3p,novel_182,novel_175,novel_159,novel_174,mmu-miR-136-5p,novel_70,mmu-miR-190a-5p,mmu-miR-101a-3p,novel_120,novel_12…	SF3B1
ENSFCAG00000031031	mmu-miR-222-3p,novel_197,novel_92,mmu-miR-223-5p,mmu-miR-129-5p,mmu-miR-669f-3p,mmu-miR-499-5p,mmu-miR-27b-3p,mmu-miR-499-3p,mmu-miR-322-5p,novel_63,mmu-miR-183-3p,mmu-miR-221-3p,novel_188,mmu-miR-532-5p,mmu-miR-3064-5p,novel_123,mmu-miR-3085-3p,mmu-miR-466i-3p,novel_121,mmu-miR-496a-3p,novel_153,mmu-miR-3154,mmu-miR-802-5p,mmu-miR-505-3p,mmu-miR-195a-3p,mmu-miR-346-3p,novel_157,mmu-miR-138-2-3p,…	HSPE1-MOB4
ENSFCAG00000030290	mmu-miR-200c-3p,mmu-miR-877-5p,mmu-miR-142a-5p,mmu-miR-150-5p,mmu-miR-377-5p,novel_192,mmu-miR-219a-5p,mmu-miR-3071-3p,mmu-miR-409-3p,novel_29,mmu-miR-182-5p,novel_54,mmu-miR-30d-5p,mmu-miR-429-3p,mmu-miR-1251-3p,mmu-miR-30c-5p,novel_200,mmu-miR-493-5p,mmu-miR-8094,mmu-miR-18a-3p,mmu-miR-30f,mmu-miR-24-3p,mmu-miR-129-1-3p,mmu-miR-384-5p,novel_134,novel_69,mmu-miR-370-5p,mmu-miR-215-3p,novel_205,m…	RFTN2
ENSFCAG00000028845	novel_199,novel_90,mmu-miR-192-3p,mmu-miR-425-5p,mmu-miR-384-3p,mmu-miR-374c-5p,novel_215	C2orf47
ENSFCAG00000007423	mmu-miR-200b-3p,mmu-miR-200c-3p,mmu-miR-346-3p,mmu-miR-7a-1-3p,mmu-miR-3065-3p,novel_175,mmu-miR-421-3p,novel_141,mmu-miR-425-5p,novel_10,mmu-miR-429-3p	SPATS2L
ENSFCAG00000029212	mmu-miR-378b,mmu-miR-877-5p,mmu-miR-92a-3p,novel_29,novel_54,mmu-miR-335-3p,mmu-miR-30d-5p,mmu-miR-3065-5p,novel_21,mmu-miR-1a-1-5p,mmu-miR-599,mmu-miR-130a-5p,mmu-miR-340-5p,mmu-miR-148a-5p,mmu-miR-767,mmu-miR-590-3p,novel_115,novel_43,mmu-miR-1a-2-5p,novel_216,mmu-miR-331-5p,mmu-miR-338-3p,mmu-miR-30a-5p,mmu-miR-136-5p,novel_56,mmu-miR-497a-3p,mmu-miR-7a-5p,novel_90,novel_65,novel_39,mmu-miR-42…	KCTD18
ENSFCAG00000025654	mmu-miR-323-5p,mmu-miR-3084-3p,mmu-miR-200b-3p,novel_75,mmu-let-7c-5p,mmu-miR-342-5p,mmu-let-7i-5p,novel_8,mmu-miR-25-3p,novel_34,mmu-miR-374c-5p,novel_214,mmu-miR-5100,mmu-let-7g-5p,mmu-miR-466i-3p,novel_218,mmu-miR-495-3p,mmu-miR-129-2-3p,novel_76,novel_176,mmu-miR-98-5p,novel_122,mmu-miR-185-5p,mmu-miR-378c,mmu-miR-30c-2-3p,mmu-miR-223-5p,mmu-miR-126a-5p,mmu-miR-200c-3p,mmu-miR-191-3p,mmu-miR-…	BZW1
ENSFCAG00000030283	mmu-miR-100-3p,novel_53,novel_200,mmu-miR-219b-3p,novel_127,novel_29,mmu-miR-9-3p,mmu-miR-150-5p,mmu-miR-3106-5p,mmu-miR-378b,mmu-let-7f-2-3p,novel_43,mmu-miR-218-1-3p,mmu-miR-22-5p,mmu-miR-215-3p,mmu-miR-340-5p,novel_199,novel_69,novel_155,mmu-miR-486a-3p,novel_21,mmu-miR-135a-1-3p,mmu-miR-24-3p,mmu-miR-758-5p,mmu-miR-421-5p,novel_150,novel_173,mmu-miR-186-5p,novel_7,novel_126,novel_30,novel_80,…	CLK1
ENSFCAG00000004546	novel_188,novel_104,novel_43,mmu-miR-15b-3p,mmu-miR-204-5p,mmu-miR-199a-5p,mmu-miR-22-5p,novel_119,mmu-miR-33-3p,novel_155,novel_110,mmu-miR-194-2-3p,mmu-miR-135a-1-3p,novel_197,novel_200,mmu-miR-216c-3p,mmu-miR-3065-5p,mmu-miR-18a-3p,mmu-miR-491-3p,mmu-miR-153-3p,mmu-miR-182-5p,novel_180,mmu-miR-499-3p,mmu-miR-1843b-5p,mmu-miR-543-3p,novel_192,mmu-miR-3106-5p,mmu-miR-223-5p,mmu-miR-6516-3p,novel…	ALS2CR12
ENSFCAG00000029023	novel_55,mmu-miR-24-3p,mmu-miR-140-5p,novel_134,mmu-miR-130a-3p,mmu-miR-188-3p,novel_140,mmu-miR-26a-5p,novel_4,novel_162,novel_39,mmu-miR-876-3p,mmu-miR-877-3p,mmu-miR-125b-5p,mmu-miR-152-3p,mmu-miR-26b-5p,mmu-miR-125a-5p,mmu-miR-3106-5p,novel_214,mmu-miR-148b-3p,mmu-miR-148a-3p,mmu-miR-107-5p,mmu-miR-301a-3p,mmu-miR-103-1-5p,novel_185,mmu-miR-130b-3p,novel_10,novel_29,mmu-miR-3065-5p,mmu-miR-10…	STRADB
ENSFCAG00000004006	novel_205,mmu-miR-3059-3p,mmu-miR-370-3p,mmu-miR-26a-5p,novel_152,mmu-miR-384-3p,mmu-miR-542-3p,mmu-miR-449a-5p,mmu-miR-671-5p,novel_115,mmu-miR-382-5p,mmu-miR-448-3p,mmu-miR-375-3p,novel_130,mmu-miR-130a-5p,mmu-miR-34b-5p,mmu-miR-145a-5p,mmu-miR-219a-2-3p,mmu-miR-338-3p,mmu-miR-152-5p,mmu-miR-34a-5p,mmu-miR-493-5p,novel_153,mmu-miR-34c-5p,mmu-miR-145b,novel_7,novel_105	MPP4
ENSFCAG00000014094	novel_162,mmu-miR-215-3p,mmu-miR-1187,novel_170,mmu-miR-218-1-3p,mmu-miR-450b-3p,mmu-miR-146a-5p,mmu-miR-486a-3p,novel_163,mmu-miR-129-1-3p,novel_110,mmu-miR-33-3p,novel_186,mmu-miR-490-5p,mmu-miR-1251-3p,mmu-miR-130b-3p,mmu-miR-320-5p,mmu-miR-31-5p,mmu-miR-142b,mmu-miR-92a-3p,mmu-miR-3071-5p,novel_25,novel_65,novel_31,novel_30,novel_120,mmu-miR-7689-3p,novel_26,novel_68,mmu-miR-302c-3p,mmu-miR-1…	BMPR2
ENSFCAG00000029608	mmu-miR-20a-5p,novel_184,mmu-miR-204-3p,mmu-miR-141-3p,novel_76,mmu-miR-129-2-3p,mmu-miR-208b-5p,mmu-miR-181c-5p,mmu-miR-1a-3p,mmu-miR-200a-3p,mmu-miR-382-3p,novel_218,mmu-miR-106b-3p,mmu-miR-221-5p,novel_130,mmu-miR-181b-1-3p,mmu-miR-6395,mmu-miR-107-3p,mmu-miR-26b-3p,mmu-miR-411-3p,mmu-miR-218-2-3p,mmu-miR-504-5p,mmu-miR-9-5p,mmu-miR-1b-3p,mmu-miR-101a-5p,mmu-miR-182-3p,mmu-miR-484,mmu-miR-378d…	FAM117B
ENSFCAG00000026676	mmu-miR-7a-1-3p,mmu-miR-200b-3p,mmu-let-7c-5p,mmu-let-7b-5p,mmu-miR-212-5p,novel_166,mmu-let-7i-5p,novel_203,novel_18,novel_146,novel_60,mmu-miR-142a-3p,mmu-miR-365-3p,mmu-miR-379-3p,mmu-miR-138-2-3p,mmu-miR-147-5p,mmu-miR-452-5p,novel_138,mmu-miR-145a-3p,mmu-miR-496a-3p,novel_121,mmu-miR-181b-1-3p,novel_134,mmu-let-7g-5p,mmu-miR-382-3p,mmu-miR-497a-5p,mmu-miR-532-5p,mmu-miR-129-2-3p,mmu-miR-423-…	WDR12
ENSFCAG00000022927	mmu-miR-26a-5p,novel_205,novel_196,novel_171,mmu-miR-148a-5p,mmu-miR-204-5p,mmu-miR-320-3p,mmu-miR-26b-5p,mmu-miR-129b-5p,mmu-miR-29a-5p,mmu-miR-574-5p,mmu-miR-490-5p,mmu-miR-24-1-5p,mmu-miR-409-3p,mmu-miR-100-3p,novel_154,mmu-miR-199a-3p,mmu-miR-324-3p,mmu-miR-142b,mmu-miR-3071-5p,novel_39,mmu-miR-144-3p,novel_56,mmu-miR-376c-5p,novel_68,novel_144,novel_185,mmu-miR-19a-3p,mmu-miR-299a-5p,mmu-miR…	CYP20A1
ENSFCAG00000023344	novel_122,mmu-miR-877-3p,mmu-miR-376b-5p,novel_179,novel_63,mmu-miR-27b-5p,novel_193,novel_76,mmu-miR-382-3p,mmu-miR-181c-5p,mmu-miR-221-5p,mmu-miR-139-5p,mmu-miR-106b-3p,mmu-miR-495-3p,mmu-miR-3064-5p,mmu-miR-181b-1-3p,mmu-miR-466i-3p,mmu-miR-3085-3p,mmu-miR-365-2-5p,mmu-miR-6395,mmu-miR-218-2-3p,mmu-miR-101a-5p,mmu-miR-497b,mmu-miR-103-2-5p,mmu-miR-216b-5p,mmu-miR-140-3p,mmu-miR-708-3p,mmu-miR-…	NDUFS1
ENSFCAG00000015373	mmu-miR-219b-3p,mmu-miR-376a-5p,mmu-miR-16-2-3p,mmu-miR-1839-5p,novel_209,mmu-miR-129b-5p,novel_172,novel_192,mmu-miR-150-5p	FASTKD2
ENSFCAG00000030028	mmu-miR-208b-5p,mmu-miR-216a-5p,mmu-miR-20a-5p,mmu-miR-376b-5p,mmu-miR-6395,mmu-miR-3085-3p,mmu-miR-3064-5p,novel_218,mmu-miR-505-5p,mmu-miR-450a-1-3p,mmu-miR-491-3p,mmu-miR-9-5p,novel_52,mmu-miR-26b-3p,mmu-miR-361-3p,mmu-miR-378c,mmu-miR-185-5p,mmu-miR-3071-3p,mmu-miR-574-3p,mmu-miR-93-5p,mmu-miR-142a-5p,mmu-miR-486a-5p,mmu-miR-223-5p,novel_125,mmu-miR-466i-5p,mmu-miR-124-5p,novel_198,mmu-miR-48…	METTL21A
ENSFCAG00000028003	mmu-miR-499-5p,mmu-miR-217-5p,mmu-miR-185-3p,mmu-miR-200c-3p,mmu-miR-129-5p,mmu-miR-214-3p,mmu-miR-34b-3p,mmu-miR-875-5p,mmu-miR-429-3p,novel_204,mmu-miR-130a-3p,mmu-miR-139-5p,mmu-miR-29a-3p,novel_76,novel_63,novel_176,mmu-miR-183-3p,mmu-miR-423-5p,mmu-miR-23b-5p,mmu-miR-30d-3p,mmu-miR-145a-3p,mmu-miR-3059-5p,mmu-miR-30a-3p,mmu-miR-376a-5p,mmu-miR-23a-5p,mmu-miR-200b-3p,novel_15,mmu-miR-140-5p,n…	CCNYL1
ENSFCAG00000003976	mmu-miR-92b-3p,novel_196,mmu-miR-384-3p,novel_63,novel_184,mmu-miR-196a-5p,novel_222,mmu-miR-208b-5p,mmu-miR-134-5p,mmu-miR-181c-5p,mmu-miR-196b-5p,mmu-miR-23a-3p,novel_204,mmu-miR-361-3p,novel_66,mmu-miR-32-5p,novel_200,novel_53,novel_89,mmu-miR-92a-3p,mmu-miR-409-5p,mmu-miR-543-3p,novel_118,mmu-miR-23b-3p,mmu-miR-25-3p,novel_30,mmu-miR-497a-3p,mmu-miR-491-5p,novel_11,mmu-miR-3064-3p,mmu-miR-374…	IDH1
ENSFCAG00000003978	mmu-miR-1a-3p,mmu-miR-181c-5p,mmu-miR-377-3p,mmu-miR-497a-5p,mmu-miR-599,mmu-miR-384-3p,novel_184,mmu-miR-16-5p,mmu-miR-322-5p,mmu-miR-146a-5p,mmu-miR-199a-5p,mmu-miR-1b-5p,mmu-miR-206-3p,mmu-miR-15b-5p,mmu-miR-324-5p,mmu-miR-342-3p,novel_114,novel_92,mmu-miR-182-3p,mmu-miR-100-3p,novel_20,mmu-miR-493-5p,mmu-miR-335-5p,mmu-miR-181d-5p,mmu-miR-188-3p,mmu-miR-7a-1-3p,mmu-miR-181b-5p,novel_90,mmu-mi…	PTH2R
ENSFCAG00000024249	mmu-miR-338-3p,mmu-miR-133a-5p,novel_41,mmu-miR-188-5p,mmu-miR-146b-5p,mmu-miR-17-5p,mmu-miR-6985-3p,novel_216,novel_145,mmu-miR-383-3p,novel_37,mmu-miR-143-3p,mmu-miR-20b-5p,novel_25,novel_65,novel_126,mmu-miR-3963,mmu-miR-485-3p,mmu-miR-448-3p,mmu-miR-302c-3p,novel_68,novel_90,novel_159,novel_108,novel_180,novel_66,novel_127,mmu-miR-122-5p,mmu-miR-335-5p,novel_200,novel_53,mmu-miR-320-5p,mmu-mi…	MAP2
ENSFCAG00000031298	mmu-miR-599,mmu-miR-93-5p,mmu-miR-15a-5p,mmu-miR-195a-5p,mmu-miR-497a-5p,mmu-miR-15b-5p,mmu-miR-302b-3p,mmu-miR-17-5p,mmu-miR-106b-5p,mmu-miR-302a-3p,mmu-miR-592-5p,mmu-miR-20a-5p,mmu-miR-322-5p,mmu-miR-20b-5p,mmu-miR-16-5p	UNC80
ENSFCAG00000024046	novel_29,mmu-miR-1251-5p,novel_180,mmu-miR-31-5p,mmu-miR-3074-5p,mmu-miR-484,mmu-miR-299a-3p,novel_89,mmu-miR-27b-3p,mmu-miR-134-3p,mmu-miR-128-3p,mmu-miR-423-5p,mmu-miR-216a-5p,novel_193,mmu-miR-204-5p,novel_38,mmu-miR-135a-1-3p,mmu-miR-486a-3p,mmu-miR-129b-3p,mmu-miR-124-3p,mmu-miR-211-5p,mmu-miR-216a-3p,mmu-miR-299b-3p,novel_202,mmu-miR-421-3p,mmu-miR-27a-3p,novel_4,mmu-miR-33-5p,novel_161,nov…	ACADL
ENSFCAG00000023129	mmu-miR-342-5p,novel_125,mmu-miR-29c-3p,mmu-miR-3074-2-3p,novel_172,mmu-miR-486b-3p,novel_153,mmu-miR-219a-2-3p,novel_157,mmu-miR-744-5p,mmu-miR-374c-5p,novel_76,mmu-miR-129-2-3p,novel_179,mmu-miR-376b-5p,novel_210,mmu-miR-181c-5p,mmu-miR-495-3p,mmu-miR-875-5p,mmu-miR-222-5p,mmu-miR-8094,mmu-miR-301a-5p,mmu-miR-214-3p,mmu-miR-26b-3p,mmu-miR-504-5p,mmu-miR-497b,mmu-miR-128-3p,mmu-miR-1983,mmu-miR-…	LANCL1
ENSFCAG00000027460	mmu-miR-29b-3p,mmu-miR-106b-5p,mmu-miR-17-5p,mmu-miR-346-3p,novel_157,novel_37,mmu-miR-15a-5p,mmu-miR-195a-5p,mmu-miR-421-3p,mmu-miR-192-5p,mmu-miR-145a-3p,novel_22,novel_168,mmu-miR-497a-3p,mmu-miR-7a-5p,mmu-miR-491-5p,mmu-miR-3065-3p,mmu-miR-20b-5p,mmu-miR-217-3p,mmu-miR-448-3p,mmu-miR-29c-3p,novel_31,mmu-miR-15b-5p,mmu-miR-93-3p,mmu-miR-499-3p,mmu-miR-93-5p,mmu-miR-34a-3p,mmu-miR-101c,mmu-miR-…	CPS1
ENSFCAG00000010312	mmu-miR-182-3p,novel_197,mmu-miR-8094,mmu-miR-103-2-5p,mmu-miR-30f,mmu-miR-26b-3p,novel_204,mmu-miR-342-3p,mmu-miR-361-3p,mmu-miR-101a-5p,mmu-miR-499-3p,mmu-miR-362-5p,mmu-miR-3071-3p,mmu-miR-128-3p,mmu-miR-378d,mmu-miR-129-5p,mmu-miR-299a-3p,mmu-miR-217-5p,novel_188,mmu-let-7e-3p,mmu-miR-216a-5p,novel_104,mmu-miR-208b-5p,novel_119,mmu-miR-130a-3p,novel_134,mmu-miR-181c-5p,mmu-miR-323-3p,mmu-miR-…	BARD1
ENSFCAG00000009215	mmu-miR-214-3p,mmu-miR-101c,mmu-miR-222-5p,novel_148,mmu-miR-574-3p,mmu-miR-27b-3p,mmu-miR-1843b-5p,mmu-miR-27b-5p,mmu-miR-322-5p,mmu-miR-200b-5p,novel_76,mmu-miR-1306-5p,mmu-miR-497a-5p,mmu-miR-382-3p,mmu-miR-181c-5p,novel_123,mmu-miR-181b-1-3p,mmu-miR-193b-5p,mmu-miR-744-3p,mmu-miR-3059-5p,mmu-miR-195a-3p,mmu-miR-181a-5p,mmu-miR-338-5p,novel_214,mmu-miR-30d-3p,novel_172,mmu-miR-181b-5p,mmu-miR-…	ABCA12
ENSFCAG00000009217	novel_65,mmu-miR-27a-3p,mmu-miR-376b-5p,mmu-miR-204-3p,novel_76,mmu-miR-127-5p,mmu-miR-27a-5p,novel_43,mmu-miR-212-5p,mmu-miR-200b-3p,mmu-miR-376c-5p,mmu-miR-96-5p,mmu-miR-144-3p,novel_159,novel_174,mmu-miR-429-3p,mmu-miR-145a-5p,mmu-miR-3059-5p,novel_3,mmu-miR-145b,mmu-miR-200c-3p,mmu-miR-217-5p,mmu-miR-199a-3p,mmu-miR-499-3p,mmu-miR-27b-3p,novel_12	FN1
ENSFCAG00000019248	mmu-miR-145a-5p,mmu-miR-6516-3p,mmu-miR-145b	XRCC5
ENSFCAG00000027010	novel_57,mmu-miR-192-5p,mmu-miR-33-3p,novel_108,mmu-miR-3065-3p,mmu-miR-146b-5p,novel_6,mmu-miR-216b-5p,novel_170,mmu-miR-127-5p,mmu-miR-146a-5p,novel_140,mmu-miR-1187,novel_65	RPL37A
ENSFCAG00000004465	novel_96,mmu-miR-423-3p,mmu-miR-483-3p,novel_197,mmu-miR-505-3p,mmu-miR-1298-3p,mmu-miR-214-3p,novel_117,mmu-miR-3154,novel_62,mmu-miR-3085-3p,novel_69,novel_56,mmu-miR-3064-5p,novel_106,novel_188,mmu-miR-342-5p,mmu-miR-130b-5p,novel_198,novel_103	IGFBP-2
ENSFCAG00000021980	mmu-miR-20b-5p,mmu-miR-3059-3p,mmu-miR-181c-3p,mmu-miR-425-5p,novel_4,mmu-miR-30c-1-3p,novel_80,mmu-miR-101b-5p,mmu-miR-101a-3p,novel_106,novel_161,mmu-miR-136-5p,novel_68,mmu-miR-149-5p,novel_124,mmu-miR-3065-3p,mmu-miR-19a-3p,mmu-miR-145b,mmu-miR-214-5p,novel_3,mmu-miR-874-3p,mmu-miR-485-5p,mmu-miR-192-3p,novel_35,novel_216,mmu-miR-195a-5p,mmu-let-7i-3p,mmu-miR-301a-3p,mmu-miR-15a-5p,novel_173,…	IGFBP5
ENSFCAG00000002372	novel_35,mmu-miR-383-3p,novel_129,novel_52,mmu-miR-342-3p,novel_10,novel_61,novel_149,novel_197,mmu-miR-485-5p,novel_99,novel_187,mmu-miR-1306-5p,novel_215,mmu-miR-1839-3p,novel_142,mmu-miR-138-5p,mmu-miR-204-3p,novel_25,novel_198,novel_111,novel_188,mmu-miR-223-3p	AAMP
ENSFCAG00000002373	novel_83,mmu-miR-185-3p,novel_155,novel_179,novel_39,novel_198,mmu-miR-764-3p,novel_30	PNKD
ENSFCAG00000002374	mmu-miR-671-3p,novel_104,mmu-miR-3064-5p,mmu-miR-323-3p,mmu-miR-3085-3p,mmu-miR-410-5p,mmu-miR-497b,mmu-miR-361-3p,mmu-miR-26b-3p,novel_204,mmu-miR-3074-5p,mmu-miR-301a-5p,mmu-miR-8094,novel_92,mmu-miR-181a-1-3p,mmu-miR-140-3p,mmu-miR-128-3p,mmu-miR-185-5p,novel_148,novel_198,novel_125,mmu-miR-212-5p,mmu-miR-145a-3p,mmu-miR-764-3p,mmu-miR-874-5p,mmu-miR-211-5p,novel_33,mmu-miR-216a-3p,mmu-miR-23b…	TMBIM1
ENSFCAG00000024599	mmu-miR-107-5p,novel_173,novel_216,novel_145,novel_169,mmu-miR-24-2-5p,novel_7,novel_35,mmu-miR-17-5p,novel_72,mmu-miR-129b-3p,mmu-miR-485-5p,mmu-miR-874-3p,mmu-miR-34c-5p,mmu-miR-34a-5p,novel_182,mmu-miR-338-3p,novel_174,mmu-miR-149-5p,mmu-miR-136-5p,novel_68,mmu-miR-7689-3p,novel_161,novel_80,novel_31,mmu-miR-30c-1-3p,mmu-miR-425-5p,mmu-miR-20b-5p,mmu-miR-93-3p,mmu-miR-330-5p,mmu-miR-9-3p,mmu-m…	ZNF142
ENSFCAG00000004154	mmu-let-7b-5p,mmu-let-7c-5p,mmu-miR-29a-5p,mmu-miR-466f-3p,mmu-miR-21a-5p,mmu-let-7g-5p,novel_141,mmu-miR-325-3p,mmu-miR-98-5p,novel_167,mmu-miR-26a-5p,mmu-miR-532-5p,mmu-miR-26b-5p,mmu-let-7i-5p,mmu-let-7f-5p,mmu-let-7a-5p,mmu-miR-670-5p,mmu-miR-1251-3p,mmu-let-7e-5p	BCS1L
ENSFCAG00000004155	mmu-miR-339-5p,mmu-miR-101a-3p,mmu-miR-101c	RNF25
ENSFCAG00000004156	mmu-miR-28a-5p,mmu-miR-381-3p,mmu-miR-670-5p,mmu-miR-124-3p,novel_16,mmu-miR-1298-3p,mmu-miR-29b-3p,mmu-miR-383-3p,novel_150,novel_105,mmu-miR-195a-5p,mmu-miR-148a-3p,mmu-miR-15a-5p,mmu-miR-6957-3p,novel_65,mmu-miR-125b-5p,mmu-miR-125a-5p,mmu-miR-21a-3p,novel_183,novel_141,mmu-miR-21a-5p,novel_175,mmu-miR-3065-3p,mmu-miR-335-5p,mmu-miR-18a-3p,novel_53,mmu-miR-320-5p,novel_154,mmu-miR-15b-5p,mmu-m…	STK36
ENSFCAG00000007063	mmu-miR-134-5p,mmu-miR-185-3p,novel_106,mmu-miR-3154,novel_191	CYP27A1
ENSFCAG00000030416	mmu-miR-3085-3p,mmu-miR-210-5p,mmu-let-7g-5p,mmu-miR-6395,mmu-miR-135a-1-3p,mmu-miR-24-3p,novel_187,mmu-miR-3064-5p,novel_115,novel_158,mmu-let-7f-5p,mmu-miR-671-5p,novel_43,mmu-miR-325-3p,mmu-miR-98-5p,novel_162,novel_179,mmu-miR-148a-5p,novel_63,mmu-miR-377-5p,novel_92,mmu-miR-100-3p,mmu-let-7e-5p,mmu-miR-361-3p,novel_29,novel_204,novel_62,novel_108,mmu-miR-149-5p,mmu-miR-148b-5p,mmu-let-7b-5p,…	CNPPD1
ENSFCAG00000011243	mmu-miR-3059-3p,mmu-miR-30c-1-3p,novel_68,novel_141,mmu-miR-19a-3p,mmu-miR-28a-5p,mmu-miR-338-3p,mmu-miR-1306-3p,mmu-miR-485-5p,novel_147,mmu-miR-129b-3p,mmu-miR-29b-3p,novel_35,novel_100,novel_128,novel_216,novel_105,novel_211,mmu-miR-148a-3p,mmu-miR-195a-5p,mmu-miR-301a-3p,mmu-let-7a-5p,mmu-miR-15a-5p,mmu-miR-16-5p,mmu-miR-384-3p,mmu-miR-152-3p,mmu-let-7f-5p,novel_43,novel_190,novel_178,mmu-miR…	ATG9A
ENSFCAG00000027277	mmu-miR-149-5p,novel_124,novel_175,mmu-miR-21a-5p,mmu-miR-29c-5p,mmu-miR-125b-5p,mmu-miR-28c,mmu-miR-448-3p,mmu-miR-125a-5p,novel_106,novel_4,mmu-miR-30c-1-3p,mmu-miR-195a-5p,mmu-miR-383-3p,mmu-miR-15a-5p,mmu-miR-423-3p,mmu-miR-107-5p,novel_173,mmu-miR-186-5p,novel_35,novel_216,novel_169,mmu-miR-34c-5p,mmu-miR-30a-5p,mmu-miR-143-5p,mmu-miR-485-5p,mmu-miR-19a-3p,novel_182,mmu-miR-338-3p,mmu-miR-34…	TUBA4A
ENSFCAG00000030820	novel_167,novel_65,novel_14,mmu-miR-490-3p,novel_70,novel_56,novel_48,mmu-miR-3064-3p,novel_159,mmu-miR-151-3p,mmu-miR-30e-3p,novel_82,novel_61,mmu-miR-6982-3p,mmu-miR-331-3p,mmu-miR-1298-3p,mmu-miR-146b-5p,novel_131,novel_103,novel_152,mmu-miR-1187,novel_77,novel_196,novel_190,mmu-miR-199a-5p,mmu-miR-204-5p,mmu-miR-146a-5p,mmu-miR-181b-2-3p,novel_187,mmu-miR-10a-5p,mmu-miR-132-3p,mmu-miR-22-3p,m…	STK16
ENSFCAG00000011252	mmu-miR-217-5p,mmu-miR-15b-5p,mmu-miR-129-5p,mmu-miR-574-3p,mmu-miR-499-5p,novel_118,mmu-miR-30c-2-3p,novel_204,mmu-miR-342-3p,mmu-miR-214-3p,novel_217,novel_53,mmu-miR-361-5p,mmu-miR-497a-5p,mmu-miR-133b-3p,mmu-miR-365-2-5p,mmu-miR-16-5p,novel_205,novel_119,mmu-miR-322-5p,mmu-miR-365-1-5p,mmu-miR-199a-5p,novel_43,novel_104,mmu-miR-29a-3p,mmu-miR-346-3p,novel_131,mmu-miR-29b-3p,novel_6,mmu-miR-69…	DNAJB2
ENSFCAG00000011255	novel_183,novel_154,novel_148	DNPEP
ENSFCAG00000022252	mmu-miR-149-5p,mmu-miR-22-3p,mmu-miR-129b-5p,novel_80,novel_14,mmu-miR-342-5p,novel_212,novel_120,novel_67,novel_220,mmu-miR-299b-3p,mmu-miR-346-3p,mmu-miR-299a-3p,novel_35,novel_84,mmu-miR-193b-5p,mmu-miR-124-3p,novel_92,mmu-miR-764-3p,novel_53,mmu-miR-485-5p,mmu-miR-503-5p,mmu-miR-361-3p,novel_52	GMPPA
ENSFCAG00000024334	novel_106,mmu-miR-342-5p,novel_198,novel_183,mmu-miR-124-3p,novel_117,mmu-miR-3154,mmu-miR-485-5p,mmu-miR-874-3p,novel_61,mmu-miR-346-3p,novel_35,novel_43,novel_208,mmu-miR-339-5p,mmu-miR-326-3p,novel_210,mmu-miR-125a-3p,mmu-miR-18a-3p,novel_49,novel_92,novel_13,mmu-miR-31-5p,mmu-miR-503-5p,novel_180,mmu-miR-34a-3p,novel_204,mmu-miR-361-3p,novel_118,mmu-miR-330-5p,mmu-miR-185-3p,mmu-miR-217-5p,mm…	CHPF
ENSFCAG00000006667	novel_216,mmu-miR-423-5p,mmu-miR-345-3p,novel_110	INHA
ENSFCAG00000006669	novel_60,novel_85,mmu-miR-326-3p,mmu-miR-423-5p,novel_171,novel_124,mmu-miR-574-5p,novel_210,novel_215,novel_168,mmu-miR-145b,mmu-miR-145a-5p,mmu-miR-504-5p,mmu-miR-122-5p,mmu-miR-330-5p,novel_173,mmu-miR-185-3p,novel_169,novel_128	SLC4A3
ENSFCAG00000007712	mmu-miR-106b-5p,mmu-miR-17-5p,mmu-miR-183-5p,novel_216,novel_105,novel_57,mmu-miR-421-3p,mmu-miR-107-5p,mmu-miR-23a-5p,mmu-miR-103-1-5p,mmu-miR-145a-3p,mmu-miR-143-5p,mmu-miR-532-3p,mmu-miR-200b-3p,mmu-miR-21a-3p,mmu-miR-188-3p,novel_45,mmu-miR-138-2-3p,mmu-miR-20b-5p,novel_65,novel_80,novel_1,mmu-miR-223-5p,novel_219,mmu-let-7f-2-3p,mmu-miR-200c-3p,mmu-miR-219a-5p,mmu-miR-3071-3p,mmu-miR-185-5p,…	EPHA4
ENSFCAG00000023453	novel_33,mmu-miR-150-5p,novel_84,mmu-miR-8094,mmu-miR-214-5p,mmu-miR-3074-5p,mmu-miR-484,mmu-miR-145a-3p,novel_53,mmu-miR-320-5p,novel_180,novel_66,novel_121,mmu-miR-503-5p,novel_129,mmu-miR-34a-3p,mmu-miR-194-2-3p,novel_110,mmu-miR-494-3p,mmu-miR-491-5p,mmu-miR-138-1-3p,mmu-miR-10a-5p,novel_123,mmu-miR-130b-5p,novel_146,mmu-miR-218-1-3p,novel_79,mmu-miR-339-5p,mmu-miR-433-5p,mmu-miR-6957-3p,mmu-…	SGPP2
ENSFCAG00000026772	mmu-miR-340-3p,mmu-miR-125a-5p,novel_80,mmu-miR-125b-5p,novel_30,mmu-miR-5126,novel_65,novel_62,novel_175,novel_26,novel_215,novel_55,mmu-miR-490-3p,mmu-miR-874-3p,mmu-miR-19b-1-5p,mmu-miR-124-3p,mmu-miR-450b-5p,novel_61,mmu-miR-670-5p,novel_182,mmu-miR-423-3p,novel_105,mmu-miR-144-5p,mmu-miR-331-5p,mmu-let-7f-1-3p,mmu-miR-146b-5p,mmu-miR-146a-5p,mmu-miR-127-5p,mmu-miR-199a-5p,novel_222,mmu-miR-2…	FARSB
ENSFCAG00000025979	novel_145,novel_7,novel_73,novel_34,mmu-miR-328-3p,mmu-miR-30a-5p,mmu-miR-412-3p,mmu-miR-3154,novel_153,mmu-miR-145b,novel_56,novel_215,novel_108,novel_175,novel_48,mmu-miR-3071-5p,novel_125,novel_31,mmu-miR-485-3p,mmu-miR-495-5p,mmu-miR-191-3p,mmu-miR-1197-5p,mmu-miR-1983,mmu-miR-708-3p,mmu-miR-3106-5p,mmu-miR-134-3p,mmu-miR-330-5p,novel_201,mmu-miR-1251-5p,novel_54,mmu-miR-448-5p,mmu-miR-145a-5…	MOGAT1
ENSFCAG00000011809	mmu-miR-30e-3p,mmu-miR-381-3p,mmu-miR-1298-3p,novel_16,mmu-miR-143-5p,novel_72,mmu-miR-144-5p,mmu-miR-29b-3p,mmu-miR-6985-3p,novel_216,novel_145,novel_57,mmu-miR-383-3p,novel_25,mmu-miR-5126,mmu-miR-190b-5p,novel_161,novel_70,mmu-miR-190a-5p,mmu-miR-376c-5p,novel_144,mmu-miR-21a-3p,mmu-miR-3065-3p,mmu-miR-448-5p,novel_54,mmu-miR-409-3p,mmu-miR-18a-3p,novel_53,novel_154,mmu-miR-31-5p,novel_89,nove…	ACSL3
ENSFCAG00000002678	mmu-miR-3084-3p,mmu-miR-7a-5p,mmu-miR-490-3p,novel_75,mmu-miR-149-5p,mmu-miR-181b-1-3p,novel_11,mmu-miR-143-3p,mmu-miR-423-5p,novel_104,mmu-miR-181b-2-3p,novel_158,novel_89,mmu-miR-324-3p,mmu-miR-191-3p,novel_82,novel_29,mmu-miR-1306-3p,mmu-miR-301a-5p,novel_13	MRPL44
ENSFCAG00000002680	novel_195,mmu-miR-30d-5p,mmu-miR-30a-5p,mmu-miR-30c-5p,mmu-miR-29b-2-5p,mmu-miR-30b-5p,mmu-miR-335-5p,mmu-miR-211-5p,novel_7,mmu-miR-142b,novel_89,novel_73,mmu-miR-199a-3p,mmu-miR-542-3p,mmu-miR-138-2-3p,novel_63,novel_140,novel_103,mmu-miR-30e-5p,mmu-miR-204-5p,mmu-miR-384-5p,novel_69,mmu-miR-345-3p,mmu-miR-3064-3p	SERPINE2
ENSFCAG00000008146	mmu-miR-381-5p,novel_89,mmu-miR-543-3p,mmu-miR-19b-3p,mmu-miR-19a-3p,mmu-miR-181a-5p,mmu-miR-3154,mmu-miR-3065-5p,mmu-miR-382-3p,mmu-miR-181c-5p,mmu-miR-130a-5p,mmu-miR-181b-5p,mmu-miR-181d-5p,mmu-miR-187-3p,mmu-miR-3064-3p,mmu-miR-215-3p,mmu-miR-143-3p,novel_104,mmu-miR-411-5p,novel_31,novel_30,mmu-miR-320-3p	DOCK10
ENSFCAG00000012578	novel_147,novel_3,mmu-miR-193b-5p,mmu-miR-450a-5p,mmu-miR-376a-5p,novel_157,novel_96,mmu-let-7a-5p,mmu-miR-23b-5p,mmu-miR-383-3p,novel_105,novel_209,mmu-miR-146b-5p,novel_72,mmu-let-7i-5p,novel_126,mmu-miR-876-3p,mmu-miR-3074-2-3p,novel_144,mmu-miR-140-5p,mmu-let-7b-5p,novel_56,mmu-miR-376c-5p,mmu-let-7c-5p,mmu-miR-1839-5p,mmu-miR-96-5p,mmu-miR-592-5p,mmu-miR-8094,mmu-miR-3065-5p,mmu-let-7e-5p,mm…	SLC19A3
ENSFCAG00000025992	mmu-miR-299a-3p,mmu-miR-708-3p,mmu-miR-217-5p,novel_28,mmu-miR-142b,novel_46,mmu-miR-200c-3p,mmu-miR-150-5p,mmu-miR-1843b-5p,mmu-miR-429-3p,mmu-miR-26b-3p,mmu-miR-182-5p,novel_93,mmu-miR-3065-5p,mmu-miR-222-3p,mmu-miR-214-3p,novel_149,mmu-miR-495-3p,mmu-miR-377-3p,novel_142,mmu-miR-129-1-3p,mmu-miR-194-2-3p,mmu-miR-181b-1-3p,novel_101,mmu-miR-221-3p,mmu-miR-129-2-3p,novel_193,novel_76,mmu-miR-181…	DAW1
ENSFCAG00000031318	novel_87,mmu-miR-185-5p,mmu-miR-9-3p,novel_102,mmu-miR-15b-5p,mmu-miR-223-5p,novel_46,mmu-miR-129-5p,mmu-miR-216c-3p,mmu-miR-216b-5p,mmu-miR-301a-5p,mmu-miR-484,novel_53,mmu-miR-592-5p,mmu-miR-219b-3p,novel_204,novel_29,mmu-miR-361-3p,mmu-miR-122-5p,mmu-miR-132-3p,mmu-miR-107-3p,mmu-miR-103-3p,mmu-miR-3085-3p,mmu-miR-466i-3p,mmu-miR-497a-5p,mmu-miR-3064-5p,novel_222,novel_2,mmu-miR-199a-5p,novel_…	PID1
ENSFCAG00000012122	novel_177,mmu-miR-374c-3p,mmu-miR-3065-5p,mmu-miR-1298-3p,novel_99,novel_6,mmu-miR-378b,mmu-miR-10b-3p,mmu-miR-378c,mmu-miR-30c-2-3p,mmu-miR-378a-3p,mmu-miR-22-5p,mmu-miR-379-3p,mmu-miR-125b-1-3p,mmu-miR-30c-1-3p,mmu-miR-320-3p,novel_79,mmu-miR-495-3p,mmu-miR-1298-5p,mmu-miR-466f-3p,mmu-miR-466i-3p,novel_159	DNER
ENSFCAG00000027126	mmu-miR-130a-5p,mmu-let-7g-3p,novel_51,mmu-miR-129-1-3p,novel_139,mmu-miR-324-3p,mmu-miR-486a-5p,novel_79,mmu-miR-340-3p,mmu-let-7a-2-3p,novel_94,mmu-miR-450b-5p,mmu-miR-124-3p,mmu-miR-129-2-3p,mmu-miR-215-3p	FBXO36
ENSFCAG00000029927	mmu-miR-486a-5p,mmu-miR-27b-3p,mmu-miR-499-3p,mmu-miR-429-3p,novel_10,mmu-miR-342-3p,mmu-miR-216b-5p,mmu-miR-34b-3p,mmu-miR-103-2-5p,novel_99,mmu-miR-1306-5p,mmu-miR-3064-5p,mmu-miR-497a-5p,novel_142,mmu-miR-6395,novel_130,mmu-miR-322-5p,novel_63,novel_158,mmu-miR-378a-5p,mmu-miR-346-3p,novel_96,mmu-miR-299b-3p,mmu-miR-103-1-5p,mmu-miR-145a-3p,mmu-miR-802-5p,mmu-miR-181a-5p,mmu-miR-3059-5p,novel_…	CAB39
ENSFCAG00000010085	novel_94,mmu-miR-30f,novel_153,mmu-miR-485-5p,mmu-miR-152-5p,novel_204,mmu-miR-330-5p,mmu-miR-3071-3p,mmu-miR-183-5p,novel_35,novel_17,novel_30,mmu-miR-378a-5p,mmu-miR-22-5p,mmu-miR-326-3p,mmu-miR-148a-5p,mmu-miR-148b-5p,novel_210	PSMD1
ENSFCAG00000012537	mmu-miR-497b,novel_195,novel_52,mmu-miR-301a-5p,mmu-miR-30b-5p,mmu-miR-484,mmu-miR-3074-5p,novel_197,mmu-miR-140-3p,mmu-miR-1983,mmu-miR-185-3p,mmu-miR-223-5p,mmu-miR-378d,mmu-miR-129-5p,mmu-miR-185-5p,novel_148,mmu-miR-219a-5p,mmu-miR-193a-3p,novel_63,novel_184,mmu-miR-873a-5p,mmu-miR-423-5p,novel_188,mmu-miR-378a-5p,novel_165,mmu-miR-3064-5p,mmu-miR-377-3p,novel_142,mmu-miR-3085-3p,mmu-miR-30a-…	ARMC9
ENSFCAG00000027622	mmu-miR-140-3p,mmu-miR-362-5p,mmu-miR-324-5p,mmu-miR-27b-3p,mmu-miR-429-3p,mmu-miR-182-5p,mmu-miR-411-3p,novel_92,novel_197,mmu-miR-3064-5p,mmu-miR-497a-5p,mmu-miR-505-5p,novel_123,novel_134,mmu-miR-326-3p,novel_63,mmu-miR-204-3p,mmu-miR-183-3p,novel_119,mmu-miR-322-5p,mmu-miR-208b-5p,mmu-miR-532-5p,mmu-miR-411-5p,mmu-miR-346-3p,mmu-miR-452-5p,novel_27,novel_209,mmu-miR-147-3p,novel_33,mmu-miR-13…	NCL
ENSFCAG00000026588	mmu-miR-132-3p,mmu-miR-22-3p,mmu-miR-34b-5p,mmu-miR-486a-3p,mmu-miR-10a-5p,mmu-miR-129-1-3p,mmu-miR-320-3p,novel_208,novel_170,mmu-miR-199a-5p,mmu-miR-181b-2-3p,mmu-miR-22-5p,mmu-miR-16-5p,mmu-miR-9-3p,mmu-miR-150-5p,mmu-miR-324-3p,mmu-miR-15b-5p,novel_149,novel_53,mmu-miR-30d-5p,mmu-miR-125b-5p,mmu-miR-125a-5p,mmu-miR-101a-3p,mmu-miR-27a-5p,novel_65,mmu-miR-195a-5p,mmu-miR-15a-5p,novel_35,mmu-mi…	COPS7B
ENSFCAG00000012529	mmu-miR-1251-3p,novel_66,novel_201,mmu-miR-409-3p,mmu-miR-335-5p,mmu-miR-18a-3p,novel_49,mmu-miR-150-5p,novel_205,novel_196,novel_77,novel_152,mmu-miR-15b-3p,novel_190,mmu-miR-181b-2-3p,novel_212,novel_79,mmu-miR-128-1-5p,mmu-miR-486a-3p,novel_21,mmu-miR-129b-5p,novel_24,mmu-miR-29a-5p,novel_69,mmu-miR-194-2-3p,mmu-miR-125a-3p,novel_186,mmu-miR-28a-5p,novel_61,mmu-miR-6982-3p,novel_74,novel_117,m…	DIS3L2
ENSFCAG00000005677	mmu-miR-764-3p,novel_92,mmu-miR-374c-3p,mmu-miR-6982-3p,mmu-miR-338-3p,mmu-let-7c-1-3p,mmu-miR-15a-5p,novel_211,mmu-miR-195a-5p,novel_169,novel_36,mmu-miR-15b-5p,novel_131,mmu-miR-346-3p,mmu-miR-486a-5p,mmu-miR-7689-3p,novel_106,novel_190,novel_208,mmu-miR-322-5p,mmu-miR-16-5p,mmu-miR-149-5p,mmu-let-7g-3p,mmu-miR-497a-5p	ECEL1
ENSFCAG00000002072	mmu-miR-744-5p,novel_100,mmu-miR-29b-3p,novel_181,novel_207,mmu-miR-29a-3p,mmu-miR-128-1-5p,novel_74,mmu-miR-3154,mmu-miR-29c-3p,mmu-miR-767	DGKD
ENSFCAG00000012720	mmu-miR-130a-3p,mmu-miR-133b-3p,mmu-let-7d-3p,mmu-miR-29a-3p,novel_188,mmu-miR-152-3p,novel_170,mmu-miR-767,mmu-miR-200b-5p,novel_63,mmu-miR-27b-5p,novel_12,mmu-miR-200a-5p,mmu-miR-877-5p,mmu-miR-410-3p,novel_200,novel_197,mmu-miR-130b-3p,mmu-miR-188-3p,novel_108,mmu-miR-497a-3p,mmu-miR-29c-3p,novel_198,mmu-miR-301a-3p,mmu-miR-148a-3p,novel_100,mmu-miR-29b-3p,novel_6,mmu-miR-148b-3p,novel_72,nove…	COL6A3
ENSFCAG00000012722	novel_163,mmu-miR-191-3p,mmu-miR-223-3p,novel_13,novel_125	MLPH
ENSFCAG00000024366	novel_108,mmu-miR-3064-3p,novel_26,novel_183,mmu-miR-302c-3p,mmu-miR-21a-3p,mmu-miR-144-3p,novel_70,mmu-miR-448-3p,novel_65,novel_39,mmu-miR-3059-3p,novel_45,mmu-miR-107-5p,novel_105,novel_35,novel_7,mmu-miR-146b-5p,mmu-miR-188-5p,mmu-miR-485-5p,novel_61,novel_32,mmu-miR-200c-5p,novel_182,mmu-miR-338-3p,mmu-miR-28a-5p,mmu-miR-133a-5p,mmu-miR-125a-3p,novel_186,mmu-miR-130a-5p,mmu-miR-194-2-3p,mmu-…	RBM44
ENSFCAG00000027462	mmu-miR-346-3p,novel_189,mmu-miR-744-5p,mmu-miR-30c-2-3p,mmu-miR-377-5p,novel_12,novel_29,novel_61,mmu-miR-145a-3p,mmu-miR-484,mmu-miR-744-3p,mmu-miR-1298-3p,mmu-miR-221-5p,mmu-miR-486a-3p,novel_124,novel_141,mmu-miR-486b-3p,mmu-miR-30c-1-3p,mmu-miR-873a-5p,novel_60,mmu-miR-28c,mmu-miR-127-5p	RAMP1
ENSFCAG00000025440	mmu-miR-186-5p,novel_35,novel_216,mmu-miR-483-3p,novel_34,mmu-miR-744-5p,novel_173,mmu-miR-19a-3p,mmu-miR-19b-3p,mmu-miR-532-3p,mmu-miR-764-3p,mmu-miR-129b-3p,mmu-miR-485-5p,mmu-miR-3064-3p,mmu-miR-33-5p,mmu-miR-433-5p,mmu-miR-542-3p,mmu-miR-125b-5p,mmu-miR-125a-5p,mmu-miR-433-3p,mmu-miR-26a-1-3p,novel_177,novel_52,mmu-miR-342-3p,novel_204,novel_20,mmu-miR-377-3p,mmu-miR-126b-3p,mmu-miR-134-5p,mm…	SCLY
ENSFCAG00000001846	mmu-miR-331-3p,mmu-miR-216b-5p,novel_110,mmu-miR-188-3p,novel_70,novel_131,mmu-miR-378d	ILKAP
ENSFCAG00000001850	mmu-miR-491-5p,mmu-miR-3074-2-3p,mmu-miR-486b-3p,mmu-miR-328-5p,mmu-miR-345-3p,novel_22,mmu-miR-30e-5p,mmu-miR-25-3p,mmu-miR-542-3p,mmu-miR-466i-5p,mmu-miR-370-3p,mmu-miR-30d-3p,novel_96,novel_34,mmu-miR-135b-3p,mmu-miR-874-5p,mmu-miR-145a-3p,mmu-miR-328-3p,novel_112,mmu-miR-363-3p,mmu-miR-30a-3p,novel_107,mmu-miR-384-5p,mmu-miR-6395,mmu-miR-1a-3p,mmu-miR-1298-5p,novel_139,mmu-miR-377-3p,mmu-miR-…	TRAF3IP1
ENSFCAG00000012468	mmu-miR-449a-5p,mmu-miR-433-5p,novel_45,novel_8,mmu-miR-125a-5p,mmu-miR-28c,mmu-miR-342-5p,mmu-miR-29c-3p,novel_80,mmu-miR-125b-5p,novel_22,novel_215,mmu-miR-3084-3p,mmu-miR-3065-3p,mmu-miR-486b-3p,mmu-miR-328-5p,mmu-miR-670-5p,mmu-miR-34a-5p,mmu-miR-485-5p,mmu-miR-764-3p,mmu-miR-124-3p,mmu-miR-34c-5p,novel_74,mmu-miR-331-3p,mmu-miR-148b-3p,novel_35,mmu-miR-29b-3p,mmu-miR-452-5p,novel_131,mmu-miR…	RNPEPL1
ENSFCAG00000010452	novel_72,mmu-miR-346-3p,mmu-miR-132-5p,novel_129,mmu-miR-3154,mmu-miR-764-3p,mmu-miR-412-3p,mmu-miR-3084-3p,mmu-miR-148b-5p,mmu-miR-5126,novel_65,novel_31,mmu-miR-130b-5p,mmu-miR-101b-5p,novel_106,mmu-miR-708-3p,mmu-miR-324-3p,mmu-miR-1983,mmu-miR-140-3p,mmu-miR-377-5p,mmu-miR-324-5p,novel_86,mmu-miR-497b,novel_29,mmu-miR-504-5p,novel_204,mmu-miR-214-3p,mmu-miR-320-5p,novel_200,mmu-miR-758-3p,mmu…	PPP1R7
ENSFCAG00000002797	mmu-miR-28a-5p,mmu-miR-30e-3p,mmu-miR-133a-5p,mmu-miR-200c-5p,novel_61,novel_32,mmu-miR-331-3p,mmu-miR-143-5p,mmu-miR-17-5p,novel_216,novel_145,mmu-miR-195a-5p,novel_211,mmu-miR-15a-5p,mmu-miR-210-3p,mmu-miR-20b-5p,novel_25,novel_80,novel_111,mmu-miR-223-3p,mmu-miR-490-3p,mmu-miR-21a-3p,mmu-miR-302c-3p,novel_56,novel_90,mmu-miR-149-5p,novel_175,novel_180,mmu-miR-409-3p,mmu-miR-3065-5p,novel_149,m…	SEPT2
ENSFCAG00000002803	novel_131,mmu-miR-652-3p,novel_129,mmu-miR-6982-3p,mmu-miR-331-3p,novel_74,novel_117,novel_70,novel_141,novel_62,novel_159,novel_108,mmu-miR-5126,mmu-miR-27a-3p,novel_14,mmu-miR-18a-5p,novel_44,mmu-miR-193b-3p,novel_66,novel_93,novel_201,mmu-miR-18a-3p,novel_49,novel_78,mmu-miR-486a-3p,mmu-miR-194-2-3p,mmu-miR-125a-3p,novel_196,novel_162,novel_222,novel_190,mmu-miR-671-5p,mmu-miR-128-1-5p,novel_7…	STK25
ENSFCAG00000014277	mmu-miR-744-5p,novel_216,novel_128,mmu-miR-346-3p,mmu-miR-1983,mmu-miR-874-3p,novel_92,mmu-miR-764-3p,mmu-miR-412-3p,mmu-miR-331-3p,mmu-miR-484,mmu-miR-124-3p,mmu-miR-1306-3p,novel_61,mmu-miR-504-5p,novel_204,mmu-miR-23a-5p,novel_110,mmu-miR-212-5p,novel_24,mmu-miR-24-3p,mmu-miR-615-3p,mmu-miR-28c,mmu-miR-339-5p,mmu-miR-378a-5p,novel_190,novel_203,novel_14,mmu-miR-542-3p,mmu-miR-423-5p	BOK
ENSFCAG00000014280	novel_152,mmu-miR-873a-5p,novel_177,novel_97,mmu-miR-370-3p,novel_96,mmu-miR-3064-3p	THAP4
ENSFCAG00000014281	mmu-miR-16-5p,novel_171,mmu-miR-767,mmu-miR-1187,mmu-let-7f-5p,novel_43,mmu-miR-671-5p,mmu-miR-128-1-5p,mmu-miR-129-1-3p,mmu-miR-574-5p,mmu-miR-22-3p,mmu-miR-34b-5p,mmu-miR-219b-3p,novel_66,novel_201,mmu-miR-3065-5p,mmu-miR-18a-3p,novel_49,mmu-miR-758-3p,mmu-miR-15b-5p,mmu-miR-18a-5p,novel_87,mmu-miR-330-5p,mmu-miR-150-5p,novel_4,novel_31,mmu-miR-125b-5p,mmu-miR-101b-5p,mmu-miR-125a-5p,mmu-miR-28…	ATG4B
ENSFCAG00000028740	novel_52,novel_10,mmu-miR-30b-5p,novel_92,mmu-miR-140-3p,mmu-miR-1843b-5p,mmu-miR-27b-3p,mmu-miR-499-3p,mmu-miR-326-3p,mmu-miR-204-3p,mmu-miR-322-5p,novel_119,novel_158,mmu-miR-497a-5p,novel_123,novel_134,novel_130,mmu-miR-19b-3p,mmu-miR-3059-5p,mmu-miR-181a-5p,novel_73,mmu-miR-148b-3p,mmu-miR-132-5p,mmu-miR-370-3p,novel_58,mmu-miR-30e-5p,novel_166,mmu-miR-181d-5p,mmu-miR-181b-5p,mmu-miR-196a-2-3…	ING5
ENSFCAG00000028085	mmu-miR-133b-3p,mmu-miR-29a-5p,mmu-miR-23a-3p,mmu-miR-490-5p,mmu-miR-130a-5p,mmu-miR-1187,mmu-miR-384-3p,mmu-miR-22-5p,mmu-miR-127-5p,novel_115,mmu-miR-181b-2-3p,mmu-miR-320-3p,mmu-miR-199a-5p,mmu-miR-23b-3p,novel_29,novel_180,mmu-miR-24-1-5p,mmu-miR-1251-3p,novel_53,mmu-miR-320-5p,novel_154,mmu-miR-3065-5p,mmu-miR-190a-5p,novel_159,novel_90,novel_65,novel_39,mmu-miR-3059-3p,mmu-miR-6516-3p,mmu-m…	ZNF596
ENSFCAG00000024002	novel_190,mmu-miR-671-5p,novel_222,mmu-miR-29b-1-5p,novel_152,novel_196,mmu-miR-132-3p,mmu-miR-103-3p,mmu-miR-486a-3p,mmu-miR-758-3p,novel_49,novel_154,mmu-miR-409-3p,novel_93,novel_29,novel_201,mmu-miR-150-5p,mmu-miR-877-5p,mmu-miR-18a-5p,novel_14,mmu-miR-495-5p,novel_111,mmu-miR-340-3p,novel_45,novel_65,mmu-miR-3064-3p,novel_62,mmu-miR-7a-5p,mmu-miR-490-3p,novel_70,mmu-miR-98-3p,novel_183,mmu-m…	FBXO25
ENSFCAG00000029589	mmu-miR-18a-5p,mmu-miR-877-5p,mmu-miR-15b-5p,mmu-miR-93-3p,mmu-miR-6516-5p,mmu-miR-150-5p,mmu-miR-330-5p,novel_53,mmu-miR-1a-1-5p,mmu-miR-490-5p,novel_155,novel_152,novel_103,mmu-miR-16-5p,mmu-miR-128-1-5p,novel_190,novel_43,mmu-miR-1a-2-5p,mmu-miR-1b-5p,mmu-miR-152-3p,mmu-miR-192-3p,mmu-miR-17-5p,novel_173,mmu-miR-15a-5p,novel_150,mmu-miR-148a-3p,mmu-miR-195a-5p,mmu-miR-374c-3p,mmu-miR-6982-3p,n…	TDRP
ENSFCAG00000000631	mmu-let-7g-3p,mmu-miR-499-5p,mmu-miR-223-5p,mmu-miR-183-5p,novel_17,mmu-miR-18a-5p,mmu-miR-28c,mmu-miR-28a-5p,mmu-miR-708-5p,novel_65,novel_204	DLGAP2
ENSFCAG00000022324	mmu-miR-574-5p,mmu-miR-125a-3p,novel_109,mmu-miR-486a-3p,mmu-miR-29b-1-5p,novel_88,mmu-miR-199a-5p,novel_190,mmu-miR-128-1-5p,novel_212,mmu-miR-455-5p,mmu-miR-450b-3p,mmu-miR-16-5p,novel_103,mmu-miR-590-3p,novel_171,mmu-miR-370-5p,novel_152,mmu-miR-196b-3p,mmu-miR-92a-3p,novel_86,mmu-miR-93-3p,mmu-miR-324-3p,mmu-miR-15b-5p,mmu-miR-142b,novel_149,mmu-miR-1251-3p,novel_93,mmu-miR-149-5p,novel_48,no…	CLN8
ENSFCAG00000015539	mmu-miR-3074-2-3p,novel_181,mmu-miR-146b-3p,mmu-miR-139-3p,mmu-miR-466i-5p,mmu-miR-33-5p,mmu-miR-142a-3p,mmu-miR-25-3p,mmu-miR-449a-5p,novel_214,novel_153,mmu-miR-3154,mmu-miR-874-5p,mmu-miR-328-3p,mmu-miR-496a-3p,mmu-miR-130a-3p,mmu-miR-107-3p,mmu-let-7g-3p,mmu-miR-3085-3p,mmu-miR-495-3p,mmu-miR-106b-3p,mmu-miR-139-5p,mmu-miR-1a-3p,novel_85,mmu-miR-200b-5p,mmu-miR-10b-5p,novel_118,mmu-miR-128-3p…	CSMD1
ENSFCAG00000030755	mmu-miR-181c-3p,mmu-miR-124-5p,novel_4,mmu-miR-25-3p,mmu-miR-27a-3p,mmu-miR-876-3p,mmu-miR-122-3p,mmu-miR-205-5p,mmu-miR-27a-5p,mmu-miR-96-5p,novel_55,mmu-miR-140-5p,novel_75,mmu-miR-200b-3p,novel_174,mmu-miR-28a-5p,mmu-miR-328-3p,mmu-miR-133a-3p,mmu-miR-708-5p,mmu-miR-214-5p,mmu-miR-129b-3p,novel_128,novel_145,mmu-miR-148b-3p,mmu-miR-211-5p,mmu-miR-148a-3p,novel_9,mmu-miR-216a-3p,novel_184,mmu-m…	GPM6A
ENSFCAG00000002493	mmu-miR-218-1-3p,novel_205,novel_179,mmu-miR-340-5p,novel_199,novel_107,mmu-miR-130a-5p,mmu-miR-875-5p,novel_200,mmu-miR-320-5p,mmu-miR-9-5p,mmu-miR-24-1-5p,novel_192,mmu-miR-150-5p,mmu-miR-217-5p,novel_46,mmu-miR-16-2-3p,novel_65,mmu-miR-876-3p,mmu-miR-138-1-3p,mmu-miR-140-5p,novel_75,novel_41,mmu-miR-195a-3p,mmu-miR-532-3p,mmu-miR-200c-5p,mmu-miR-299a-5p,novel_220,mmu-miR-30d-3p,mmu-miR-338-5p,…	WDR17
ENSFCAG00000007996	mmu-miR-188-3p,mmu-miR-125a-3p,mmu-miR-27b-3p,mmu-miR-128-3p,novel_174,mmu-miR-137-3p,novel_46,mmu-miR-133b-3p,mmu-miR-382-5p,novel_153,mmu-miR-450b-5p,mmu-miR-133a-3p,mmu-miR-27a-3p,novel_97	VEGFC
ENSFCAG00000022643	novel_7,mmu-miR-6985-3p,mmu-miR-144-5p,novel_173,novel_182,mmu-miR-19b-1-5p,novel_41,mmu-miR-497a-3p,novel_26,mmu-miR-136-5p,novel_55,novel_159,novel_174,novel_65,mmu-miR-27a-3p,novel_45,mmu-miR-143-3p,mmu-miR-16-2-3p,mmu-miR-448-3p,mmu-miR-495-5p,mmu-let-7f-2-3p,novel_89,mmu-miR-150-5p,novel_127,novel_54,novel_114,novel_149,mmu-miR-493-5p,mmu-miR-216c-3p,mmu-miR-29a-5p,mmu-miR-33-3p,novel_186,mm…	AGA
ENSFCAG00000007259	mmu-miR-670-5p,mmu-miR-708-5p,novel_182,mmu-miR-28a-5p,mmu-miR-103-1-5p,mmu-miR-874-3p,novel_16,mmu-miR-764-3p,mmu-miR-193b-5p,novel_216,mmu-miR-107-5p,novel_173,novel_202,novel_198,mmu-miR-28c,novel_203,novel_1,mmu-miR-212-5p,novel_55,mmu-miR-96-5p,mmu-miR-7a-5p,mmu-miR-3065-3p,mmu-miR-138-5p,mmu-miR-188-3p,mmu-miR-3064-3p,mmu-miR-335-5p,mmu-miR-18a-3p,mmu-miR-3065-5p,mmu-miR-214-3p,mmu-miR-103-…	DCTD
ENSFCAG00000003067	novel_51,novel_95,mmu-miR-615-3p,novel_78,mmu-miR-181b-5p,mmu-miR-3074-2-3p,mmu-miR-210-5p,novel_210,mmu-miR-22-3p,novel_172,mmu-miR-423-5p,novel_221,mmu-miR-326-3p,mmu-miR-466i-5p,mmu-miR-27a-5p,mmu-miR-382-5p,novel_76,novel_212,mmu-miR-151-5p,novel_96,mmu-miR-421-3p,mmu-miR-744-5p,mmu-miR-330-5p,mmu-miR-135b-3p,mmu-miR-182-5p,mmu-miR-1306-3p,novel_54,novel_177,novel_114,mmu-miR-3059-5p,mmu-miR-…	WWC2
ENSFCAG00000024337	mmu-miR-322-5p,mmu-miR-200b-5p,novel_134,mmu-miR-497a-5p,mmu-miR-505-5p,mmu-miR-221-5p,mmu-miR-377-3p,mmu-miR-3074-5p,mmu-miR-32-5p,mmu-miR-361-3p,novel_192,mmu-miR-499-3p,mmu-miR-708-3p,mmu-miR-223-5p,mmu-miR-185-3p,mmu-let-7b-3p,mmu-miR-494-3p,mmu-miR-7a-1-3p,mmu-miR-3074-2-3p,mmu-miR-137-5p,novel_75,mmu-miR-218-5p,mmu-miR-802-5p,mmu-miR-193b-5p,mmu-miR-363-3p,mmu-miR-19b-3p,novel_33,mmu-let-7a…	RWDD4
ENSFCAG00000030217	mmu-miR-25-3p,novel_39,mmu-miR-3071-5p,mmu-miR-135a-5p,mmu-miR-138-2-3p,mmu-miR-27a-5p,mmu-miR-16-2-3p,mmu-miR-223-3p,novel_60,mmu-miR-485-3p,novel_31,mmu-miR-212-5p,novel_215,mmu-miR-135b-5p,mmu-miR-486b-3p,mmu-miR-363-3p,novel_41,mmu-miR-195a-3p,mmu-miR-3059-5p,mmu-miR-425-3p,mmu-miR-145b,novel_214,novel_216,novel_7,mmu-miR-146b-5p,mmu-miR-92b-3p,novel_76,novel_79,mmu-miR-378a-5p,novel_193,mmu-…	TRAPPC11
ENSFCAG00000030144	mmu-miR-204-3p,mmu-miR-202-5p,novel_179,mmu-miR-208b-5p,mmu-miR-221-3p,novel_76,mmu-miR-455-5p,mmu-miR-495-3p,novel_218,mmu-miR-133b-3p,mmu-miR-130a-5p,novel_204,mmu-miR-484,mmu-miR-214-3p,mmu-miR-493-5p,mmu-miR-101c,mmu-miR-3065-5p,mmu-miR-222-3p,mmu-miR-18a-3p,mmu-miR-18a-5p,novel_46,mmu-miR-378d,mmu-miR-30c-2-3p,mmu-miR-93-3p,novel_67,mmu-miR-30c-1-3p,novel_65,novel_80,novel_120,novel_70,mmu-m…	IRF2
ENSFCAG00000025408	mmu-miR-34a-3p,mmu-miR-9-5p,mmu-miR-222-5p,novel_13,novel_197,mmu-miR-34b-3p,mmu-miR-103-2-5p,mmu-miR-484,mmu-let-7e-5p,mmu-miR-129-5p,mmu-miR-191-3p,mmu-miR-217-5p,mmu-miR-93-5p,novel_102,mmu-miR-1843b-5p,mmu-miR-499-3p,mmu-miR-185-5p,mmu-miR-574-3p,mmu-miR-499-5p,novel_192,mmu-miR-30c-2-3p,mmu-miR-98-5p,mmu-miR-20a-5p,novel_63,novel_85,novel_188,novel_123,mmu-miR-191-5p,mmu-miR-377-3p,mmu-miR-1…	CASP3
ENSFCAG00000027833	novel_120,mmu-miR-101a-3p,mmu-miR-223-3p,novel_65,novel_25,mmu-miR-302c-3p,mmu-miR-497a-3p,mmu-miR-144-3p,mmu-miR-450b-5p,novel_117,mmu-miR-145b,mmu-miR-670-5p,mmu-miR-1306-3p,mmu-miR-381-3p,mmu-miR-338-3p,mmu-miR-383-3p,mmu-miR-192-5p,novel_105,mmu-miR-6985-3p,novel_145,mmu-miR-192-3p,mmu-miR-144-5p,mmu-miR-186-5p,novel_212,mmu-miR-127-5p,mmu-miR-1a-2-5p,mmu-miR-320-3p,mmu-miR-1b-5p,novel_170,no…	PRIMPOL
ENSFCAG00000005075	novel_152,mmu-miR-22-5p,mmu-miR-370-3p,novel_79,novel_158,mmu-miR-411-5p,novel_190,mmu-miR-129-2-3p,mmu-miR-129-1-3p,mmu-miR-7a-5p,mmu-miR-3074-2-3p,mmu-miR-384-5p,novel_10,mmu-miR-1251-5p,mmu-miR-708-5p,mmu-miR-30d-5p,mmu-miR-497b,mmu-miR-28a-5p,novel_147,mmu-miR-30c-5p,mmu-miR-744-3p,novel_138,mmu-miR-30b-5p,mmu-miR-214-3p,mmu-miR-129-5p,novel_207,mmu-miR-140-3p,novel_150	CENPU
ENSFCAG00000005085	mmu-miR-218-5p,mmu-miR-181a-5p,mmu-miR-374b-5p,novel_121,mmu-miR-496a-3p,mmu-miR-19b-3p,mmu-miR-374c-5p,mmu-miR-346-3p,novel_203,mmu-miR-205-5p,novel_125,mmu-miR-139-3p,mmu-miR-466i-5p,novel_198,mmu-miR-181d-5p,mmu-miR-181b-5p,mmu-miR-216b-5p,mmu-miR-380-5p,novel_97,mmu-miR-26b-3p,mmu-miR-182-5p,mmu-miR-574-3p,mmu-miR-1843b-5p,mmu-miR-27b-3p,mmu-miR-185-3p,mmu-miR-1197-5p,mmu-miR-322-5p,mmu-miR-2…	ACSL1
ENSFCAG00000027499	mmu-miR-486a-3p,novel_38,mmu-miR-23a-3p,mmu-miR-490-5p,novel_162,novel_77,novel_190,mmu-miR-29b-1-5p,mmu-miR-204-5p,novel_212,mmu-miR-181b-2-3p,novel_189,mmu-miR-18a-5p,mmu-miR-26a-1-3p,mmu-miR-23b-3p,novel_114,novel_54,mmu-miR-1251-3p,mmu-miR-1251-5p,novel_93,novel_29,mmu-miR-18a-3p,mmu-miR-335-5p,mmu-miR-758-3p,novel_154,mmu-miR-190a-5p,mmu-miR-7a-5p,novel_215,mmu-miR-497a-3p,novel_48,novel_141…	SLC25A4
ENSFCAG00000004803	novel_142,mmu-miR-382-3p,mmu-miR-323-3p,mmu-miR-1a-3p,mmu-let-7g-3p,mmu-miR-466i-3p,novel_130,mmu-miR-92b-3p,mmu-miR-873a-5p,mmu-miR-129-2-3p,mmu-miR-217-5p,mmu-miR-708-3p,novel_192,mmu-miR-32-5p,mmu-miR-9-5p,mmu-miR-218-2-3p,mmu-miR-3074-5p,mmu-miR-30f,mmu-miR-216b-5p,mmu-miR-875-5p,mmu-miR-182-3p,mmu-miR-148b-5p,mmu-miR-542-3p,mmu-miR-449a-5p,mmu-miR-25-3p,mmu-miR-205-5p,mmu-miR-338-5p,mmu-miR-…	SNX25
ENSFCAG00000027472	mmu-miR-384-3p,novel_179,mmu-miR-148a-5p,mmu-miR-10b-5p,mmu-miR-19a-5p,mmu-miR-196a-5p,novel_115,novel_170,novel_190,novel_123,mmu-miR-196b-5p,mmu-miR-10a-5p,mmu-miR-24-3p,mmu-miR-486a-3p,mmu-miR-6395,mmu-miR-504-5p,novel_136,novel_54,novel_20,mmu-miR-484,mmu-miR-301a-5p,mmu-miR-18a-3p,mmu-miR-493-5p,mmu-miR-433-3p,mmu-let-7f-2-3p,mmu-miR-378d,mmu-miR-410-3p,mmu-miR-1983,mmu-miR-150-5p,mmu-miR-30…	ANKRD37
ENSFCAG00000025060	mmu-miR-211-5p,novel_214,novel_202,mmu-miR-218-5p,mmu-miR-3059-5p,novel_166,mmu-miR-146b-3p,mmu-miR-200b-3p,novel_15,mmu-miR-345-3p,mmu-miR-148b-5p,mmu-miR-491-5p,mmu-miR-379-3p,novel_125,mmu-miR-200c-3p,mmu-miR-185-5p,novel_192,novel_97,mmu-miR-429-3p,mmu-miR-411-3p,mmu-miR-26b-3p,novel_20,mmu-miR-8094,mmu-miR-592-5p,mmu-miR-182-3p,novel_197,mmu-miR-139-5p,mmu-miR-382-3p,novel_142,mmu-miR-1a-3p,…	UFSP2
ENSFCAG00000027240	mmu-miR-138-5p,mmu-miR-194-5p,novel_125,novel_60,novel_198,mmu-miR-449a-5p,mmu-miR-370-3p,mmu-miR-483-3p,mmu-miR-764-3p,mmu-miR-532-3p,mmu-miR-874-5p,mmu-miR-3059-5p,mmu-miR-802-5p,mmu-miR-744-3p,novel_130,novel_142,mmu-miR-450a-1-3p,mmu-miR-1a-3p,mmu-miR-139-5p,mmu-miR-497a-5p,mmu-miR-495-3p,novel_104,mmu-miR-216a-5p,novel_76,mmu-miR-322-5p,mmu-miR-134-3p,novel_191,mmu-miR-30c-2-3p,mmu-miR-708-3…	PDLIM3
ENSFCAG00000031090	mmu-miR-8094,mmu-miR-23b-3p,novel_192,mmu-miR-324-5p,mmu-miR-877-5p,mmu-miR-378b,mmu-miR-204-5p,novel_79,mmu-miR-127-5p,mmu-miR-141-3p,mmu-miR-183-3p,mmu-miR-202-5p,mmu-miR-340-5p,mmu-miR-361-5p,novel_187,mmu-miR-382-3p,mmu-miR-200a-3p,mmu-miR-23a-3p,mmu-miR-181c-5p,mmu-miR-181a-5p,novel_41,mmu-miR-219a-2-3p,mmu-miR-381-3p,mmu-miR-376a-5p,mmu-miR-374c-3p,novel_59,mmu-miR-383-3p,mmu-miR-144-5p,mmu…	TLR3
ENSFCAG00000031525	mmu-let-7i-5p,mmu-miR-130b-5p,novel_30,novel_60,novel_4,mmu-miR-27a-3p,novel_108,mmu-miR-7a-1-3p,novel_172,novel_174,mmu-let-7c-5p,mmu-miR-497a-3p,mmu-let-7b-5p,mmu-miR-1839-5p,mmu-miR-96-5p,mmu-miR-532-3p,mmu-miR-218-5p,novel_173,mmu-miR-23b-5p,novel_157,mmu-let-7a-5p,mmu-miR-744-5p,novel_216,novel_209,mmu-miR-211-5p,mmu-miR-183-5p,mmu-miR-25-5p,mmu-miR-455-5p,mmu-miR-204-5p,mmu-let-7f-5p,novel_…	KLKB1
ENSFCAG00000025616	mmu-miR-150-5p,mmu-miR-669f-3p,mmu-let-7f-2-3p,novel_46,mmu-miR-433-3p,novel_207,mmu-miR-486a-5p,mmu-miR-182-3p,mmu-miR-875-5p,mmu-miR-216b-5p,mmu-miR-335-3p,mmu-miR-599,novel_130,mmu-miR-34b-5p,mmu-let-7g-3p,mmu-miR-29a-5p,novel_21,mmu-miR-339-5p,mmu-let-7a-2-3p,mmu-miR-202-5p,mmu-miR-204-3p,mmu-miR-30d-3p,mmu-miR-34c-5p,mmu-miR-34a-5p,mmu-let-7c-1-3p,mmu-miR-30e-3p,mmu-miR-30a-3p,mmu-miR-7a-1-3…	FAT1
ENSFCAG00000011886	novel_24,novel_52,novel_221,novel_106,novel_191,mmu-miR-328-5p	PDGFRL
ENSFCAG00000011961	mmu-miR-26a-1-3p,mmu-miR-211-5p,mmu-miR-378b,mmu-miR-378c,mmu-miR-92a-3p,mmu-miR-219b-3p,mmu-miR-32-5p,mmu-miR-363-3p,mmu-miR-30b-5p,mmu-miR-802-5p,mmu-miR-30c-5p,mmu-miR-138-1-3p,mmu-miR-129b-5p,novel_15,mmu-miR-384-5p,mmu-miR-125a-3p,mmu-miR-378a-3p,novel_25,novel_122,mmu-miR-25-3p,mmu-miR-92b-3p,mmu-miR-204-5p,mmu-miR-320-3p,mmu-miR-30e-5p	MTMR7
ENSFCAG00000000587	mmu-miR-142a-5p,mmu-miR-200b-5p,mmu-miR-200a-5p	ZDHHC2
ENSFCAG00000031230	novel_55,mmu-miR-302c-3p,mmu-miR-136-5p,novel_174,novel_175,mmu-miR-190b-5p,novel_126,novel_106,mmu-miR-6516-3p,mmu-miR-186-5p,novel_7,mmu-miR-383-3p,mmu-miR-107-5p,mmu-miR-133a-3p,mmu-miR-374c-3p,mmu-miR-145b,mmu-miR-874-3p,novel_163,mmu-miR-135a-2-3p,mmu-miR-133b-3p,mmu-miR-148a-5p,mmu-miR-1a-2-5p,novel_170,novel_89,mmu-miR-433-3p,mmu-miR-330-5p,mmu-miR-543-3p,novel_180,mmu-miR-335-3p,novel_127…	TUSC3
ENSFCAG00000029044	mmu-miR-20a-5p,mmu-miR-92b-3p,mmu-miR-204-3p,novel_63,mmu-miR-326-3p,novel_134,mmu-miR-382-3p,mmu-miR-3064-5p,mmu-miR-30b-5p,mmu-miR-103-2-5p,mmu-miR-218-2-3p,mmu-miR-361-3p,mmu-miR-27b-3p,mmu-miR-499-5p,mmu-miR-140-3p,mmu-miR-365-3p,novel_198,mmu-miR-181b-5p,mmu-miR-181d-5p,mmu-miR-7a-1-3p,mmu-miR-328-5p,mmu-miR-148b-5p,mmu-let-7b-5p,mmu-miR-466f-3p,mmu-miR-138-1-3p,novel_116,mmu-miR-181a-5p,mmu…	LONRF1
ENSFCAG00000029808	novel_66,novel_29,mmu-miR-18a-3p,mmu-miR-3065-5p,mmu-miR-410-3p,mmu-miR-18a-5p,novel_46,mmu-miR-26a-1-3p,novel_12,mmu-miR-543-3p,mmu-miR-148a-5p,mmu-let-7a-2-3p,mmu-miR-671-5p,mmu-miR-181b-2-3p,mmu-miR-455-5p,novel_79,novel_21,mmu-miR-129-1-3p,mmu-miR-24-3p,mmu-miR-135a-1-3p,novel_69,mmu-miR-33-3p,mmu-miR-125a-3p,mmu-miR-381-3p,mmu-miR-145b,mmu-miR-874-3p,novel_41,novel_131,mmu-miR-17-5p,mmu-miR-…	ERI1
ENSFCAG00000008484	novel_222,mmu-miR-208b-5p,mmu-miR-320-3p,novel_190,novel_178,novel_79,mmu-miR-450b-3p,mmu-miR-194-2-3p,mmu-miR-384-5p,novel_139,novel_187,mmu-miR-129b-5p,mmu-miR-450a-1-3p,mmu-miR-29a-5p,mmu-miR-34b-3p,mmu-miR-30b-5p,mmu-miR-30f,mmu-miR-3074-5p,mmu-miR-30c-5p,mmu-miR-222-5p,mmu-miR-29b-2-5p,mmu-miR-758-3p,mmu-miR-9-5p,mmu-miR-30d-5p,mmu-miR-499-5p,mmu-miR-193b-3p,mmu-miR-193a-3p,mmu-miR-150-5p,no…	TNKS
ENSFCAG00000028649	mmu-miR-455-5p,novel_115,mmu-miR-26b-5p,novel_2,novel_208,novel_43,mmu-miR-215-3p,mmu-miR-26a-5p,novel_199,novel_110,mmu-miR-137-3p,novel_109,mmu-miR-320-5p,mmu-miR-29b-2-5p,mmu-miR-31-5p,novel_149,novel_143,novel_180,mmu-miR-448-5p,novel_12,mmu-miR-543-3p,mmu-miR-93-3p,novel_46,mmu-miR-28c,novel_161,mmu-miR-30c-1-3p,mmu-miR-3059-3p,mmu-miR-135b-5p,mmu-miR-149-5p,novel_124,mmu-miR-136-5p,novel_55…	DUSP4
ENSFCAG00000027521	mmu-miR-195a-3p,mmu-miR-103-1-5p,novel_112,mmu-miR-328-3p,novel_220,novel_59,novel_157,mmu-miR-211-5p,novel_60,mmu-miR-130b-5p,novel_203,mmu-miR-32-3p,mmu-miR-148b-5p,mmu-miR-345-3p,mmu-miR-486b-3p,mmu-miR-194-5p,mmu-miR-3074-2-3p,novel_75,novel_51,mmu-miR-466f-3p,mmu-miR-103-2-5p,mmu-miR-30f,mmu-miR-34b-3p,mmu-miR-8094,mmu-miR-592-5p,mmu-miR-875-5p,mmu-miR-101a-5p,novel_97,mmu-miR-145a-5p,novel_…	TMEM66
ENSFCAG00000030601	mmu-miR-324-5p,mmu-miR-1843b-5p,novel_192,mmu-miR-3071-3p,mmu-miR-191-3p,mmu-miR-200c-3p,mmu-miR-129-5p,mmu-miR-140-3p,mmu-miR-126a-5p,mmu-miR-486a-5p,mmu-miR-875-5p,novel_13,mmu-miR-101c,mmu-miR-222-3p,mmu-miR-3074-5p,mmu-miR-214-3p,novel_10,mmu-miR-182-5p,novel_177,mmu-miR-429-3p,mmu-miR-497b,novel_97,novel_134,mmu-miR-107-3p,mmu-miR-191-5p,mmu-miR-181c-5p,mmu-miR-200a-3p,mmu-miR-106b-3p,mmu-mi…	LEPROTL1
ENSFCAG00000023767	novel_184,mmu-miR-124-5p,mmu-miR-29a-3p,mmu-miR-29c-3p,mmu-miR-23a-3p,mmu-miR-200b-3p,mmu-miR-3084-3p,mmu-miR-3065-3p,mmu-miR-466i-3p,mmu-miR-22-3p,novel_90,novel_61,mmu-miR-429-3p,mmu-miR-497b,mmu-miR-29b-3p,mmu-miR-200c-3p,mmu-miR-140-3p,mmu-miR-383-3p,mmu-miR-23b-3p,novel_59	GTF2E2
ENSFCAG00000026418	novel_53,mmu-miR-485-5p,mmu-miR-484,mmu-miR-3085-3p,novel_62,mmu-miR-147-5p,novel_173,mmu-miR-744-5p,novel_194,novel_35,mmu-miR-29a-5p,mmu-miR-3064-5p	UBXN8
ENSFCAG00000025139	mmu-miR-30d-3p,mmu-miR-150-5p,mmu-miR-421-3p,mmu-miR-499-5p,mmu-miR-129-5p,mmu-miR-183-5p,mmu-miR-140-3p,mmu-miR-214-3p,novel_29,mmu-miR-133a-3p,mmu-miR-130b-3p,mmu-miR-30a-3p,mmu-miR-497b,mmu-miR-3074-2-3p,mmu-miR-135b-5p,novel_11,mmu-miR-132-3p,novel_199,mmu-miR-130a-3p,mmu-miR-29c-5p,mmu-miR-133b-3p,novel_104,mmu-miR-1b-5p,mmu-miR-135a-5p,novel_25,mmu-miR-143-3p	PPP2CB
ENSFCAG00000025807	mmu-miR-18a-5p,mmu-miR-378b,mmu-miR-200a-5p,mmu-miR-6516-5p,mmu-miR-92a-3p,mmu-miR-23b-3p,mmu-miR-330-5p,novel_29,mmu-miR-409-3p,novel_54,novel_200,mmu-miR-129b-5p,mmu-miR-137-3p,mmu-miR-23a-3p,novel_38,novel_21,mmu-miR-130a-5p,mmu-miR-599,mmu-miR-194-2-3p,novel_196,mmu-miR-378a-3p,novel_178,mmu-miR-186-5p,mmu-miR-17-5p,mmu-miR-331-5p,mmu-miR-30e-3p,mmu-miR-136-5p,novel_175,novel_90,novel_48,nove…	TEX15
ENSFCAG00000024759	novel_13,mmu-miR-103-2-5p,mmu-miR-491-3p,mmu-miR-484,mmu-miR-8094,mmu-miR-222-3p,novel_204,mmu-miR-27b-3p,mmu-miR-191-3p,mmu-miR-486a-5p,mmu-miR-185-3p,mmu-miR-299a-3p,mmu-miR-19a-5p,novel_104,novel_76,novel_158,mmu-miR-216a-5p,mmu-miR-29a-3p,mmu-miR-208b-5p,mmu-miR-221-3p,mmu-miR-92b-3p,mmu-miR-423-5p,mmu-miR-181b-1-3p,mmu-let-7g-3p,mmu-miR-181c-5p,mmu-miR-377-3p,novel_116,mmu-miR-181a-5p,mmu-mi…	WRN
ENSFCAG00000003845	novel_60,mmu-miR-28c,mmu-miR-139-3p,mmu-miR-30e-5p,mmu-let-7i-5p,novel_25,novel_67,novel_221,novel_4,mmu-miR-328-5p,novel_172,mmu-miR-7a-1-3p,novel_11,novel_55,mmu-let-7c-5p,mmu-let-7b-5p,mmu-miR-145a-3p,mmu-miR-145b,mmu-miR-1298-3p,mmu-miR-30a-5p,mmu-miR-23a-5p,novel_32,novel_211,novel_220,novel_34,mmu-let-7a-5p,mmu-miR-23b-5p,mmu-miR-346-3p,mmu-miR-146b-5p,mmu-miR-151-5p,mmu-miR-208b-5p,mmu-miR…	FUT10
ENSFCAG00000023352	mmu-miR-376b-5p,novel_107,mmu-miR-107-3p,novel_210,mmu-miR-26b-3p,novel_177,mmu-miR-497b,mmu-miR-9-5p,mmu-miR-145a-5p,mmu-miR-182-3p,novel_13,mmu-miR-8094,mmu-miR-484,mmu-miR-214-3p,mmu-miR-191-3p,mmu-miR-200c-3p,mmu-miR-1983,mmu-miR-142a-5p,mmu-miR-223-5p,mmu-miR-185-3p,mmu-miR-134-3p,novel_118,mmu-miR-378c,novel_148,mmu-miR-876-3p,novel_8,novel_125,mmu-miR-342-5p,novel_146,novel_168,novel_75,mm…	MAK16
ENSFCAG00000023739	mmu-miR-193a-3p,mmu-miR-193b-3p,novel_33,novel_46,mmu-miR-378d,novel_73,mmu-miR-324-3p,mmu-miR-3059-5p,mmu-miR-670-5p,novel_54,novel_114,mmu-miR-188-3p,mmu-miR-103-3p,mmu-miR-107-3p,mmu-miR-574-5p,mmu-miR-486b-3p,novel_51,novel_22,mmu-miR-486a-3p,mmu-miR-125a-5p,mmu-miR-455-5p,novel_76,mmu-miR-125b-5p,novel_58,novel_171,novel_25,mmu-miR-466i-5p	ADRA1A
ENSFCAG00000005338	novel_104,mmu-miR-495-5p,novel_178,novel_67,novel_63,mmu-miR-143-3p,novel_62,mmu-miR-3085-3p,mmu-miR-599,mmu-miR-184-3p,novel_134,mmu-miR-3064-5p,mmu-miR-138-1-3p,novel_55,mmu-miR-592-5p,novel_201,novel_182,novel_173,novel_6	CRMP2
ENSFCAG00000030159	novel_204,mmu-miR-429-3p,mmu-miR-145a-5p,novel_197,mmu-miR-30f,mmu-miR-30b-5p,mmu-miR-8094,mmu-miR-200c-3p,mmu-miR-378d,mmu-miR-217-5p,mmu-miR-93-5p,mmu-miR-27b-3p,mmu-miR-574-3p,novel_50,mmu-miR-3071-3p,novel_192,mmu-miR-877-3p,mmu-miR-20a-5p,mmu-miR-19a-5p,novel_188,mmu-miR-208b-5p,mmu-miR-129-2-3p,mmu-miR-323-3p,mmu-miR-495-3p,novel_107,mmu-miR-384-5p,mmu-let-7g-3p,mmu-miR-30a-3p,mmu-miR-374b-…	BNIP3L
ENSFCAG00000011885	mmu-miR-497b,mmu-miR-335-3p,mmu-miR-1251-3p,mmu-miR-1251-5p,mmu-miR-30f,mmu-miR-103-2-5p,mmu-miR-182-3p,novel_200,mmu-miR-1983,mmu-miR-140-3p,mmu-miR-18a-5p,novel_192,mmu-miR-9-3p,mmu-miR-3071-3p,mmu-miR-150-5p,mmu-miR-202-5p,novel_101,novel_208,mmu-let-7a-2-3p,novel_190,mmu-miR-29b-1-5p,novel_38,mmu-miR-135a-2-3p,mmu-miR-323-3p,novel_134,mmu-miR-6395,mmu-let-7g-3p,novel_107,mmu-miR-103-1-5p,mmu-…	KCTD9
ENSFCAG00000029305	mmu-miR-145a-3p,mmu-miR-194-2-3p,novel_34,mmu-miR-383-3p,mmu-miR-32-3p,novel_7,mmu-miR-377-3p	GNRH1
ENSFCAG00000008957	mmu-miR-708-3p,mmu-miR-362-5p,novel_118,mmu-miR-3071-3p,mmu-miR-150-5p,mmu-miR-134-3p,mmu-miR-448-5p,mmu-miR-101a-5p,mmu-miR-411-3p,mmu-miR-182-5p,novel_143,mmu-miR-335-5p,mmu-miR-491-3p,novel_154,mmu-miR-1306-5p,mmu-miR-377-3p,mmu-miR-126b-5p,mmu-miR-33-3p,mmu-miR-22-5p,mmu-miR-204-3p,mmu-miR-183-3p,mmu-miR-200b-5p,mmu-miR-325-3p,mmu-miR-1b-5p,mmu-miR-320-3p,mmu-miR-15b-3p,mmu-miR-29b-1-5p,mmu-m…	ADAM28
ENSFCAG00000026611	novel_130,novel_134,novel_123,mmu-miR-450a-1-3p,mmu-miR-29a-3p,mmu-miR-532-5p,mmu-miR-208b-5p,mmu-miR-20a-5p,mmu-miR-873a-5p,novel_119,mmu-miR-27b-5p,mmu-miR-326-3p,mmu-miR-499-3p,novel_207,mmu-miR-30f,mmu-miR-30b-5p,novel_20,mmu-miR-103-2-5p,mmu-miR-491-5p,mmu-miR-181d-5p,mmu-miR-181b-5p,mmu-miR-382-5p,mmu-miR-30e-5p,mmu-miR-130b-5p,novel_60,mmu-miR-205-5p,novel_160,mmu-miR-183-5p,mmu-miR-181a-5…	STC1
ENSFCAG00000012400	mmu-miR-192-5p,mmu-miR-744-5p,mmu-miR-29b-3p,novel_100,mmu-miR-652-3p,novel_72,mmu-miR-346-3p,mmu-miR-342-5p,novel_106,mmu-miR-217-3p,mmu-miR-495-5p,novel_1,mmu-miR-29c-3p,mmu-miR-425-5p,mmu-miR-486b-3p,mmu-miR-96-5p,mmu-miR-484,novel_201,mmu-miR-504-5p,mmu-miR-361-3p,mmu-miR-122-5p,mmu-miR-1843b-5p,novel_192,mmu-miR-185-3p,mmu-miR-29a-3p,mmu-miR-26b-5p,novel_2,novel_170,mmu-miR-151-5p,mmu-miR-21…	LOXL2
ENSFCAG00000012395	mmu-miR-129b-3p,mmu-miR-147-5p,novel_16,novel_178,mmu-miR-708-3p	R3HCC1
ENSFCAG00000031450	mmu-miR-490-5p,novel_186,mmu-miR-103-3p,mmu-miR-194-2-3p,mmu-miR-340-5p,mmu-miR-29a-5p,mmu-miR-10a-5p,mmu-miR-129b-5p,mmu-miR-486a-3p,novel_79,mmu-miR-146a-5p,mmu-miR-320-3p,mmu-let-7f-5p,mmu-miR-370-5p,novel_196,novel_205,novel_103,novel_87,mmu-miR-193b-3p,mmu-miR-15b-5p,mmu-miR-18a-3p,novel_29,novel_54,mmu-miR-24-1-5p,mmu-miR-1251-3p,novel_108,novel_26,mmu-miR-7a-5p,novel_70,novel_39,novel_65,m…	CHMP7
ENSFCAG00000005666	novel_188,novel_158,mmu-miR-339-5p,mmu-miR-129-2-3p,novel_179,novel_63,mmu-miR-322-5p,novel_123,mmu-miR-221-5p,mmu-miR-497a-5p,mmu-miR-592-5p,novel_197,mmu-miR-103-2-5p,mmu-miR-214-3p,mmu-miR-484,mmu-miR-3074-5p,novel_204,mmu-miR-26b-3p,mmu-miR-9-5p,mmu-miR-503-5p,mmu-miR-185-5p,mmu-miR-128-3p,novel_194,mmu-miR-30c-2-3p,mmu-miR-362-5p,mmu-miR-378d,mmu-miR-486a-5p,mmu-miR-1983,mmu-miR-342-5p,mmu-l…	CCAR2
ENSFCAG00000001452	novel_22,novel_168,mmu-miR-200b-3p,novel_146,mmu-miR-33-5p,novel_59,mmu-miR-374c-5p,mmu-miR-218-5p,novel_153,mmu-miR-3154,mmu-miR-708-5p,novel_210,mmu-miR-181c-5p,mmu-miR-375-3p,mmu-miR-221-5p,mmu-miR-139-5p,novel_188,mmu-miR-216a-5p,novel_104,novel_179,mmu-miR-200b-5p,mmu-miR-134-3p,mmu-miR-409-5p,mmu-miR-193a-3p,mmu-miR-30c-2-3p,mmu-miR-185-5p,mmu-miR-128-3p,mmu-miR-191-3p,mmu-miR-378d,mmu-miR-…	SLC39A14
ENSFCAG00000005346	novel_119,mmu-miR-322-5p,mmu-miR-16-5p,mmu-miR-370-5p,mmu-miR-10b-5p,mmu-miR-325-3p,mmu-miR-98-5p,novel_190,mmu-let-7f-5p,mmu-miR-450b-3p,mmu-miR-141-3p,mmu-miR-196a-5p,mmu-miR-505-5p,mmu-miR-497a-5p,mmu-miR-377-3p,mmu-miR-24-3p,mmu-miR-10a-5p,mmu-miR-196b-5p,mmu-miR-382-3p,mmu-miR-200a-3p,novel_134,mmu-let-7g-5p,mmu-miR-210-5p,mmu-miR-503-5p,mmu-miR-24-1-5p,mmu-miR-342-3p,mmu-miR-361-3p,mmu-let-…	POLR3D
ENSFCAG00000029013	novel_177,novel_97,novel_52,mmu-miR-26b-3p,mmu-miR-182-5p,mmu-miR-361-3p,mmu-miR-484,mmu-miR-214-3p,mmu-miR-222-5p,novel_13,mmu-miR-185-3p,mmu-miR-378d,mmu-miR-191-3p,novel_194,mmu-miR-3071-3p,mmu-miR-185-5p,mmu-miR-324-5p,mmu-miR-93-5p,mmu-miR-204-3p,mmu-miR-326-3p,mmu-miR-423-5p,mmu-miR-20a-5p,mmu-miR-877-3p,novel_76,novel_158,novel_218,mmu-miR-377-3p,mmu-miR-130a-3p,mmu-miR-6395,novel_210,mmu-…	PHYHIP
ENSFCAG00000024534	mmu-miR-433-3p,novel_214,mmu-miR-183-5p,mmu-miR-216a-3p,mmu-miR-150-5p,mmu-miR-128-3p,mmu-miR-362-5p,mmu-miR-135b-3p,mmu-miR-361-3p,novel_204,mmu-miR-670-5p,mmu-miR-152-5p,mmu-miR-124-3p,novel_51,mmu-miR-135a-2-3p,mmu-miR-3065-3p,mmu-miR-194-2-3p,novel_196,novel_65	NUDT18
ENSFCAG00000031351	mmu-miR-134-3p,mmu-miR-483-3p,mmu-miR-23b-3p,mmu-miR-185-5p,novel_35,mmu-miR-485-5p,mmu-miR-181a-5p,mmu-miR-744-3p,mmu-miR-6982-3p,mmu-miR-122-5p,novel_180,mmu-miR-181d-5p,mmu-miR-181b-5p,mmu-miR-149-5p,mmu-miR-574-5p,mmu-miR-23a-3p,novel_38,mmu-miR-181c-5p,novel_2,mmu-miR-218-1-3p,novel_208,novel_171,novel_103	NPM2
ENSFCAG00000008965	mmu-miR-135a-5p,novel_39,mmu-miR-30c-1-3p,novel_167,mmu-miR-149-5p,novel_124,mmu-miR-135b-5p,novel_215,novel_55,mmu-miR-7a-5p,novel_56,mmu-miR-136-5p,mmu-miR-331-3p,mmu-miR-145b,novel_185,mmu-miR-381-3p,mmu-miR-30e-3p,mmu-miR-195a-5p,mmu-miR-15a-5p,novel_178,mmu-let-7a-2-3p,novel_212,mmu-miR-127-5p,mmu-miR-16-5p,novel_162,novel_69,mmu-miR-599,mmu-miR-103-3p,mmu-miR-493-5p,mmu-miR-335-5p,mmu-miR-3…	XPO7
ENSFCAG00000030368	novel_18,novel_203,novel_60,mmu-miR-365-3p,novel_140,mmu-miR-491-5p,mmu-miR-138-5p,mmu-miR-494-3p,mmu-miR-138-1-3p,mmu-miR-3059-5p,mmu-miR-764-3p,mmu-miR-412-3p,mmu-miR-193b-5p,mmu-miR-145a-3p,mmu-miR-103-1-5p,novel_33,mmu-miR-25-5p,mmu-miR-532-5p,mmu-miR-20a-5p,novel_63,novel_184,mmu-miR-204-3p,mmu-miR-326-3p,novel_130,mmu-miR-181b-1-3p,mmu-miR-6395,novel_142,mmu-miR-3064-5p,mmu-miR-1306-5p,mmu-…	LZTS1
ENSFCAG00000013380	novel_2,mmu-miR-208b-5p,mmu-miR-320-3p,mmu-miR-141-3p,novel_76,mmu-miR-127-5p,novel_184,mmu-miR-16-5p,mmu-miR-322-5p,mmu-miR-376b-5p,novel_162,mmu-miR-92b-3p,mmu-miR-130a-3p,mmu-miR-6395,mmu-miR-210-5p,mmu-miR-599,mmu-miR-497a-5p,mmu-miR-361-5p,mmu-miR-200a-3p,mmu-miR-103-2-5p,mmu-miR-130b-3p,mmu-miR-335-3p,mmu-miR-32-5p,mmu-miR-92a-3p,mmu-miR-185-3p,mmu-miR-142a-5p,mmu-miR-3074-1-3p,mmu-miR-15b-…	ATP6V1B2
ENSFCAG00000026624	mmu-miR-425-5p,novel_30,novel_120,novel_161,mmu-miR-149-5p,novel_174,mmu-miR-3065-3p,novel_175,mmu-miR-338-3p,mmu-miR-145b,mmu-miR-30a-5p,mmu-miR-129b-3p,mmu-miR-485-5p,novel_72,novel_35,novel_169,novel_145,mmu-miR-26a-5p,mmu-miR-22-5p,novel_2,novel_43,mmu-miR-450b-3p,mmu-miR-26b-5p,novel_163,mmu-miR-24-3p,mmu-miR-196b-5p,mmu-miR-599,mmu-miR-30d-5p,mmu-miR-3065-5p,novel_53,mmu-miR-320-5p,mmu-miR-…	SH2D4A
ENSFCAG00000023273	novel_34,mmu-miR-188-5p,novel_145,mmu-miR-211-5p,mmu-miR-484,mmu-miR-3059-5p,mmu-miR-152-5p,novel_29,mmu-miR-22-3p,mmu-miR-194-5p,mmu-miR-377-3p,mmu-miR-21a-3p,mmu-miR-450a-1-3p,mmu-miR-204-5p,mmu-miR-216a-5p,novel_76,mmu-miR-450b-3p,novel_193	INTS10
ENSFCAG00000029682	mmu-miR-335-3p,novel_54,novel_201,mmu-miR-335-5p,novel_49,novel_28,mmu-miR-877-5p,mmu-miR-200a-5p,mmu-miR-22-5p,novel_101,mmu-miR-148a-5p,novel_196,mmu-miR-320-3p,mmu-miR-204-5p,novel_170,mmu-miR-181b-2-3p,mmu-miR-135a-2-3p,mmu-miR-134-5p,novel_110,novel_199,novel_69,mmu-miR-599,novel_32,novel_117,mmu-miR-1298-3p,novel_84,novel_169,novel_7,mmu-miR-3071-5p,novel_25,mmu-miR-135a-5p,novel_65,mmu-miR…	HGSNAT
ENSFCAG00000031904	mmu-miR-335-5p,mmu-miR-493-5p,novel_201,mmu-miR-219b-3p,novel_219,mmu-miR-15b-5p,novel_115,mmu-miR-181b-2-3p,novel_208,novel_101,novel_205,mmu-miR-16-5p,mmu-miR-103-3p,mmu-miR-125a-3p,mmu-miR-34b-5p,mmu-miR-1a-1-5p,mmu-miR-1839-3p,mmu-miR-1298-3p,mmu-miR-34c-5p,mmu-miR-34a-5p,novel_32,mmu-miR-133a-5p,mmu-miR-338-3p,mmu-miR-15a-5p,mmu-miR-195a-5p,novel_211,novel_84,mmu-miR-6985-3p,novel_145,mmu-mi…	POMK
ENSFCAG00000028034	mmu-miR-200b-5p,mmu-miR-423-5p,novel_176,novel_76,novel_158,mmu-miR-141-3p,mmu-miR-200a-3p,mmu-miR-126b-5p,mmu-miR-361-5p,mmu-miR-181b-1-3p,novel_134,mmu-miR-365-2-5p,mmu-let-7g-3p,mmu-miR-34a-3p,novel_177,mmu-miR-1b-3p,mmu-miR-101a-5p,mmu-miR-484,mmu-miR-1983,mmu-miR-3074-1-3p,mmu-miR-486a-5p,novel_192,mmu-miR-219a-5p,mmu-miR-499-5p,novel_67,mmu-miR-876-3p,mmu-miR-466i-5p,mmu-miR-138-2-3p,novel_…	RNF170
ENSFCAG00000022358	novel_61,mmu-miR-218-5p,mmu-miR-450b-5p,mmu-miR-452-5p,novel_73,novel_145,mmu-miR-192-3p,mmu-miR-211-5p,novel_59,mmu-miR-466i-5p,mmu-miR-135a-5p,mmu-miR-370-3p,novel_80,novel_26,novel_56,mmu-miR-7a-1-3p,mmu-miR-135b-5p,novel_114,mmu-miR-301a-5p,mmu-miR-31-5p,mmu-miR-320-5p,mmu-miR-129-5p,novel_192,mmu-miR-128-3p,mmu-miR-93-3p,mmu-miR-1843b-5p,mmu-miR-6516-5p,mmu-miR-409-5p,novel_176,novel_152,mmu…	CHRNA6
ENSFCAG00000031243	mmu-miR-7a-1-3p,novel_159,mmu-miR-148b-5p,novel_75,novel_70,novel_55,mmu-miR-223-3p,mmu-miR-6516-3p,novel_120,mmu-miR-370-3p,mmu-miR-3071-5p,novel_157,novel_59,mmu-miR-148a-3p,mmu-miR-383-3p,novel_7,novel_145,mmu-miR-148b-3p,novel_73,mmu-miR-532-3p,mmu-miR-145b,mmu-miR-708-5p,novel_32,mmu-miR-28a-5p,novel_134,mmu-miR-196b-5p,mmu-miR-23a-3p,mmu-miR-196a-5p,mmu-miR-378a-5p,mmu-let-7e-3p,mmu-miR-152…	SMIM19
ENSFCAG00000010077	novel_41,mmu-miR-34c-5p,mmu-miR-34a-5p,novel_61,mmu-miR-338-3p,mmu-miR-107-5p,mmu-miR-15a-5p,mmu-miR-195a-5p,novel_150,mmu-miR-7689-3p,novel_106,novel_4,mmu-miR-30c-1-3p,novel_62,mmu-miR-144-3p,novel_53,mmu-miR-335-5p,novel_66,novel_114,mmu-miR-200a-5p,mmu-miR-378b,mmu-miR-26a-1-3p,mmu-miR-15b-5p,mmu-miR-199a-3p,novel_89,mmu-miR-199a-5p,mmu-miR-378a-3p,mmu-miR-16-5p,mmu-miR-103-3p,mmu-miR-210-5p,…	SLC20A2
ENSFCAG00000026325	mmu-miR-670-5p,novel_121,mmu-miR-145a-5p,mmu-miR-381-3p,novel_53,mmu-miR-145b,mmu-miR-484,novel_71,novel_173,mmu-miR-23b-3p,mmu-miR-185-5p,mmu-miR-30c-2-3p,mmu-miR-876-3p,novel_198,mmu-miR-30c-1-3p,mmu-miR-423-5p,novel_25,novel_193,novel_60,mmu-miR-29b-1-5p,mmu-miR-320-3p,novel_75,mmu-miR-140-5p,mmu-miR-24-3p,mmu-miR-23a-3p,mmu-miR-486a-3p,novel_90,mmu-miR-486b-3p	DKK4
ENSFCAG00000022846	mmu-miR-499-5p,novel_46,mmu-miR-708-3p,mmu-miR-493-5p,mmu-miR-342-3p,mmu-miR-122-5p,mmu-miR-130b-3p,mmu-miR-130a-3p,mmu-miR-200a-3p,novel_187,mmu-miR-139-5p,mmu-miR-377-3p,mmu-miR-378a-5p,mmu-miR-141-3p,mmu-miR-152-3p,novel_103,novel_63,mmu-miR-183-3p,mmu-miR-204-3p,novel_160,mmu-miR-301a-3p,novel_34,novel_211,mmu-miR-148a-3p,mmu-miR-148b-3p,mmu-miR-19b-1-5p,novel_172,mmu-miR-345-3p,mmu-miR-140-5…	POLB
ENSFCAG00000003517	novel_170,mmu-miR-141-3p,novel_205,novel_119,mmu-miR-410-5p,mmu-miR-466i-3p,mmu-miR-200a-3p,mmu-miR-129b-5p,novel_94,mmu-miR-335-5p,mmu-miR-18a-3p,mmu-miR-3074-5p,novel_53,novel_97,novel_204,novel_194,novel_12,mmu-miR-708-3p,mmu-miR-3106-5p,mmu-miR-129-5p,mmu-miR-205-5p,mmu-miR-217-3p,novel_65,novel_175,mmu-miR-144-3p,mmu-miR-466f-3p,novel_183,novel_56,mmu-miR-218-5p,mmu-miR-331-3p,mmu-miR-3154,n…	PLAT
ENSFCAG00000031044	novel_152,novel_77,mmu-miR-202-5p,mmu-miR-22-5p,novel_212,novel_79,novel_208,novel_170,mmu-miR-135a-1-3p,mmu-miR-135a-2-3p,mmu-miR-129b-5p,mmu-miR-125a-3p,mmu-miR-132-3p,novel_29,mmu-miR-320-5p,mmu-miR-18a-3p,mmu-miR-100-3p,novel_149,novel_189,mmu-miR-877-5p,mmu-miR-26a-1-3p,novel_12,mmu-miR-9-3p,mmu-miR-135a-5p,novel_126,novel_80,novel_30,novel_68,mmu-miR-497a-3p,novel_215,mmu-miR-98-3p,novel_17…	AP3M2
ENSFCAG00000029985	mmu-miR-16-2-3p,novel_161,mmu-miR-6957-3p,novel_39,novel_124,novel_62,novel_108,novel_70,novel_215,mmu-miR-144-3p,mmu-miR-376c-5p,novel_144,mmu-miR-485-5p,mmu-miR-28a-5p,mmu-miR-148a-3p,novel_72,novel_35,novel_170,mmu-miR-29b-1-5p,mmu-miR-152-3p,mmu-let-7a-2-3p,mmu-miR-1b-5p,mmu-miR-181b-2-3p,mmu-miR-450b-3p,novel_212,novel_152,mmu-miR-130a-5p,mmu-miR-129b-5p,mmu-miR-135a-2-3p,mmu-miR-3065-5p,nov…	KAT6A
ENSFCAG00000012947	mmu-miR-15b-5p,mmu-miR-93-3p,mmu-miR-543-3p,mmu-miR-448-5p,novel_180,mmu-miR-409-3p,mmu-miR-34a-3p,novel_29,mmu-miR-214-3p,mmu-miR-320-5p,mmu-miR-497a-5p,novel_187,mmu-miR-382-3p,novel_134,mmu-miR-22-3p,novel_186,novel_107,mmu-miR-322-5p,novel_205,novel_63,mmu-miR-16-5p,mmu-miR-370-5p,novel_190,novel_208,novel_170,mmu-miR-146a-5p,mmu-miR-146b-5p,novel_131,novel_34,mmu-miR-383-3p,mmu-miR-195a-5p,m…	GINS4
ENSFCAG00000023373	mmu-miR-135b-5p,novel_186,mmu-miR-135a-5p,novel_54	ADAM2
ENSFCAG00000030276	mmu-miR-3084-3p,mmu-miR-146b-3p,novel_51,novel_168,novel_34,mmu-miR-708-5p,mmu-miR-195a-3p,mmu-miR-139-5p,mmu-miR-126b-5p,mmu-miR-1a-3p,mmu-miR-130a-3p,mmu-miR-3085-3p,novel_107,mmu-miR-221-3p,novel_76,mmu-miR-217-5p,mmu-miR-3074-1-3p,mmu-miR-129-5p,mmu-miR-191-3p,novel_148,mmu-miR-185-5p,mmu-miR-497b,mmu-miR-153-3p,novel_204,mmu-miR-301a-5p,mmu-miR-222-3p,mmu-miR-592-5p,novel_13,mmu-miR-875-5p,m…	PLEKHA2
ENSFCAG00000024992	mmu-miR-218-5p,mmu-miR-3154,novel_153,novel_138,mmu-miR-328-3p,novel_34,mmu-miR-23b-5p,mmu-miR-106b-5p,novel_214,mmu-miR-29c-3p,mmu-miR-217-3p,mmu-miR-466i-5p,mmu-miR-25-3p,mmu-miR-876-3p,mmu-miR-542-3p,mmu-miR-486b-3p,mmu-miR-96-5p,novel_75,novel_168,novel_51,mmu-miR-146b-3p,mmu-miR-3074-5p,mmu-miR-592-5p,novel_13,novel_177,mmu-miR-497b,novel_97,mmu-miR-30c-2-3p,novel_118,mmu-miR-185-3p,mmu-miR-…	TACC1
ENSFCAG00000013612	novel_130,mmu-miR-466i-3p,novel_210,novel_123,mmu-miR-497a-5p,mmu-miR-532-5p,novel_76,mmu-miR-151-5p,mmu-miR-592-3p,mmu-miR-200b-5p,mmu-miR-326-3p,novel_63,mmu-miR-125b-1-3p,novel_119,mmu-miR-322-5p,novel_148,novel_194,novel_36,mmu-miR-185-3p,mmu-miR-299a-3p,novel_92,mmu-miR-380-5p,mmu-miR-301a-5p,novel_20,mmu-miR-214-3p,mmu-miR-3074-5p,mmu-miR-216b-5p,mmu-miR-361-3p,novel_10,novel_177,mmu-miR-18…	FGFR1
ENSFCAG00000013607	novel_134,mmu-miR-200a-3p,mmu-miR-1a-3p,mmu-miR-221-5p,novel_218,mmu-miR-532-5p,mmu-miR-339-5p,novel_76,mmu-miR-141-3p,mmu-miR-29a-3p,novel_63,novel_184,mmu-miR-185-5p,mmu-miR-378d,novel_207,mmu-miR-592-5p,mmu-miR-875-5p,mmu-miR-182-3p,mmu-miR-8094,novel_52,mmu-miR-503-5p,mmu-miR-148b-5p,mmu-miR-328-5p,mmu-miR-486b-3p,mmu-miR-212-5p,novel_51,novel_22,novel_15,novel_181,mmu-miR-139-3p,mmu-miR-342-…	DDHD2
ENSFCAG00000029547	mmu-miR-25-5p,mmu-miR-302a-3p,novel_216,novel_105,mmu-miR-107-5p,mmu-miR-30d-3p,mmu-let-7a-5p,mmu-miR-103-1-5p,mmu-miR-30e-3p,mmu-miR-30a-3p,mmu-miR-3154,novel_41,mmu-miR-195a-3p,mmu-miR-129b-3p,mmu-miR-874-3p,mmu-miR-302b-3p,mmu-miR-144-3p,mmu-let-7b-5p,mmu-let-7c-5p,mmu-miR-148b-5p,mmu-miR-3074-2-3p,mmu-miR-188-3p,mmu-miR-3071-5p,novel_39,novel_198,mmu-miR-3963,novel_60,novel_120,mmu-let-7i-5p,…	PPAPDC1B
ENSFCAG00000030552	mmu-miR-135a-1-3p,novel_38,novel_21,novel_186,mmu-miR-340-5p,novel_199,novel_69,novel_152,novel_162,mmu-miR-148a-5p,mmu-miR-1187,mmu-miR-202-5p,mmu-miR-16-5p,mmu-miR-378a-3p,novel_79,mmu-miR-127-5p,mmu-miR-181b-2-3p,mmu-miR-29b-1-5p,novel_170,mmu-miR-433-3p,mmu-miR-206-3p,mmu-miR-15b-5p,mmu-miR-199a-3p,novel_89,mmu-miR-93-3p,mmu-miR-6516-5p,mmu-miR-150-5p,novel_201,mmu-miR-1251-5p,novel_114,mmu-m…	BAG4
ENSFCAG00000027110	mmu-miR-299a-5p,mmu-let-7c-1-3p,mmu-miR-1298-3p,mmu-miR-29b-3p,novel_39,novel_45,novel_25,novel_14,novel_183,novel_70,novel_215,mmu-miR-190a-5p,novel_48,novel_201,novel_54,mmu-miR-335-5p,mmu-miR-26a-1-3p,novel_189,mmu-miR-377-5p,novel_196,mmu-miR-1187,mmu-miR-370-5p,mmu-miR-196a-5p,mmu-miR-204-5p,mmu-miR-29b-1-5p,mmu-miR-199a-5p,mmu-miR-320-3p,mmu-miR-129b-5p,mmu-miR-486a-3p,novel_187,novel_69,mm…	LSM1
ENSFCAG00000015538	novel_107,mmu-miR-208b-5p,mmu-miR-129-5p	GOT1L1
ENSFCAG00000025130	mmu-miR-744-5p,novel_157,mmu-miR-23b-5p,mmu-miR-106b-5p,mmu-miR-346-3p,novel_214,novel_209,mmu-miR-764-3p,novel_121,mmu-miR-328-3p,mmu-miR-708-5p,mmu-miR-188-3p,mmu-miR-1839-5p,novel_166,mmu-miR-3084-3p,novel_91,mmu-miR-466f-3p,mmu-let-7b-5p,mmu-let-7c-5p,novel_8,mmu-let-7i-5p,novel_140,mmu-miR-142a-3p,novel_67,novel_198,mmu-miR-30c-2-3p,novel_191,mmu-miR-499-3p,mmu-miR-93-5p,mmu-miR-140-3p,mmu-m…	BRF2
ENSFCAG00000005095	mmu-miR-3071-5p,mmu-miR-21a-3p,mmu-miR-218-2-3p,mmu-miR-382-3p,mmu-miR-194-2-3p,mmu-miR-182-3p,novel_79	UNC5D
ENSFCAG00000025628	mmu-miR-129-2-3p,novel_158,novel_76,mmu-miR-204-3p,novel_63,mmu-miR-22-5p,novel_205,mmu-miR-99b-5p,novel_179,mmu-miR-10b-5p,mmu-miR-423-5p,novel_69,mmu-miR-340-5p,mmu-miR-384-5p,mmu-miR-486a-3p,novel_187,mmu-miR-129-1-3p,mmu-miR-10a-5p,mmu-miR-29a-5p,mmu-miR-191-5p,mmu-miR-30f,mmu-miR-30b-5p,mmu-miR-214-3p,novel_94,novel_92,novel_53,novel_154,mmu-miR-320-5p,mmu-miR-30c-5p,mmu-miR-30d-5p,mmu-miR-2…	RNF122
ENSFCAG00000025046	mmu-miR-218-5p,mmu-miR-145a-3p,novel_153,mmu-miR-3154,mmu-miR-193b-5p,mmu-miR-483-3p,mmu-miR-132-5p,mmu-miR-147-3p,mmu-miR-106b-5p,mmu-miR-338-5p,novel_8,novel_67,mmu-miR-33-5p,novel_172,mmu-miR-486b-3p,mmu-miR-328-5p,mmu-miR-200b-3p,novel_51,mmu-miR-138-1-3p,novel_197,novel_92,mmu-miR-216b-5p,mmu-miR-8094,mmu-miR-214-3p,mmu-miR-484,mmu-miR-342-3p,mmu-miR-504-5p,mmu-miR-429-3p,mmu-miR-497b,mmu-mi…	TRIM35
ENSFCAG00000014420	novel_63,novel_184,novel_176,mmu-miR-378a-3p,mmu-miR-204-3p,mmu-miR-16-5p,mmu-miR-322-5p,mmu-miR-199a-5p,mmu-miR-671-5p,novel_208,mmu-miR-128-1-5p,novel_193,mmu-miR-221-5p,mmu-miR-486a-3p,mmu-miR-497a-5p,mmu-miR-23a-3p,mmu-let-7g-3p,novel_97,novel_66,novel_10,novel_52,novel_204,mmu-miR-214-3p,mmu-miR-708-3p,mmu-miR-15b-5p,novel_191,mmu-miR-23b-3p,mmu-miR-378c,mmu-miR-185-5p,mmu-miR-150-5p,novel_1…	PTK2B
ENSFCAG00000014423	novel_70,novel_56,mmu-miR-21a-3p,mmu-miR-345-3p,mmu-miR-328-5p,novel_11,mmu-miR-370-3p,mmu-miR-3059-3p,mmu-miR-433-5p,mmu-miR-30c-1-3p,novel_18,mmu-miR-186-5p,mmu-miR-184-5p,novel_121,novel_61,mmu-miR-139-5p,novel_187,mmu-miR-29a-5p,mmu-miR-365-2-5p,mmu-miR-125a-3p,mmu-miR-325-3p,novel_152,mmu-miR-365-1-5p,mmu-miR-532-5p,novel_212,novel_85,novel_188,novel_115,mmu-miR-140-3p,mmu-miR-30c-2-3p,novel…	CLU
ENSFCAG00000014427	novel_199,novel_174,mmu-miR-302c-3p,mmu-miR-139-5p,mmu-miR-302b-3p,mmu-miR-411-5p,mmu-miR-216a-5p,mmu-miR-382-5p,novel_18,mmu-miR-27a-3p,mmu-miR-20a-5p,novel_25,mmu-miR-20b-5p,mmu-miR-6957-3p,mmu-miR-93-5p,mmu-miR-27b-3p,mmu-miR-421-3p,mmu-let-7i-3p,novel_214,mmu-miR-302a-3p,mmu-miR-17-5p,mmu-miR-106b-5p,novel_3,mmu-miR-29b-2-5p,mmu-miR-335-5p,mmu-miR-708-5p,mmu-miR-101a-5p,mmu-miR-28a-5p,mmu-miR…	PBK
ENSFCAG00000002892	novel_159,novel_118	NUGGC
ENSFCAG00000030743	novel_103,novel_101,mmu-miR-370-5p,mmu-miR-671-5p,mmu-miR-320-3p,mmu-miR-29b-1-5p,mmu-miR-218-1-3p,novel_79,novel_212,mmu-miR-196a-5p,mmu-miR-486a-3p,novel_38,mmu-miR-23a-3p,mmu-miR-129b-5p,mmu-miR-22-3p,novel_54,mmu-miR-1251-3p,novel_93,mmu-miR-18a-3p,mmu-miR-335-5p,mmu-miR-877-5p,mmu-miR-23b-3p,mmu-miR-150-5p,novel_65,mmu-miR-27a-3p,mmu-miR-223-3p,mmu-miR-7a-5p,mmu-miR-490-3p,novel_215,mmu-miR-…	ZNF395
ENSFCAG00000022501	novel_3,mmu-miR-874-3p,mmu-miR-485-5p,mmu-miR-19a-3p,mmu-miR-338-3p,mmu-miR-670-5p,mmu-miR-195a-5p,mmu-miR-192-5p,mmu-miR-301a-3p,mmu-miR-15a-5p,novel_173,novel_35,novel_216,novel_80,mmu-miR-125b-5p,mmu-miR-28c,mmu-miR-125a-5p,mmu-miR-30c-1-3p,novel_4,mmu-miR-149-5p,novel_174,novel_124,mmu-miR-21a-5p,mmu-miR-302c-3p,mmu-miR-136-5p,novel_149,mmu-miR-320-5p,novel_53,mmu-miR-93-3p,mmu-miR-324-3p,nov…	EXTL3
ENSFCAG00000011260	mmu-miR-3084-3p,mmu-miR-135b-5p,mmu-miR-135a-5p,mmu-miR-28a-5p,mmu-miR-708-5p,mmu-miR-34b-3p,novel_117,mmu-miR-28c	C8orf74
ENSFCAG00000004537	mmu-miR-874-3p,mmu-miR-380-5p,novel_138,mmu-miR-331-3p,mmu-miR-27b-3p,mmu-miR-27a-3p,novel_65,mmu-miR-148a-5p,mmu-miR-204-3p,novel_125,novel_170,novel_2,novel_203,novel_155,novel_90,mmu-miR-149-5p,mmu-miR-148b-5p,novel_174	PINX1
ENSFCAG00000015041	mmu-miR-30a-3p,mmu-miR-28a-5p,mmu-miR-708-5p,mmu-miR-6985-3p,mmu-miR-149-5p,novel_154	CTSB
ENSFCAG00000027867	mmu-miR-29c-5p,mmu-miR-382-3p,mmu-miR-129b-5p,mmu-miR-130a-5p,novel_54,novel_179,mmu-miR-208b-5p,mmu-miR-320-5p,mmu-miR-29b-2-5p,novel_116	ADAM29
ENSFCAG00000015055	mmu-miR-323-3p,mmu-miR-137-5p,novel_21,mmu-miR-135b-5p,mmu-miR-130a-5p,mmu-miR-599,mmu-miR-148b-5p,mmu-miR-325-3p,mmu-miR-148a-5p,novel_25,mmu-miR-135a-5p,mmu-miR-202-5p,mmu-miR-379-3p,mmu-miR-223-3p,novel_2,novel_60,novel_30,mmu-miR-130b-5p,mmu-miR-188-5p,mmu-miR-374c-5p,novel_157,novel_173,mmu-miR-19b-3p,novel_136,mmu-miR-411-3p,mmu-miR-19a-3p,mmu-miR-182-3p,mmu-miR-19b-1-5p,mmu-miR-100-3p,mmu-…	FBXO8
ENSFCAG00000025710	mmu-miR-30c-5p,mmu-miR-30a-5p,novel_193,mmu-miR-30e-5p,mmu-miR-30b-5p,mmu-miR-3071-5p,mmu-miR-448-5p,mmu-miR-30d-5p,mmu-miR-132-3p	SAP30
ENSFCAG00000023188	mmu-miR-411-5p,mmu-miR-181a-5p,novel_153,novel_32,mmu-miR-200c-5p,mmu-miR-381-3p,mmu-miR-543-3p,mmu-miR-181b-5p,mmu-miR-181d-5p,novel_159,novel_90,novel_6,mmu-miR-382-3p,mmu-miR-181c-5p	C4orf27
ENSFCAG00000030280	mmu-miR-592-5p,mmu-miR-216c-3p,novel_127,mmu-miR-429-3p,mmu-miR-93-5p,novel_192,novel_148,mmu-miR-23b-3p,mmu-miR-200c-3p,mmu-miR-217-5p,mmu-let-7d-3p,novel_178,mmu-miR-20a-5p,novel_186,mmu-miR-23a-3p,mmu-miR-382-3p,mmu-miR-126b-5p,mmu-miR-377-3p,mmu-miR-143-5p,mmu-miR-374c-3p,mmu-miR-30e-3p,mmu-miR-30a-3p,mmu-miR-30d-3p,novel_157,novel_34,mmu-miR-421-3p,mmu-miR-106b-5p,mmu-miR-17-5p,mmu-miR-331-5…	CBR4
ENSFCAG00000010766	novel_172,novel_199,mmu-miR-494-3p,novel_134,mmu-miR-23b-3p,mmu-miR-21a-5p,mmu-miR-499-3p,mmu-miR-30d-3p,novel_70,novel_26,mmu-miR-23a-3p,mmu-miR-22-5p,mmu-miR-30e-3p,mmu-miR-30a-3p	DDX60
ENSFCAG00000012182	mmu-miR-323-3p,mmu-miR-382-3p,mmu-miR-144-3p,novel_199,mmu-miR-148b-5p,mmu-miR-345-3p,mmu-miR-142a-3p,mmu-miR-92b-3p,mmu-miR-25-3p,mmu-miR-148a-5p,novel_30,novel_145,novel_216,mmu-miR-211-5p,mmu-miR-188-5p,mmu-miR-410-3p,mmu-miR-92a-3p,mmu-miR-30d-3p,mmu-miR-363-3p,novel_182,mmu-miR-30e-3p,mmu-miR-32-5p,mmu-miR-30a-3p	CPE
ENSFCAG00000023004	mmu-miR-17-5p,mmu-miR-106b-5p,mmu-miR-421-3p,mmu-miR-301a-3p,mmu-miR-19a-3p,novel_185,mmu-miR-19b-3p,novel_153,mmu-miR-412-3p,mmu-miR-200b-3p,mmu-miR-21a-3p,novel_172,mmu-miR-20b-5p,mmu-miR-205-5p,novel_30,mmu-miR-199a-3p,mmu-miR-1983,mmu-miR-200c-3p,mmu-miR-23b-3p,mmu-miR-93-5p,mmu-miR-1843b-5p,mmu-miR-130b-3p,mmu-miR-429-3p,mmu-miR-342-3p,novel_154,mmu-miR-758-3p,mmu-miR-221-5p,mmu-miR-29a-5p,m…	MSMO1
ENSFCAG00000008566	mmu-miR-3071-3p,novel_34,mmu-miR-30d-3p,novel_157,mmu-miR-93-5p,mmu-miR-93-3p,mmu-miR-302a-3p,mmu-miR-17-5p,mmu-miR-106b-5p,mmu-miR-192-3p,novel_138,mmu-miR-214-5p,mmu-miR-1843b-3p,mmu-miR-30a-3p,mmu-miR-30e-3p,novel_90,mmu-miR-181d-5p,mmu-miR-466i-3p,mmu-miR-181b-5p,novel_159,mmu-miR-377-3p,mmu-miR-138-1-3p,novel_218,mmu-miR-302b-3p,mmu-miR-466f-3p,novel_178,mmu-miR-20b-5p,novel_196,mmu-miR-365-…	KLHL2
ENSFCAG00000026312	mmu-miR-302c-3p,novel_174,mmu-miR-149-5p,mmu-miR-135b-5p,mmu-miR-20b-5p,mmu-miR-30c-1-3p,novel_80,novel_31,novel_161,novel_120,mmu-miR-299b-5p,mmu-miR-17-5p,mmu-miR-186-5p,mmu-miR-24-2-5p,novel_35,mmu-miR-192-3p,novel_182,mmu-miR-19a-3p,mmu-miR-374c-3p,mmu-miR-421-5p,mmu-miR-133a-3p,mmu-miR-214-5p,mmu-miR-485-5p,mmu-miR-874-3p,novel_163,mmu-miR-24-3p,mmu-miR-133b-3p,novel_199,mmu-miR-130a-5p,mmu-…	TMEM192
ENSFCAG00000025107	mmu-miR-133a-3p,novel_153,novel_7,novel_145,novel_84,novel_73,mmu-miR-302a-3p,mmu-miR-186-5p,mmu-miR-331-5p,mmu-miR-448-3p,novel_120,novel_60,mmu-miR-190b-5p,mmu-miR-200b-3p,mmu-miR-302c-3p,novel_15,mmu-miR-136-5p,mmu-miR-190a-5p,mmu-miR-302b-3p,mmu-miR-1251-5p,novel_10,novel_127,mmu-miR-429-3p,novel_177,mmu-miR-182-3p,mmu-miR-100-3p,mmu-miR-216c-3p,mmu-miR-200c-3p,novel_189,mmu-miR-185-3p,novel_…	2016-03-01
ENSFCAG00000025387	mmu-miR-335-3p,mmu-miR-222-3p,mmu-miR-493-5p,mmu-miR-217-5p,novel_89,mmu-miR-23b-3p,novel_192,novel_118,mmu-miR-30c-2-3p,mmu-miR-200a-5p,mmu-miR-543-3p,mmu-miR-200b-5p,mmu-miR-148a-5p,mmu-miR-221-3p,mmu-miR-320-3p,mmu-miR-129b-5p,mmu-miR-181c-5p,mmu-miR-23a-3p,mmu-miR-340-5p,mmu-let-7c-1-3p,mmu-miR-181a-5p,mmu-miR-505-3p,mmu-miR-188-5p,mmu-miR-33-5p,novel_25,novel_39,mmu-miR-30c-1-3p,mmu-miR-205-…	TMA16
ENSFCAG00000031652	mmu-miR-135a-1-3p,novel_38,mmu-miR-376c-5p,mmu-miR-1a-1-5p,mmu-miR-490-5p,novel_206,mmu-miR-376b-5p,mmu-miR-16-2-3p,mmu-miR-1a-2-5p,mmu-miR-495-5p,novel_216,mmu-miR-217-5p,novel_127,mmu-miR-153-3p,mmu-miR-133a-5p,novel_121,mmu-miR-195a-3p,novel_41,mmu-miR-8094	NAF1
ENSFCAG00000029009	mmu-miR-1251-3p,mmu-miR-320-5p,mmu-miR-758-3p,novel_149,mmu-miR-18a-3p,mmu-miR-877-5p,novel_46,mmu-miR-142b,novel_189,mmu-miR-199a-3p,mmu-miR-767,mmu-miR-148a-5p,mmu-miR-1187,mmu-miR-146a-5p,mmu-miR-152-3p,novel_43,mmu-miR-320-3p,novel_178,mmu-miR-1839-3p,novel_78,mmu-miR-103-3p,mmu-miR-125a-3p,mmu-miR-10a-3p,novel_32,novel_7,mmu-miR-29b-3p,novel_145,mmu-miR-146b-5p,mmu-miR-192-5p,mmu-miR-148a-3p…	C4orf45
ENSFCAG00000027206	mmu-miR-185-3p,mmu-miR-299a-3p,mmu-miR-409-5p,mmu-miR-93-5p,mmu-miR-30c-2-3p,mmu-miR-9-5p,mmu-miR-32-5p,mmu-miR-222-5p,mmu-miR-301a-5p,mmu-miR-222-3p,mmu-let-7e-5p,mmu-miR-323-3p,mmu-miR-181c-5p,mmu-miR-495-3p,novel_107,mmu-miR-384-5p,novel_210,mmu-let-7g-3p,mmu-let-7g-5p,mmu-miR-365-2-5p,mmu-miR-98-5p,novel_179,novel_104,mmu-miR-216a-5p,mmu-miR-221-3p,mmu-miR-487b-3p,mmu-miR-302a-3p,mmu-miR-106b…	FNIP2
ENSFCAG00000028926	mmu-let-7f-1-3p,mmu-miR-452-5p,mmu-miR-186-5p,mmu-miR-147-5p,mmu-miR-184-5p,mmu-let-7a-5p,mmu-miR-30d-3p,novel_105,mmu-miR-328-3p,mmu-miR-219a-2-3p,mmu-miR-505-3p,mmu-miR-30a-5p,mmu-miR-450b-5p,novel_153,mmu-miR-466f-3p,mmu-let-7b-5p,novel_51,mmu-let-7c-5p,mmu-miR-3084-3p,novel_11,novel_90,mmu-miR-25-3p,mmu-miR-542-3p,mmu-miR-33-5p,mmu-let-7i-5p,mmu-miR-6516-3p,mmu-miR-30e-5p,mmu-miR-448-3p,novel…	PPID
ENSFCAG00000026505	novel_198,mmu-miR-33-5p,novel_8,mmu-miR-217-3p,mmu-miR-205-5p,mmu-miR-29c-3p,novel_75,novel_22,mmu-miR-3084-3p,mmu-miR-3074-2-3p,mmu-miR-708-5p,mmu-miR-211-5p,mmu-miR-148b-3p,mmu-miR-23b-5p,novel_34,mmu-miR-376b-5p,mmu-miR-27b-5p,mmu-miR-532-5p,mmu-miR-29a-3p,mmu-miR-208b-5p,mmu-miR-377-3p,mmu-miR-139-5p,mmu-miR-1306-5p,mmu-miR-107-3p,mmu-miR-130a-3p,mmu-miR-182-3p,mmu-miR-216b-5p,mmu-miR-200c-3p…	ETFDH
ENSFCAG00000001817	novel_209,novel_73,mmu-miR-30d-3p,mmu-let-7a-1-3p,novel_34,mmu-miR-30a-3p,mmu-miR-212-5p,novel_75,mmu-miR-3084-3p,mmu-miR-1839-5p,mmu-miR-7a-1-3p,mmu-miR-3074-2-3p,novel_11,mmu-miR-32-3p,novel_67,novel_140,novel_207,mmu-miR-378c,mmu-miR-669f-3p,mmu-miR-34a-3p,mmu-miR-26b-3p,novel_204,mmu-miR-182-3p,mmu-miR-214-3p,mmu-miR-30f,mmu-miR-101c,mmu-miR-377-3p,novel_210,mmu-miR-107-3p,mmu-miR-365-2-5p,no…	FAM198B
ENSFCAG00000031572	mmu-miR-669f-3p,mmu-miR-377-5p,novel_131,novel_145,mmu-miR-378d,mmu-miR-211-5p,novel_7,mmu-miR-129-5p,mmu-miR-124-3p,mmu-miR-3065-5p,mmu-miR-3059-5p,mmu-miR-29b-2-5p,novel_116,mmu-miR-381-3p,novel_110,mmu-miR-135b-5p,mmu-miR-490-3p,novel_166,mmu-miR-361-5p,mmu-miR-1298-5p,mmu-miR-126b-5p,mmu-miR-137-3p,mmu-miR-129b-5p,mmu-miR-205-5p,mmu-miR-204-5p,novel_76,novel_161,mmu-miR-219b-5p,mmu-miR-135a-5…	GLRB
ENSFCAG00000001605	mmu-miR-497a-3p,mmu-miR-181b-5p,mmu-miR-181d-5p,novel_159,mmu-miR-148b-5p,mmu-miR-425-5p,mmu-miR-30c-1-3p,mmu-miR-210-3p,mmu-miR-6516-3p,novel_35,novel_100,mmu-miR-186-5p,novel_157,mmu-miR-147-5p,novel_57,mmu-let-7i-3p,mmu-miR-135b-3p,mmu-miR-670-5p,novel_121,mmu-miR-381-3p,mmu-miR-485-5p,mmu-miR-3059-5p,mmu-miR-181a-5p,mmu-miR-3154,mmu-miR-23a-3p,mmu-miR-191-5p,mmu-miR-135a-2-3p,mmu-miR-181c-5p,…	PDGFC
ENSFCAG00000028750	mmu-miR-141-3p,mmu-miR-29b-1-5p,mmu-miR-376b-5p,mmu-miR-873a-5p,mmu-miR-20a-5p,mmu-miR-200b-5p,novel_63,mmu-miR-210-5p,mmu-miR-22-3p,mmu-miR-200a-3p,mmu-miR-1839-3p,mmu-miR-139-5p,mmu-miR-505-5p,novel_53,novel_154,mmu-miR-484,mmu-miR-103-2-5p,mmu-miR-218-2-3p,novel_204,mmu-miR-93-5p,mmu-miR-200a-5p,mmu-miR-377-5p,mmu-miR-1843b-5p,mmu-miR-142b,mmu-miR-299a-3p,mmu-miR-448-3p,mmu-miR-205-5p,novel_31…	CTSO
ENSFCAG00000010512	mmu-miR-150-5p,mmu-miR-23b-3p,novel_87,mmu-miR-669f-3p,mmu-miR-877-5p,mmu-miR-200c-3p,novel_89,mmu-miR-410-3p,mmu-miR-199a-3p,mmu-miR-29b-2-5p,mmu-miR-214-3p,mmu-miR-182-5p,novel_136,mmu-miR-130b-3p,mmu-miR-429-3p,novel_114,mmu-miR-24-1-5p,novel_186,mmu-miR-130a-3p,mmu-miR-450a-1-3p,mmu-miR-23a-3p,mmu-miR-135a-1-3p,mmu-miR-450b-3p,mmu-miR-218-1-3p,novel_2,novel_170,mmu-miR-152-3p,mmu-miR-376b-5p,…	GUCY1B3
ENSFCAG00000010510	mmu-miR-103-1-5p,novel_117,mmu-miR-148b-3p,mmu-miR-302a-3p,mmu-miR-17-5p,mmu-miR-106b-5p,mmu-miR-301a-3p,mmu-miR-107-5p,mmu-miR-148a-3p,mmu-miR-425-5p,novel_65,mmu-miR-20b-5p,mmu-miR-217-3p,novel_18,novel_126,mmu-miR-302c-3p,mmu-miR-302b-3p,mmu-miR-194-5p,mmu-miR-21a-5p,novel_172,mmu-miR-218-2-3p,mmu-miR-130b-3p,mmu-miR-103-2-5p,mmu-miR-18a-5p,mmu-miR-93-5p,novel_101,mmu-miR-370-5p,mmu-miR-20a-5p…	GUCY1A3
ENSFCAG00000029812	novel_65,mmu-miR-27a-3p,mmu-miR-448-3p,mmu-miR-16-2-3p,mmu-miR-376c-5p,mmu-miR-21a-3p,mmu-miR-302c-3p,novel_174,novel_185,mmu-miR-133a-5p,mmu-miR-374c-3p,mmu-miR-331-3p,novel_72,mmu-miR-186-5p,mmu-let-7f-1-3p,mmu-miR-107-5p,mmu-miR-26a-5p,mmu-miR-378a-3p,mmu-miR-202-5p,mmu-miR-325-3p,mmu-miR-365-1-5p,mmu-miR-148a-5p,mmu-miR-218-1-3p,mmu-miR-671-5p,mmu-miR-181b-2-3p,mmu-miR-26b-5p,novel_79,mmu-miR…	RBM46
ENSFCAG00000030583	mmu-miR-497a-3p,novel_56,novel_183,novel_70,mmu-miR-7a-5p,novel_159,novel_90,novel_48,mmu-miR-6957-3p,mmu-miR-16-2-3p,mmu-miR-27a-5p,mmu-miR-495-5p,mmu-miR-144-5p,novel_32,mmu-let-7c-1-3p,mmu-miR-28a-5p,novel_41,mmu-miR-331-3p,mmu-miR-29a-5p,mmu-miR-23a-3p,novel_38,novel_69,mmu-miR-132-3p,mmu-miR-370-5p,novel_205,mmu-miR-181b-2-3p,mmu-miR-218-1-3p,mmu-miR-204-5p,mmu-miR-320-3p,mmu-miR-23b-3p,mmu-…	LRAT
ENSFCAG00000015687	mmu-miR-1251-3p,mmu-miR-22-5p,mmu-miR-34a-3p,mmu-miR-218-1-3p,novel_16	FGG
ENSFCAG00000031848	mmu-miR-216b-5p,mmu-miR-491-3p,mmu-miR-875-5p,mmu-miR-26b-3p,novel_52,novel_136,novel_10,mmu-miR-499-5p,mmu-miR-3071-3p,mmu-miR-708-3p,mmu-miR-217-5p,mmu-miR-129-5p,mmu-miR-208b-5p,mmu-miR-216a-5p,mmu-miR-29a-3p,mmu-miR-204-3p,mmu-miR-326-3p,mmu-miR-376b-5p,novel_210,mmu-miR-361-5p,mmu-miR-505-5p,mmu-miR-382-3p,novel_153,mmu-miR-764-3p,mmu-miR-532-3p,novel_116,mmu-miR-483-3p,mmu-miR-148b-3p,novel…	PLRG1
ENSFCAG00000030236	mmu-miR-378d,mmu-miR-3074-1-3p,novel_207,mmu-miR-185-3p,novel_192,mmu-miR-499-5p,novel_177,mmu-miR-101a-5p,mmu-miR-380-5p,mmu-miR-758-3p,novel_200,novel_154,mmu-miR-361-5p,novel_184,mmu-miR-127-5p,mmu-miR-671-5p,novel_59,novel_112,mmu-miR-374c-3p,mmu-miR-19b-3p,mmu-miR-381-3p,mmu-miR-19a-3p,novel_129,novel_147,mmu-miR-1298-3p,mmu-miR-218-5p,mmu-miR-193b-5p,novel_22,novel_108,novel_48,mmu-miR-328-…	SFRP2
ENSFCAG00000003011	mmu-miR-129-2-3p,mmu-miR-125b-5p,mmu-miR-125a-5p,mmu-miR-326-3p,mmu-miR-20b-5p,mmu-miR-204-3p,mmu-miR-20a-5p,novel_65,mmu-miR-494-3p,novel_210,mmu-miR-490-5p,novel_155,novel_62,mmu-miR-3085-3p,mmu-miR-3064-5p,mmu-miR-29a-5p,mmu-miR-23a-3p,mmu-miR-129-1-3p,mmu-miR-216b-5p,novel_16,mmu-miR-23a-5p,novel_29,mmu-miR-1251-5p,mmu-miR-744-5p,mmu-miR-330-5p,mmu-miR-23b-3p,mmu-miR-93-5p,mmu-miR-106b-5p,mmu…	KIAA0922
ENSFCAG00000022084	mmu-miR-1298-5p,mmu-miR-196b-5p,mmu-miR-19a-5p,mmu-miR-196a-5p,mmu-miR-1187,mmu-miR-20a-5p,mmu-miR-669f-3p,mmu-miR-93-5p,mmu-miR-543-3p,mmu-miR-134-3p,mmu-miR-92a-3p,mmu-miR-499-3p,mmu-miR-299a-3p,mmu-miR-1983,mmu-miR-433-3p,mmu-miR-32-5p,mmu-miR-342-3p,mmu-miR-409-3p,mmu-miR-497a-3p,mmu-miR-6516-3p,mmu-miR-20b-5p,mmu-miR-33-5p,mmu-miR-25-3p,novel_211,mmu-miR-299b-3p,novel_157,mmu-miR-17-5p,mmu-m…	MND1
ENSFCAG00000031235	novel_4,mmu-miR-30c-1-3p,mmu-miR-299b-5p,mmu-miR-6516-3p,novel_55,mmu-miR-302c-3p,novel_174,mmu-miR-21a-5p,novel_175,mmu-miR-19a-3p,mmu-miR-421-5p,mmu-miR-670-5p,mmu-miR-145b,mmu-miR-143-5p,mmu-miR-19b-1-5p,mmu-miR-129b-3p,mmu-miR-186-5p,mmu-miR-331-5p,novel_7,mmu-miR-192-3p,novel_216,novel_169,mmu-miR-148a-3p,mmu-miR-195a-5p,mmu-miR-15a-5p,mmu-miR-184-5p,novel_173,mmu-miR-16-5p,mmu-miR-202-5p,mm…	TRIM2
ENSFCAG00000026832	mmu-miR-21a-3p,novel_51,novel_90,novel_159,mmu-miR-7a-1-3p,mmu-miR-495-5p,mmu-miR-6516-3p,mmu-miR-101a-3p,mmu-miR-148b-3p,novel_7,mmu-miR-211-5p,mmu-miR-148a-3p,mmu-miR-107-5p,mmu-miR-301a-3p,mmu-miR-103-1-5p,novel_182,mmu-miR-19a-3p,mmu-miR-328-3p,mmu-miR-19b-3p,novel_32,mmu-miR-124-3p,mmu-miR-193b-5p,mmu-miR-106b-3p,mmu-miR-1a-3p,mmu-miR-23a-3p,mmu-miR-323-3p,mmu-miR-200a-3p,mmu-miR-130a-3p,mmu…	ARFIP1
ENSFCAG00000000620	mmu-miR-30d-3p,novel_157,mmu-miR-211-5p,mmu-miR-3154,novel_153,mmu-miR-744-3p,mmu-miR-3059-5p,mmu-miR-30a-3p,novel_121,mmu-miR-363-3p,novel_172,mmu-miR-3074-2-3p,mmu-miR-194-5p,novel_11,mmu-miR-200b-3p,mmu-miR-29c-3p,mmu-miR-33-5p,novel_140,mmu-miR-25-3p,novel_67,mmu-miR-499-5p,novel_148,novel_192,mmu-miR-27b-3p,mmu-miR-140-3p,mmu-miR-200c-3p,novel_97,mmu-miR-429-3p,mmu-miR-32-5p,mmu-miR-497b,mmu…	FBXW7
[truncated: 4,612 more rows]
